# Supplementary material for: Unravelling the Functional Diversity of Type III Polyketide Synthases in Fungi
Source: Angew Chem Int Ed Engl. 2025 Sep 4;64(44):e202514786. doi: 10.1002/anie.202514786 (PMC12559476; doi:10.1002/anie.202514786)
Supplement: Supplementary file 2 — Supporting Information [file ANIE-64-e202514786-s001.zip]

Archive with 11 entries (10 files):
- Supporting_Files/
- Supporting_Files/Supporting_File_1.fa
- Supporting_Files/Supporting_File_10.gb
- Supporting_Files/Supporting_File_2.xlsx
- Supporting_Files/Supporting_File_3.fa
- Supporting_Files/Supporting_File_4.cys
- Supporting_Files/Supporting_File_5.fa
- Supporting_Files/Supporting_File_6.pdf
- Supporting_Files/Supporting_File_7.xlsx
- Supporting_Files/Supporting_File_8.pdf
- Supporting_Files/Supporting_File_9.pdf
