# Supplementary material for: Unravelling the Functional Diversity of Type III Polyketide Synthases in Fungi
Source: Angew Chem Int Ed Engl. 2025 Sep 4;64(44):e202514786. doi: 10.1002/anie.202514786 (PMC12559476; doi:10.1002/anie.202514786)
Supplement: Supplementary file 2 — Supporting Information [file ANIE-64-e202514786-s001.zip › Supporting_Files/Supporting_File_1.fa]

>ORAS|NCU04801.1|fungi
MAASTVAGELGLSITGLGVQYPPYSLGPDAIDILSKRYHPESPAMKKVLAINRYTGIDQR
SSIGNPDHPLVNKPNPPTVKELHEVFMSDGVPLAVEASRKAMAEARLVPAQITHMVSTTC
TDSANPGYDHYVAKELGLSDRLEKVLLHGIGCSGGLAALRTAANLCLGHTARGKPARILV
LALEVSTTMVRSELESIDALQETRIGIALFSDCASAVILSNGIGEAPGKPAIYDLLGWEN
RVIPDSEHDLGFDVDPMGWKVVLSPRVPVLAKASLQPTYADLLSSLQDQLPSSYQKPADF
DWAMHPGGATILSGAESAMGLTPEHMRASYDRYINHGNSSSATIFSVLNRLREKDMDALA
PGGKVKEYVVGCAFGPGINVEMCMLKRRMNAPARTTTGLDTPPETDDSEGPGPGSSAGSD
DGESIEGGEKEEKFINEALDNVELD
>AnPKS|XP_001390871.1|fungi
MGNTFSASPSDGQPPKQQVPLKGDEAVITGMGTEWPSRLVVPEELSDYAKKIYPDNPPWL
KAMLKINTQTGIETRPVVDLWDDPRWLGTSPPTTEDVDTEFRKFSVELSKNAALKALRES
NIEPSSITHIVSVTVTNGGAPGFDQLVARELGLSPTAERILLSGIGCGGGCAALRVASTI
ASAATYRKQEARILVVACELCSIHLRAELHASSQSGMTGVAPALFSDGAAALVVCNPLGM
SDKTPKQFAIVDQRTGVTPGTLDEMSYTVSTHGFLASISKNIPKLAVASIQAPFQSLIQS
NGMSSASPTDFHWALHPGGKAVIQGAQDALNLPDDALAASKEIYRTKGNTSSVAVLAVLE
KVRGLKLQSPNVVACSFGPGLTTEMTLLRRMV
>CsyA|BAD97390.1|fungi
MAPLIHGTSPPEIRNHSDDSLSKRAVSVVGTGAHYPPHELRSDELEKLISAFHDPNDPAV
RKTLYVNEKSRIQTRRAAVPFDDPFWSDPKLPDIAECDVLFRKYGVPVAEEAARKALADW
NGSFNDLTHVVVVTCTNTANPGLDYMICERLGLRKNVQRTLLHGVGCAGGAAALRTANEL
LLGAAFQGKPGRALVVACEICMIFFRSMLEDIVKAQEANVAMTLFGDGAGAMVLSNGICP
KTSERAPLWNILNCRTTLLEDSASSIQFNIRPHGYDPVITKEVPGQTSAALPSGFQDLIS
STPSLYSDKSNFDPSSYDWALHPGGYSIAVLAQNALGITEHHLRKTYEVYRSRGNTSSST
VISVINELAREQGTSESGRDKVIVAAFGPGITMELAVMARPA
>BPKS|XP_001555327.1|fungi
MSNSTEGQNAQQQSASQHGFGSLNLSIVGLGVEYPPFLLEPADLDTLTKRHYPDSPAMKK
VCTINNFTGIETRSAIGTVDHPMANMDRAPTIAELCSIFLKDGVALAVTACRKALHEAHL
HPSDITHVVSTTCTNSANPGYDHFVCKALGITQPVEKVLLHGIGCSGGLASLRTAANLAL
GHSFRGKKARVLVMALEISSLLVRSELDSVHELQETRIGVTLFSDCASACVLSNGIGGTG
EEESVYDLLGWEHKMIPDTEHDLGFDVDPLGWKVILSPRVPKLAAEAVSPIYHSLISNLP
SLPSEYHNPADFDWALHPGGATILTGVEKAMSISAEHMRASYDTYMKHGNSSSATIFSVL
DRLRSKEMDGLTPNNRGPKEMIVGCAFGPGIAVEMCMLKRNLDHVKREWDGGVQSGVGGD
ITPPLTESEGTGSGNGSEGEVEAEDLKKVKEEGEKLDQKLKMVEPGVLEQNAKLGEGGKV
NENEKLDSLEEALDGVELD
>Sl-PKS2|AMW87980.1|fungi
MSPAKLATAAQASFPDTDLHIMGIAAEYPEHICSTQDFKEFCLRNYPRTPALEKLLMVHE
NTGIETRRTACHFTDPFLNGTSPTIDQLSDFYLKYGVELAVGASRKAIEEWGGDVSEITH
VVATTCTNSANPGYDYFVARELGLGDRVERTLLHGVGCAGGLTALRTAANIALGASFMQR
PARILVIACELSSLLVRSELDSMQETGELRIGVSIFSDGASAVLLSNGIGESPDAKPVYD
LLGWDHLTVPETHAEIGFDVHPAGWKVILTPKVPAITATGAPPVFASLVPRIPALLTDGV
APGAADFDWALHPGGAKVLTSVQKVLGLTTQHLRASYETYRTKGNSSSATIFSVMNRLRQ
PDMGEGRKNVVACAFGPGVAIEMAILKRVKDVAPHADVAASSGSSDSG
>SmPKS|XP_003353120.1|fungi
MAASTAPGELGLSITGLGVQYPPYSLGPDCLDILSKRYYPESPAMKKVLAINRYTGIDQR
SSIGNPDHPLVNQPNSPTVDELHKVFMSDGVPLAVEASRKAMAEARVEPNQITHMVSTTC
TDSANPGYDHFVAKELGLSDRLEKVLLHGIGCSGGLAALRTAANLCLGHKARGKPARILV
LALEVSTIMVRSELESINALQETRIGIALFSDCASAVVLSNGIGEEPGKPAIYDLLGWEN
RVIPDSEHDLGFDVDPMGWKVVLSPRVPVLAKASLQPTYTDLLSSFQDQLPSSYQKPADF
DWAMHPGGATILSGAESAMGLTPEHMRASYDTYINHGNSSSATIFSVLNRLREKDMDALA
PDGKVKEYIVGCAFGPGINVEMCMLKRRMNCPTTTTTGLDTPPETDDSEGPGPGSSAGSE
DGESIEGDKEDKKEKFISEALDNVELD
>CtPKS|XP_006694643.1|fungi
MVADALVYHPAVSHYLKFVGTTVGRDKILRTLQYFARFYAWYLLRTNKPKTAIQPWEAMK
KQFGLVRKVLRAGKNVEHFKAAAVAYDAKTGRLAEDPVLRYATIGRQLGYAGYLTLDLAT
LLDATGIRKSKHAKALQQEAYRFWLVGLACSVVAQLYTLWQLRRREAKVDRKEGEGVVEA
KTIAKERVVSQLQLTSDLCDLTVPLAGLGWVPIDDGFVGLAGTLSSLIGVYNQWKKTALL
EGCVLTSPQKENILLDQATIRPSGAPAESRRPSAALMASSKGLEGLGLSIVGLARQYPPY
SLKPDALEVLSKRFYSQTAVMSKVLSINRYTGIEQRSSIGTPDHPLVNQPNPPTITQLHE
VFMSDGVPLAVAAARKALQEAHVAPSQVTHMVSTTCTDSANPGYDHFVAQELGLSYNVEK
VLLHGVGCSGGLAALRTAANLCLGHSCRGLPARILVVALEITTTLVRSELESINALNQTR
IGVTLFSDCAGVLVLSNNFTSPSHPPPSPPIYSLLTWYHTTIPSTESDLGFDIDPTGWKV
VLSPAVPRLTQSALLPAFHSLLPDHLLSTLPENYRSPADFDWAMHPGGSTILTGAEQVLG
ITSLHMRASYDTYIRHGNSSSATMMSVLDRLREKDMDELAPPCGSDSSGTGRGGFNDGKD
KGASKGKPREYIIGCAFGPGISVEMCLLKRHFAGPRRVNSTPGMETPPETESELSLEGSD
SDSKSDRDDEMTGKHGSPDSAKPPQKNNEGFISEALESPEVD
>SsARS|AXB87495.1|fungi
MSHVANTDGLYVTGLAHAYPSHSYGPEQFEDIVQRLYPNWSTTPGLKKLVQFNRKTRINS
RPIITDFSKWTKEDATPPSINELSRSFRTVGVDLATSACNKAMEEACLSAADITHLVAVT
CTDQGNPGYDLLVCQKLKLSPSVQRVLLHGVGCAGGLSALRAAADIAASESQLGRPARVL
VIACELCSLFLRTELQAASLDDALHIAPALFSDAAAAAVVSNGLAVNDGQMPIFQLQKWG
SMIVPGTLDHMSYETQSNGMIATMSKDVPKTAIGAIAPMLDQLCNTSGRNNCDTTAYLNP
STSDWAIHPGGAAILRGAQQAFSLTDDHIRASLDVYGSYGNSSSPTVLIVLDKLRQMGQG
RKNVIATSFGPGMVIEMFLLKRCEPSDEAQTARPKSRQHNATLLALQSRLTRWRHGLRWH
TVRTG
>PspB|fungi
MVLNHSPPPGLYITGLGSQYPPYLLGPEKLEEFAARFYDVESPGLKKLLQINRSSGIETR
SAIRSYESGFATRPEAPTISELAEFYHQAGVDLTTQACKKALRESQISPQHVTHTIGVTC
TNQGNPGFDLLVNRKLGLSANVDRMLLHGVGCAGGLAIMRAAAQIACGASMRRKPVRILA
FACELCTPNVRHDLAFAEKAPNAENISIAGALFSDAAAAFVLCNEYAMAETEITPLFQLL
EWGNSLIPDTVEHMAFFADVDGYRTVLTRDVPQYTKHAIGPMFEKLLPSYQSQIQSSSGE
GVGEVAKSLGVSDFDWALHPGGEAIIEGAKQVLGLTEDQLQASREIYRTRGNSSSATVLI
VLDRLRSLGKREYVVATSFGPGLAIEMAMLRRCEVDED
>CsyB|BAD97391.1|fungi
MIEPLPTEDIPKQSVSIVGIASRCAPHKLGADELEAIARRHYSSTPSLEKMLEINRKTRI
DHRYSVFSSDHEHWHRPTIPSFSECDSLFKEYGIPLASAASARAIQDWGGVPDEITHLVA
VTCTNTAHPGFDSVLCRKLGLKCNVRRVLLHGIGCGGGISAMRVAHELLLGSTQQGVPAR
ALIVACEVPTVFARSELDIMDKTQDVNVAMCLFGDCAAALVLSNGIGHKASEQRPIWNIL
NCEPTQFDGTEDIAHFNVHDKGYHAIIDKRIPQLTGKCVPAGFQSLISSTPSLALEEKNY
VPSNYGWAVHPGGYAVLVAAQDALGLTADDLRASYDAYRDGGNTISTTIIRILEKLRDEH
KHGSNQKDKLVLAAIGHGITLETAILTRPGSSSYLHA
>QRF93456.1 PKSIII [Naganishia uzbekistanensis]|fungi
MPSAAVNPTPPHTPVLATTPTSPHAYAASSSHILGIGTAFPQDLLYPQGLEDFATKWCEP
SESLSKTLMVNNHTQINHRPLVQRITDPLLNQEEPPKIRDVNKVFMEKGVDLALAAAKKA
LADWGGSLDDITHLVCNTCTASSYPGYDHAVLMALDLPLSTDRTLLHGVGCAGGLSLVRL
AHQLSRVPVDRSPTSKPNRILIISTEVTSTLCRSEIDELNKASKAPDGDKGWPNVSLCLF
SDGASAMIVGTADSEGHLNAHEQSSFEILDCITETVPDTVEDLGFNVDEYGWKAIISQRV
PKLTSQAVPQLYNRLMSRSPLAIRAKLSKDLSYLASPPSETQPNTLDWMIHPGGSLIISK
IEKELGLSCEDHTQASWNVYQNNGNTSSVSIGAVIERSREVQDREGCVAVAFGPGVTVEM
CLLRRTGWRGSKTENGQSSVKVNGSNGDAAASGHDIQVNGGWEKDKPTATETPETRAEKY
ADLGIHEESSATDKAHTAAGQRLKRKPDSDLAEIISSNKRSKTENKPDNGDNKVAP
>QQP19690.1 chalcone synthase [Diaporthe liquidambaris]|fungi
MASPNTFGQLGLSILGVGSQYPPYALKSDAIDTLAKRYHPESPSMKKVCAINQFTGIDTR
SSIGNPDHPVVNHPDPPSIAQLHEVFMNDGVPLAVSAARKAIAEAKIDLDQITHVVSTTC
TDSGNPGFDHFVCQELGVSNQAERVLLHGVGCAGGLTALRTAANLALGHSYRRKPARILV
LALEVSTTMVRSELDSIDKLQETRIGVCLFSDCGSAVILSNGLGDERSAPGRPVYDLLGW
DHRIIPETTKDLGFDVDPVGWKVILSPRVPKIAQGALQATFSDLMSSVNLPPPWDDAKPS
DFDWAMHPGGATILTGAEKAMGLVPEHMRASYDTYINHGNSSSATIFSVLDRLRSKDMDA
CTPDGRGPKDHIVGCAFGPGVAVEMCILKRHFVPGAEGTGLQTPPETESEESSERSDDGE
ASVRSDDLDVENERRAAAGTESFISQALASVELD
>AAA02824.1 chalcone synthase [Medicago sativa]|plant
MVSVSEIRKAQRAEGPATILAIGTANPANCVEQSTYPDFYFKITNSEHKTELKEKFQRMC
DKSMIKRRYMYLTEEILKENPNVCEYMAPSLDARQDMVVVEVPRLGKEAAVKAIKEWGQP
KSKITHLIVCTTSGVDMPGADYQLTKLLGLRPYVKRYMMYQQGCFAGGTVLRLAKDLAEN
NKGARVLVVCSEVTAVTFRGPSDTHLDSLVGQALFGDGAAALIVGSDPVPEIEKPIFEMV
WTAQTIAPDSEGAIDGHLREAGLTFHLLKDVPGIVSKNITKALVEAFEPLGISDYNSIFW
IAHPGGPAILDQVEQKLALKPEKMNATREVLSEYGNMSSACVLFILDEMRKKSTQNGLKT
TGEGLEWGVLFGFGPGLTIETVVLRSVAI
>AAA32771.1 chalcone synthase [Arabidopsis thaliana]|plant
MVMAGASSLDEIRQAQRADGPAGILAIGTANPENHVLQAEYPDYYFRITNSEHMTDLKEK
FKRMCDKSTIRKRHMHLTEEFLKENPHMCAYMAPSLDTRQDIVVVEVPKLGKEAAVKAIK
EWGQPKSKITHVVFCTTSGVDMPGADYQLTKLLGLRPSVKRLMMYQQGCFAGGTVLRIAK
DLAENNRGARVLVVCSEITAVTFRGPSDTHLDSLVGQALFSDGAAALIVGSDPDTSVGEK
PIFEMVSAAQTILPDSDGAIDGHLREVGLTFHLLKDVPGLISKNIVKSLDEAFKPLGISD
WNSLFWIAHPGGPAILDQVEIKLGLKEEKMRATRHVLSEYGNMSSACVLFILDEMRRKSA
KDGVATTGEGLEWGVLFGFGPGLTVETVVLHSVPL
>AAB62874.1 chalcone synthase [Bromheadia finlaysoniana]|plant
MAPAMEEIRQAQRAEGPAAVLAIGTSTPPNALYQADYPDYYFRITKSEHLTELKEKFKRM
CDKSMIKKRYMYLTEEILKENPNICAFMAPSLDARQDIVVTEVPKLAKEAAVRAIKEWGH
PKSRITHLIFCTTSGIDMPGADYQLTRLLGLRPSVNRFMLYQQGCFAGGTVLRLAKDLAE
NNAGARVLVVCSEITAVTFRGPSESHLDSLVGQALFGDGAAAIIVGSDPDSATERPLFQL
VSASQTILPESEGAIDGHLREIGLTFHLLKDVPGLISKNIQKCLLDAFKPLGVHDWNSIF
WIAHPGGPAILDQVEIKLGLKAEKLAASRNVLAEYGNMSSACVLFILDEMRRRSAEAGQA
TTGEGLEWGVLFGFGPGLTVETIVLRSVPIAGAE
>AAD41874.1 chalcone synthase 2 [Sorghum bicolor]|plant
MAGATVTVEEVRKAQRATGPATVLAIGTATPANCVHQADYPDYYFRITKSEHMTELKEKF
KRMCDKSQIRKRYMHLTEEYLAENPNMCAYMAPSLDARQDIVVVEVPKLGKAAAQKAIKE
WGQPKSKITHLVFCTTSGVDMPGADYQLTKMLGLRPSVNRLMMYQQGCFAGGTVLRVAKD
LAENNRGARVLVVCSEITAVTFRGPSESHLDSMVGQALFGDGAAAVIVGADPDERVERPL
FQLVSASQTILPDSEGAIDGHLREVGLTFHLLKDVPGLISKNIERSLEEAFKPLGITDYN
SIFWVAHPGGPAILDQVEAKVGLEKERMRATRHVLSEYGNMSSACVLFILDEMRKRSAED
GRATTGEGFEWGVLFGFGPGLTVETVVLHSVPITTGAAITA
>AAK15174.1 aromatic polyketide synthase [Rubus idaeus]|plant
MVTVDEVRKAQRAEGPATILAIGTATPPNCVDQSTYPDYYFRITKSEHKTELKEKFQRMC
DKSMIKKRYMYLTEEILKENPSMCEYMAPSLDARQDMVVVEIPKLGKEAATKAIKEWGQP
KSKITHLVFCTTSGVDMPGADYQLTKLLGLRPSVKRLMMYQQGCFAGGTVLRLAKDLAEN
NKGARVLVVCSEITAVTFRGPSDTHLDSLVGQALFGDGAAAIIVGSDPLPDIERPLFELV
SAAQTILPDSDGAIDGHLREVGLTFHLLKDVPGLISKNIEKSLNEAFKPLDITDWNSLFW
IAHPGGPAILDQVEAKLGLKPEKLEATRNILSEYGNMSSACVLFILDEVRRKSVANGHKT
TGEGLEWGVLFGFGPGLTVETVVLHSVAAST
>AAO32821.1 chalcone synthase [Arachis hypogaea]|plant
MVNVSEIRKAQRAEGPATIMAIGTATPQNCVDQSTYPDYYFRITNSQHMTELKEKFQRMC
DKSMIKKRYMYLTEEILKENPNMCKYMAPSLDARQDMVVVEVPRLGKEAATKAIKEWGQP
KSKITHLIFCTTSGVDMPGADYQLTKLLGLRPSVKRYMMYQQGCFAGGTVLRLAKDLAEN
NKGARVLVVCSEITAVTFRGPSETHLDSLVGQALFGDGAAALIVGSDPLPQIEKPVFELV
WTAQTLAPDSEGAIDGHLREVGLTFHLLKDVPGIVSKNINKALTEAFDPLGISDYNSIFW
IAHPGGPAILDQVEDKLKLKPHKLRATRDVLSDYGNMSSACVLFILDHMRNKSLQQGLQT
TGEGLEWGVLFGFGPGLTIETVVLHSVAI
>ABB13607.1 chalcone synthase 1 [Rheum palmatum]|plant
MAPTVQEIRKAQRAEGPATILAIGTATPPNCVYQADYPDYYFRVTNSDHMTDLKEKFRRM
CDKSMIEKRYMHLTEDLLKQNPGMCEYMASSLDARQDMVVSEVPRLGKEAAQRAIKEWGQ
AKSKITHVIMCTTSGVDMPGADYQLTKLLGLRPSVKRFMMYQQGCFAGGTVLRMAKDLAE
NNKGARVLVVCSEITAICFRGPTDTHLDSMVGQALFGDGAGALVVGADPDLSIEKPIFEL
VWTAQTILPDSEGAIDGHLREVGLTFHLLKTCPGDLQTSRKSLAEAFSPLDISDWNSLFW
VAHPGGPAILDQVEAKLGLKEEKLKATRQVLNDYGNMSSACVLFILDEMRKKSIKNGHAT
TGEGLDWGVLFGFGPGLTVETVVLHSVPTAN
>ABB84527.1 chalcone synthase [Physcomitrium patens]|plant
MASAGDVTRAALPRAQPRAEGPACVLGIGTAVPPAEFLQSEYPDFFFNITNCGEKEALKA
KFKRICDKSGIRKRHMFLTEEVLKANPGICTYMEPSLNVRHDIVVVQVPKLAAEAAQKAI
KEWGGRKSDITHIVFATTSGVNMPGADHALAKLLGLKPTVKRVMMYQTGCFGGASVLRVA
KDLAENNKGARVLAVASEVTAVTYRAPSENHLDGLVGSALFGDGAGVYVVGSDPKPEVEK
PLFEVHWAGETILPESDGAIDGHLTEAGLIFHLMKDVPGLISKNIEKFLNEARKPVGSPA
WNEMFWAVHPGGPAILDQVEAKLKLTKDKMQGSRDILSEFGNMSSASVLFVLDQIRHRSV
KMGASTLGEGSEFGFFIGFGPGLTLEVLVLRAAPNSA
>ACM62742.1 chalcone synthase [Garcinia mangostana]|plant
MAPTVEEVRNAQRAQGPATVLAIGTATPSNCVLQAEYPDYYFRITNSEHKTELKEKFRRM
CEKSMIKKRYMHLTEEILKENPKMCDYWSPSLDARQDIVVVEIPKLGKEAAVKAIKEWGQ
PKSKITHLVFCTTSGVDMPGADYQLTKLLGLRPHVKRLMMYQQGCFAGGTVLRLAKDLAE
NNKGARVLVICSEITAVTFRGPSDTHLDSLVGQALFGDGAAAIIVGSDPDPAIERPLFQI
VSAAQTILPDSDGAIDGHLREVGLTFHLLKDVPGLISKNIEKSLVEAFTPIGISDWNSLF
WIAHPGGPAILDQVEVKLGLKEEKLRATRHVLSEFGNMSSACVLFILDEMRKKALEEGKP
TTGEGLDWGVLFGFGPGLTVETVVLHSVPTETRA
>AEE25895.1 type III polyketide synthase [Polygonum cuspidatum]|plant
MAPAVADIRKAQRAEGPATVLAIGTATPPNCVYQKDYPDYYFRVTNSDHMTDLKEKFRRM
CEKSNIEKRYMYLTEEILKENPNMCSYMQTSSLDTRQDMVVSEVPRLGKEAAQKAIKEWG
QPKSKITHVIMCTTSGVDMPGADYQLTKLLGLHPSVKRFMMYQQGCFAGGTVLRLAKDLA
ENNRGARVLVVCSEITAICFRGPTDTHPDSMVGQALFGDGSGAVIIGADPDLSIEKPIFE
LVWTAQTILPDSEGAIDGHLREVGLTFHLLKDVPGLISKNIEKNLTEAFSPLNVSDWNSL
FWIAHPGGPAILDQVETKLGLKEEKLKATRQVLNDYGNMSSACVLFIMDEMRKKSVENGH
ATTGEGLEWGVLFGFGPGLTVETVVLHSVPVAN
>AHY39238.1 stilbenecarboxylate synthase 2 [Plagiochasma appendiculatum]|plant
MAPQAVDAACAAEATPVIPTSRPRLIAQAVGPATVLAMGKAVPHNVFEQATYPDFFFNIT
KCNDKPTLKAKFQRICDKSGIKKRHFYLDQKILESSPSMCTYMETSLNCRQEIAIAQVPK
LAKEAAQVAIKEWGRPKSEITHIVMATTSGVNMPGAELATAKLLGLRPNVRRVMMYQQGC
FAGATVLRVAKDLAENNAGARVLAICSEVTAVTFRAPCETHIDGLVGSALFGDGAAAVIV
GADPRPEIERPMFEMHWAGEMVLPESDGAIDGHLTEAGLVFHLLKDVPGLITKNIGGFLK
DTKNLVGASTWNDLFWAVHPGGPAILDQVEAKLELEKNKFQASRDILADYGNMSSASVLF
VLDRVRERSLESNKYTFGEGSEWGFLIGFGPGLTVETLLLRALPTEQAASA
>AKR53955.1 conium polyketide synthase 2 [Conium maculatum]|plant
MVTVNEFRKAQQAEGPATVLAIGTATPPNCVDQSTYADYYFRVTKSEDKTELKEKFKRMC
DKSMISTRYMHLTEELLKENPEICEYMAPSLDARQDIVVNEVPKLGKEAATRAIKEWGQP
KSKITHLIFCTTSGVDMPGADFRLTKLLGLRPSVKRFMLYQQGCFAGGTVLRLAKDLAEN
NKGARVLIVCSEITVVTFRGPNDTHLDSLVGQALFGDGAAAVIVGSDPVIGIEKPLFEIV
SAAQTILPDSDGAIDGHLREVGLTFHLLKDVPGLISKNIRKSLVEAFKPLGITDWNSIFW
IAHPGGPAILDQIESELSLKAEKLKCTRQVLRDFGNLSSACVLFILDEMRKASAKDGKRS
TGEGLDWGVLFGFGPGLTVETVVLHSVPT
>BAA23373.1 chalcone synthase [Scutellaria baicalensis]|plant
MVTVEEFHRATRAEGPATVLAIGTANPPNCVEQSTYADYYFRICKSEHLTDLKKKFDRMC
EKSCIKKRYMHLTEEFLKENDNFTAYEAPSLDARQDIVVVEIPKLGKEAAQKAIKEWGQP
KSKITHVIFCTTSGVDMPGADYQITKLLGLRPSVKRFMMYQQGCFAGGTVLRMAKDLAEN
NAGARVLVVCSEITAITFRGPSDTHLDSLVGQALFGDGAAAVIVGSDPIVGVERPLFQLV
SAAQTILPDSEGAIDGHVREVGLTFHLLKDVPGLISKNIEKSLKEAFAPLGISDWNSLFW
IVHPGGPAILDQVEEKLGLKPEIMVPTRHVLSEYGNMSSACVLFVMDEMRKASAKDGCTT
TGEGKDWGVLFGFGPGLTVETVVLHSVPLN
>BAA32732.1 chalcone synthase [Hydrangea macrophylla]|plant
MVTVEEVRKAQRAEGPATILAIGTATPPNYVDQSTYPDFYFRVTNSEHKKELKAKFQRMC
DNSQIKKRYMHLTEEILKENPNICAYMAPSLDARQDMVVVEIPKLGKEAATRAIKEWGQP
KSKITHLVFCTTSGVDMPGADYQLTKLLGLRPSVKRLMMYQQGCFAGGTVLRLAKDLAEN
NKGARVLVVCSEITAVTFRGPSDTHLDSLVGQALFGDGAAAVIIGSDPMPEVEKPLFEIV
SAAQTILPDSDGAIDGHLREVGLTFHLLKDVPGLISKNIEKSLVEAFRPLDISDWNSIFW
IAHPGGPAILDQVEKKLALKPEKLRATRNVLSDYGNMSSACVLFIMDEMRKNSAEEGLMT
TGEGLEWGVLFGFGPGLTVETVVLHGVST
>BAA81663.1 chalcone synthase [Citrus sinensis]|plant
MVTVDEVRKAQRAQGPATIMAIGTATPPNCVDQSTYPDYYFRITNSEHMTDLKEKFKRMC
DKSMIKKRYMYLTEEILKENPNVCAYMAPSLDTRQDMVVVEVPRLGKAATEAIKEWGQPK
SKITHLVFCTTSGVDMPGADYRLTKLLGLRPSVKRLMMYQQGCFAGGTVLRLAKDLAENN
KGARVLVVCSEITAVTFRGPSDTHLDSLVGQALFGDGAAAIIIGADPIPEIEKPMFELVS
TAQTILPDSDGSIDGHLREAGLTFHLLKDVPGLISKNIQKSLTEAFKPLGISDWNSIFWI
AHPGGPAILDQVEEKLGLKPEKLRATRHVLSEYGNMSSACVLFILDEMRKKSAEDGLETA
GEGLEWGVLFGFGPGLTVETVVLHSVAAA
>BAA87922.1 chalcone synthase [Psilotum nudum]|plant
MSMSSRRVERSEGPATILAIGTANPTNMLEQSTYPDFYFNITKSNNMTELKEKFRRMCEK
SGIKKRYMHLTPEILEANPAMCAYWEKSLDIRQDIVVIEVPKLGKEAAVKAIKEWGQPRT
KITHLVFCTTSGVDMPGADWTLAKLLGLRSNVKRIMLYQQGCFGGGTALRVAKDLAENSK
GARVLVVCSEITAVTFRGPSETHLDSLVGQALFSDGAAALIVGSDPISNVEKPCFQMHWT
GSNILPESDGAIDGHLREVGLTFHLLKDVPGLISKNIRNILKEAFENVFGDAEPPSVNDI
FWIAHPGGPAILDQIEAKLQLRPEKLAASRAVLADYGNMSSACVHFILDYIRHKSMENKC
TTTGEGYEWGVLFGFGPGLTVETVILRSVQCPEGGGATEEEEDDGRES
>BAA94594.1 pinocembrin chalcone synthase [Pinus densiflora]|plant
MAETLGLDLEAFRKAQRADGPATILAIGTATPPNAVDQSSYPDYYFKITNSEHMTELKEK
FRRMCDKSAIKKRYMYLTEEILKENPNVCEYMAPSLDARQDMVVVEVPRLGKEAAAKAIK
EWGQPKSKITHVIFCTTSGVDMPGADYQLTKLLGLRPSVKRVMMYQQGCFAGGTVLRVAK
DLAENNRGARVLVVCSEITAVTFRGPSDTHLDSMVGQALFGDGAAALIVGADPVPQVEKP
CFELMWTAQTILPDSDGAIDGHLREVGLTFHLLKDVPGLISKNIEKSLEEAFQQLGISDW
NQLFWIAHPGGPAILDQVEAKLNLDPKKLRATRQVLSDYGNMSSACVHFILDEMRKSSQQ
NGCSTTGEGLDVGVLFGFGPGLTVETVVLKSVPLQQ
>CAA24779.1 unnamed protein product [Petroselinum crispum]|plant
MANHHNAEIEEIRNRQRAQGPANILAIGTATPSNCVYQADYPDYYFRITNSEHMTDLKLK
FKRMCEKSMIRKRYMHITEEYLKENPNVCAYEAPSLDARQDLVVVEVPRLGKEAASKAIK
EWGQPKSKITHLIFCTTSGVDMPGADYQLTKLLGLRPSVKRFMMYQQGCFAGGTVLRLAK
DLAENNAGARVLVVCSEITAVTFRGPSDSHLDSLVGQALFGDGAAAVILGSDPDLSVERP
LFQLISAAQTILPDSDGAIDGHLREVGLTFHLLKDVPGLISKNIEKSLKEAFGPIGISDW
NSLFWIAHPGGPAILDQVELKLGLKEEKMRATRQVLSDYGNMSSACVLFILDEMRKKSIE
EGKATTGEGLDWGVLFGFGPGLTVETVVLHSVPATFTH
>CAA38980.1 chalcone synthase [Solanum lycopersicum]|plant
MVTVEEYRKAQRAEGPATILAIGTSTPSNCVDQSTYPDYYFRITNSEHKTELKEKFKRMC
DKSMIKKRYMHLTEEILKENPNMCAYMAPSLDARQDIVVVEVPKLGKRGTQKAIKEWGQP
KSKITHLVFCTTSGVDMPACDYQLAKLLPVRPSVKRLMMYQQGCFAGGTVLRLAKDLAEN
NKGARVLVVCSEITAVTFRGPSESHLDSLVGQALFGDGAAAIIIGSDPIIGVERPLFELV
SAAQTLVPDSEGAIDGHLREVGLTFHLLKDVPGLISKNIEKSLLEAFQPLGISDWNSLFW
IAHPGGPAILDQVELKLGLKPEKLRATREVLSNYGNMSSACVLFILDEMRKASTKEGLGT
TGEGLEWGVLFGFGPGLTVETVVLHSVAA
>CAA53583.1 chalcone synthase [Vitis vinifera]|plant
MVSVAEIRKAQRAEGPATVLAIGTATPANCVYQADYPDYYFRITNSEHMTELKEKFKRMC
EKSMINKRYMHLTEEILKENPNVCAYMAPSLDARQDMVVVEVPKLGKEAAAKAIKEWGQP
KSKITHLVFCTTSGVDMPGADYQLTKLLGLKPSVKRLMMYQQGCFAGGTVLRLAKDLAEN
NAGSRVLVVCSEITAVTFRGPSDTHLDSLVGQALFGDGAAAVIIGADPDTKIELPLFELV
SAAQTILPDSEGAIDGHLREVGLTFHLLKDVPGLISKNIEKSLVEAFTPIGISDWNSLFW
IAHPGGPAILDQVELKLGLKEEKLRATRHVLSEYGNMSSACVLFILDEMRKKSIEEGKGS
TGEGLEWGVLFGFGPGLTVETVVLHSVSAPAAH
>CAA86218.1 chalcone synthase [Gerbera hybrid cultivar]|plant
MASSVDMKAIRDAQRAEGPATILAIGTATPANCVYQADYPDYYFRITKSEHMVDLKEKFK
RMCDKSMIRKRYMHITEEYLKQNPNMCAYMAPSLDVRQDLVVVEVPKLGKEAAMKAIKEW
GHPKSKITHLIFCTTSGVDMPGADYQLTKLLGLRPSVKRFMMYQQGCFAGGTVLRLAKDL
AENNKGARVLVVCSEITAVTFRGPNDTHLDSLVGQALFGDGAAAVIVGSDPDLTTERPLF
EMVSAAQTILPDSEGAIDGHLREVGLTFHLLKDVPGLISKNIEKALTTAFSPLGINDWNS
IFWIAHPGGPAILDQVELKLGLKEEKLRATRHVLSEYGNMSSACVLFIIDEMRKKSSENG
AGTTGEGLEWGVLFGFGPGLTVETVVLHSVPTTVTVAV
>CAA86220.1 chalcone synthase [Gerbera hybrid cultivar]|plant
MATSPAVIDVETIRKAQRAEGPATILAIGTATPANCVYQADYPDYYFRVTESEHMVDLKE
KFQRMCDKSMIRKRYMHITEEFLKENPSMCKFMAPSLDARQDLVVVEVPKLGKEAATKAI
KEWGFPKSKITHLVFCTTSGVDMPGADYQLTKLLGLRPSVKRLMMYQQGCFAGGTVLRLA
KDLAENNKGARVLVVCSEITAVTFRGPNEGHLDSLVGQALFGDGAAAVIIGSDPDLSVER
PLFEMVSAAQTILPDSEGAIDGHLKEVGLTFHLLKDVPALIAKNIEKALIQAFSPLNIND
WNSIFWIAHPGGPAILDQVEFKLGLREEKLRASRHVLSEYGNMSSACVLFILDEMRKKSI
KDGKTTTGEGLEWGVLFGFGPGLTVETVVLHSLPATISVATQN
>CAC14059.1 chalcone synthase [Ruta graveolens]|plant
MAAVTVEAIRKAQRADGPAAVLAIGTATPANYVTQADYPDYYFRITKSEHMTELKEKFKR
MCDKSMIRKRYMHLTEDILKENPNMCAYMAPSLDARQDIVVVEVPKLGKEAAVKAIKEWG
QPKSKITHLIFCTTSGVDMPGCDYQLTKLLGLRPSVKRFMMYQQGCFAGGTVLRLAKDLA
ENNRGARVLVVCSEITAVTFRGPADTHLDSLVGQALFGDGAAAVIVGADPDESIERPLYQ
LVSAAQTILPDSDGAIDGHLREVGLTFHLLKDVPGLISKNIEKSLKEAFGPIGISDWNSI
FWIAHPGGPAILDQVEAKLGLKEEKLRATRQVLSEYGNMSSACVLFILDEMRKNCAEEGR
ATTGEGLDWGVLFGFGPGLTVETVVLRSVPIKA
>CAC19808.1 chalcone synthase [Humulus lupulus]|plant
MVTVEEVRKAQRAEGPATILAIGTATPANCILQSEYPDYYFRITNSEHKTELKEKFKRMC
GKSMIRKRYMHLTEEILKENPNLCAYEAPSLDARQDMVVVEVPKLGKEAATKAIKEWGQP
KSEITHVVFCTTSGVDMPGADYQLTKLLGLRPSVKRLMMYQQGCFAGGTVLRVAKDLAEN
NKGARVLVVCSEITAVTFRGPNDTHLDSLVAQALFGDGSAALIIGADPIPEIEKPIFELV
SAAQTILPDSDGAIDGHLREVGLTFHLLKDVPGLISKNIEKSLVEAFKPLGISDWNSLFW
ITHPGGPAILDQVESKLGLKPEKLRATRHVLGEYGNMSSACVLFILDEMRRKCAEDGVKT
TGEGLEWGVLFGFGPGLTVETVVLHSVGI
