# Supplementary material for: Unravelling the Functional Diversity of Type III Polyketide Synthases in Fungi
Source: Angew Chem Int Ed Engl. 2025 Sep 4;64(44):e202514786. doi: 10.1002/anie.202514786 (PMC12559476; doi:10.1002/anie.202514786)
Supplement: Supplementary file 2 — Supporting Information [file ANIE-64-e202514786-s001.zip › Supporting_Files/Supporting_File_10.gb]

LOCUS       10_Aspaste-T3PKS        1655 bp ds-DNA     linear       14-MAY-2023
DEFINITION  .
COMMENT     Codon-optimized for E.coli K12, restriction sites not yet modified.
            Introduce a restriction site in the spacer (between gene and
            GFP11). introduce a purification tag for GFP11 accessibility?
            N-terminal His-tag? Or skip for now (maybe clone into a
            tag-containing plasmid?) e.g. pet28, pet21. any suggestions on the
            expression plasmid? p70/T500 primers for PCR?  Split-GFP only for
            cell-free expression control, or in vivo as well? GFP11 donor
            plasmid doesn't seem suitable for expression Express GFP1-10
            separately or throw into myTXTL reaction? if the former, would
            cleared lysate do, or need to purify? 1µg scale for gene synthesis
            check t3pks c/n-terminal tags TEV protease site in the spacer
            his-tag/GFP11 from the paper in case of p70a promoter: get a
            dedicated strain (not a priority)
FEATURES             Location/Qualifiers
     primer          1..22
                     /label="NSO_p42"
                     /note="sequence: AAAACCGAATTTTGCTGGGTGG"
                     /ApEinfo_revcolor="#b7e6d7"
                     /ApEinfo_fwdcolor="#b7e6d7"
     misc_feature    101..155
                     /label="p70a promoter"
                     /ApEinfo_revcolor="#ff2460"
                     /ApEinfo_fwdcolor="#ff2460"
     misc_feature    106..122
                     /label="OR2"
                     /ApEinfo_revcolor="#f58a5e"
                     /ApEinfo_fwdcolor="#f58a5e"
     misc_feature    130..146
                     /label="OR1"
                     /ApEinfo_revcolor="#75c6a9"
                     /ApEinfo_fwdcolor="#75c6a9"
     misc_feature    162..190
                     /label="UTR1"
                     /ApEinfo_revcolor="#5d67ff"
                     /ApEinfo_fwdcolor="#5d67ff"
     misc_feature    185..190
                     /label="RBS"
                     /ApEinfo_revcolor="#85dae9"
                     /ApEinfo_fwdcolor="#85dae9"
     misc_feature    195..196
                     /label="NcoI"
                     /ApEinfo_revcolor="#75c6a9"
                     /ApEinfo_fwdcolor="#75c6a9"
     misc_feature    197..1372
                     /label="Aspaste1-scaffold_14"
                     /ApEinfo_revcolor="#75c6a9"
                     /ApEinfo_fwdcolor="#75c6a9"
     CDS             197..1378
                     /label="Translation 197-1378"
                     /translation="MGNSLSSSPSPGQSPQPEIQLRGDEAIITGIATEWPSRLIGPEELNKYALKFYPENPPWLQKLLMLNTKTGIETRAVIDLWDDPRWLGDQPPTAEEVDAAFREYGVELAKKAALKALRESNIDPSSVTHMVSVTATNAGAPGYDQLVARDLGLPDRTERVLLSGVGCAGGCASLRLASALADAATHRKKAARILIVACELCSIQIRSELHAASQSPITRIGPVIFSDGAAALVVCNSLGMSDKTPKQFAIVDDKSVTTSETQEEMSVKVSTYGFLATFSKKIPELAIGSMKAPLQSLLQSNGMSSASPTDFYWALHPGGRAIIEGVQAAFNLPEDSLSASYEIYKTRGNSSSVSILAVLEKVREKKLQTPNVVACSFGTGIRTEIALLRRMAKL"
     misc_feature    1373..1378
                     /label="spacer/HindIII"
                     /ApEinfo_revcolor="#85dae9"
                     /ApEinfo_fwdcolor="#85dae9"
     misc_feature    1379..1399
                     /label="TEV"
                     /ApEinfo_revcolor="#f58a5e"
                     /ApEinfo_fwdcolor="#f58a5e"
     misc_feature    1379..1516
                     /label="from pAGM9121_TEV-His-GFP11"
                     /ApEinfo_revcolor="#ffef86"
                     /ApEinfo_fwdcolor="#ffef86"
     CDS             1379..1519
                     /label="Translation 1379-1519"
                     /translation="ENLYFEGMGSHHHHHHSGMSDGGSGGGSTSRDHMVLHEYVNAAGIT*"
     CDS             1409..1426
                     /label="6xHis"
                     /ApEinfo_revcolor="#ff9ccd"
                     /ApEinfo_fwdcolor="#ff9ccd"
                     /note="codon_start: 1 translation: HHHHHH product: 6xHis affinity tag transl_table: 1"
     CDS             1469..1516
                     /label="GFP11"
                     /ApEinfo_revcolor="#b1ff67"
                     /ApEinfo_fwdcolor="#b1ff67"
                     /note="codon_start: 1 translation: RDHMVLHEYVNAAGIT product: 11th β-strand of superfolder GFP note: associates with GFP(1-10), consisting of the first 10 β-strands, to reconstitute fluorescent GFP (Cabantous et al., 2005; Kamiyama et al., 2016) transl_table: 1"
     misc_feature    1520..1525
                     /label="XhoI"
                     /ApEinfo_revcolor="#faac61"
                     /ApEinfo_fwdcolor="#faac61"
     misc_feature    1526..1555
                     /label="T500 terminator"
                     /ApEinfo_revcolor="#ff1115"
                     /ApEinfo_fwdcolor="#ff1115"
     primer          complement(1629..1655)
                     /label="NSO_p43"
                     /note="sequence: ATGATAAAGAAGACAGTCATAAGTGCG"
                     /ApEinfo_revcolor="#d6b295"
                     /ApEinfo_fwdcolor="#d6b295"
ORIGIN
        1 AAAACCGAAT TTTGCTGGGT GGGCTAACGA TATCCGCCTG ATGCGTGAAC GTGACGGACG
       61 TAACCACCGC GACATGTGTG TGCTGTTCCG CTGGGCATGC TGAGCTAACA CCGTGCGTGT
      121 TGACAATTTT ACCTCTGGCG GTGATAATGG TTGCAGCTAG CAATAATTTT GTTTAACTTT
      181 AAGAAGGAGA TATAccATGG GCAATTCGCT TAGTTCTTCG CCATCGCCCG GACAATCCCC
      241 TCAGCCAGAG ATTCAACTGC GCGGCGACGA AGCCATTATC ACAGGAATCG CGACTGAATG
      301 GCCATCCCGT TTGATTGGGC CCGAAGAGTT AAACAAGTAC GCTTTGAAAT TCTATCCCGA
      361 AAATCCGCCg TGGTTGCAGA AATTGCTTAT GCTTAATACG AAGACTGGCA TCGAGACCCG
      421 CGCCGTAATT GATCTTTGGG ATGACCCGCG CTGGTTGGGG GATCAGCCTC CTACAGCGGA
      481 GGAGGTGGAC GCCGCATTCC GCGAATATGG TGTTGAGTTA GCTAAGAAGG CTGCCCTGAA
      541 GGCTTTACGC GAATCGAACA TTGATCCTTC GTCCGTGACT CATATGGTGT CAGTAACAGC
      601 CACGAACGCC GGGGCTCCTG GTTACGACCA GTTGGTAGCA CGCGACTTAG GGCTGCCGGA
      661 TCGCACCGAG CGTGTTTTAT TAAGCGGAGT TGGATGTGCC GGGGGATGTG CTTCATTACG
      721 TCTTGCGTCT GCTTTGGCGG ATGCGGCCAC ACATCGCAAG AAGGCTGCCC GCATCTTAAT
      781 CGTGGCCTGC GAACTTTGTT CAATCCAAAT TCGCTCAGAG TTACATGCCG CCAGCCAGTC
      841 ACCGATTACT CGTATTGGCC CGGTAATCTT TTCAGATGGC GCTGCAGCCT TGGTCGTGTG
      901 CAATAGTTTA GGCATGTCCG ACAAAACCCC AAAACAGTTT GCGATTGTGG ACGACAAGAG
      961 TGTTACGACC AGTGAGACCC AGGAGGAGAT GAGTGTCAAG GTTTCTACGT ACGGTTTCCT
     1021 GGCCACATTC TCGAAAAAAA TTCCCGAATT GGCAATCGGA AGTATGAAAG CACCCTTACA
     1081 GTCACTGTTG CAGTCCAACG GTATGTCAAG CGCCTCGCCC ACTGATTTCT ATTGGGCCTT
     1141 ACACCCTGGC GGCCGCGCTA TCATTGAGGG AGTACAAGCG GCATTCAACC TGCCCGAAGA
     1201 CTCCTTAAGT GCCTCGTATG AGATCTATAA GACTCGTGGT AATAGTAGCT CTGTTTCTAT
     1261 TTTAGCGGTG CTTGAAAAAG TTCGCGAGAA GAAATTGCAA ACGCCTAATG TAGTAGCTTG
     1321 TTCCTTTGGG ACAGGGATTC GTACCGAGAT CGCACTTCTG CGCCGTATGG CGAAGCTTga
     1381 aaatctatat tttgaaggta tgggcagcca tcatcatcat catcatagcg gaatgtcgga
     1441 tggagggtct ggtggcggat caacaagccg tgaccacatg gtccttcatg agtacgtaaa
     1501 tgctgctggg attacatgaC TCGAGCAAAG CCCGCCGAAA GGCGGGCTTT TCTGTGTCGA
     1561 CCGATGCCCT TGAGAGCCTT CAACCCAGTC AGCTCCTTCC GGTGGGCGCG GGGCATGACT
     1621 ATCGTCGCCG CACTTATGAC TGTCTTCTTT ATCAT
//
