# Supplementary material for: Unravelling the Functional Diversity of Type III Polyketide Synthases in Fungi
Source: Angew Chem Int Ed Engl. 2025 Sep 4;64(44):e202514786. doi: 10.1002/anie.202514786 (PMC12559476; doi:10.1002/anie.202514786)
Supplement: Supplementary file 2 — Supporting Information [file ANIE-64-e202514786-s001.zip › Supporting_Files/Supporting_File_2.xlsx]

## Sheet: jgi-taxonomy-with-copies
JGI Portal Name	Strain	T3PKS hits	NCBI taxid	Superkingdom	Phylum	Class	Order	Family	Genus	Species	Reference (Pubmed IDs)
Aalte1	Alternaria alternata BMP0270	1	5599	Eukaryota	Ascomycota	Dothideomycetes	Pleosporales	Pleosporaceae	Alternaria	Alternaria alternata	NA
Aaoar1	Aaosphaeria arxii CBS 175.79 v1.0	0	1450171	Eukaryota	Ascomycota	Dothideomycetes	Pleosporales	NA	Aaosphaeria	Aaosphaeria arxii	32206138
Abobi1	Abortiporus biennis CCBS 521 v1.0	0	137743	Eukaryota	Basidiomycota	Agaricomycetes	Polyporales	Podoscyphaceae	Abortiporus	Abortiporus biennis	NA
Abobie1	Abortiporus biennis CIRM-BRFM 1778 v1.0	0	137743	Eukaryota	Basidiomycota	Agaricomycetes	Polyporales	Podoscyphaceae	Abortiporus	Abortiporus biennis	33538380
Abscae1	Absidia caerulea NRRL1315 v1.0	0	90261	Eukaryota	Mucoromycota	Mucoromycetes	Mucorales	Cunninghamellaceae	Absidia	Absidia caerulea	NA
Absrep1	Absidia repens NRRL 1336 v1.0	0	90262	Eukaryota	Mucoromycota	Mucoromycetes	Mucorales	Cunninghamellaceae	Absidia	Absidia repens	28481340
Acain1	Acaromyces ingoldii MCA 4198 v1.0	0	215250	Eukaryota	Basidiomycota	Exobasidiomycetes	Exobasidiales	Cryptobasidiaceae	Acaromyces	Acaromyces ingoldii	29771364
Acastr1	Acarospora strigata CBS 132363	1	1307806	Eukaryota	Ascomycota	Lecanoromycetes	Acarosporales	Acarosporaceae	Acarospora	Acarospora strigata	23557360
Acema1	Acephala macrosclerotiorum EW76-UTF0540 v1.0	1	886606	Eukaryota	Ascomycota	Leotiomycetes	Helotiales	Mollisiaceae	Acephala	Acephala macrosclerotiorum	33046698
Achstr1	Achaetomium strumarium CBS333.67 v1.0	1	79814	Eukaryota	Ascomycota	Sordariomycetes	Sordariales	Chaetomiaceae	Chaetomium	Chaetomium strumarium	NA
Aciaci1	Acidothrix acidophila CBS 136259 v1.0	1	1442179	Eukaryota	Ascomycota	Sordariomycetes	NA	Amplistromataceae	Acidothrix	Acidothrix acidophila	NA
Aciri1_iso	Acidomyces richmondensis BFW	0	245562	Eukaryota	Ascomycota	Dothideomycetes	Mycosphaerellales	Teratosphaeriaceae	Acidomyces	Acidomyces sp. 'richmondensis'	26973616
Aciri1_meta	Acidomyces richmondensis BFW	0	245562	Eukaryota	Ascomycota	Dothideomycetes	Mycosphaerellales	Teratosphaeriaceae	Acidomyces	Acidomyces sp. 'richmondensis'	26973616
Acral2	Acremonium alcalophilum v2.0	2	591952	Eukaryota	Ascomycota	Sordariomycetes	Glomerellales	Plectosphaerellaceae	Sodiomyces	Sodiomyces alcalophilus	NA
Acrchr1	Acremonium chrysogenum ATCC 11550	0	857340	Eukaryota	Ascomycota	Sordariomycetes	Hypocreales	NA	Acremonium	Acremonium chrysogenum	25291769
AcreTS7_1	Emericellopsis sp. TS7 v1.0	1	2614577	Eukaryota	Ascomycota	Sordariomycetes	Hypocreales	NA	Emericellopsis	Emericellopsis atlantica	34372938
Acrst1	Acremonium strictum DS1bioAY4a v1.0	1	5046	Eukaryota	Ascomycota	Sordariomycetes	Hypocreales	Sarocladiaceae	Sarocladium	Sarocladium strictum	NA
Agabi_varbisH97_2	Agaricus bisporus var bisporus (H97) v2.0	0	936046	Eukaryota	Basidiomycota	Agaricomycetes	Agaricales	Agaricaceae	Agaricus	Agaricus bisporus	23045686
Agabi_varbur_1	Agaricus bisporus var. burnettii JB137-S8	0	597362	Eukaryota	Basidiomycota	Agaricomycetes	Agaricales	Agaricaceae	Agaricus	Agaricus bisporus	23045686
Agahy1	Agaricostilbum hyphaenes ATCC MYA-4628 v1.0	0	44565	Eukaryota	Basidiomycota	Agaricostilbomycetes	Agaricostilbales	Agaricostilbaceae	Sterigmatomyces	Sterigmatomyces hyphaenes	NA
Agrped1	Agrocybe pediades AH 40210 v1.0	0	84607	Eukaryota	Basidiomycota	Agaricomycetes	Agaricales	Strophariaceae	Agrocybe	Agrocybe pediades	33211093
Agrpra2	Agrocybe praecox OKM6292 v1.0	0	71668	Eukaryota	Basidiomycota	Agaricomycetes	Agaricales	Strophariaceae	Agrocybe	Agrocybe praecox	NA
Alalt1	Alternaria alternata ATCC11680	1	5599	Eukaryota	Ascomycota	Dothideomycetes	Pleosporales	Pleosporaceae	Alternaria	Alternaria alternata	NA
Alalte1	Alternaria alternata ATCC66891	1	5599	Eukaryota	Ascomycota	Dothideomycetes	Pleosporales	Pleosporaceae	Alternaria	Alternaria alternata	NA
Albpec1	Albatrellus peckianus DAOM 52321 v1.0	0	80572	Eukaryota	Basidiomycota	Agaricomycetes	Russulales	Albatrellaceae	Albatrellus	Albatrellus peckianus	NA
Albra1	Alternaria brassicicola ATCC96836	1	622360	Eukaryota	Ascomycota	Dothideomycetes	Pleosporales	Pleosporaceae	Alternaria	Alternaria brassicicola	NA
Alikh1	Aliquandostipite khaoyaiensis CBS 118232 v1.0	0	112102	Eukaryota	Ascomycota	Dothideomycetes	Jahnulales	Aliquandostipitaceae	Aliquandostipite	Aliquandostipite khaoyaiensis	NA
Allma1	Allomyces macrogynus ATCC 38327	0	578462	Eukaryota	Blastocladiomycota	Blastocladiomycetes	Blastocladiales	Blastocladiaceae	Allomyces	Allomyces macrogynus	NA
Altal1	Alternaria alternata SRC1lrK2f v1.0	1	5599	Eukaryota	Ascomycota	Dothideomycetes	Pleosporales	Pleosporaceae	Alternaria	Alternaria alternata	27434633
Altalt1	Alternaria alternata MPI-PUGE-AT-0064 v1.0	1	5599	Eukaryota	Ascomycota	Dothideomycetes	Pleosporales	Pleosporaceae	Alternaria	Alternaria alternata	34893598
Altar1	Alternaria arborescens BMP0308	2	156630	Eukaryota	Ascomycota	Dothideomycetes	Pleosporales	Pleosporaceae	Alternaria	Alternaria arborescens	NA
Altbr1	Alternaria brassicicola	0	29001	Eukaryota	Ascomycota	Dothideomycetes	Pleosporales	Pleosporaceae	Alternaria	Alternaria brassicicola	23236275
Altca1	Alternaria capsici BMP0180	1	283357	Eukaryota	Ascomycota	Dothideomycetes	Pleosporales	Pleosporaceae	Alternaria	Alternaria capsici	NA
Altcar1	Alternaria carthami BMP1963	1	157258	Eukaryota	Ascomycota	Dothideomycetes	Pleosporales	Pleosporaceae	Alternaria	Alternaria carthami	NA
Altci1	Alternaria citriarbusti BMP2343	1	232505	Eukaryota	Ascomycota	Dothideomycetes	Pleosporales	Pleosporaceae	Alternaria	Alternaria citriarbusti	NA
Altcr1	Alternaria crassa BMP0172	1	119918	Eukaryota	Ascomycota	Dothideomycetes	Pleosporales	Pleosporaceae	Alternaria	Alternaria crassa	NA
Altda1	Alternaria dauci BMP0167	1	48095	Eukaryota	Ascomycota	Dothideomycetes	Pleosporales	Pleosporaceae	Alternaria	Alternaria dauci	NA
Altfr1	Alternaria fragaria BMP3062	1	291290	Eukaryota	Ascomycota	Dothideomycetes	Pleosporales	Pleosporaceae	Alternaria	Alternaria sp. 'fragaria'	NA
Altga1	Alternaria gaisen BMP2338	1	167740	Eukaryota	Ascomycota	Dothideomycetes	Pleosporales	Pleosporaceae	Alternaria	Alternaria gaisen	NA
Altli1	Alternaria limoniasperae BMP2335	1	232503	Eukaryota	Ascomycota	Dothideomycetes	Pleosporales	Pleosporaceae	Alternaria	Alternaria limoniasperae	NA
Altlo1	Alternaria longipes BMP0313	1	160389	Eukaryota	Ascomycota	Dothideomycetes	Pleosporales	Pleosporaceae	Alternaria	Alternaria longipes	NA
Altma1	Alternaria macrospora BMP1949	1	119921	Eukaryota	Ascomycota	Dothideomycetes	Pleosporales	Pleosporaceae	Alternaria	Alternaria macrospora	NA
Altpo1	Alternaria porri BMP0178	1	48098	Eukaryota	Ascomycota	Dothideomycetes	Pleosporales	Pleosporaceae	Alternaria	Alternaria porri	NA
Altro1	Alternaria rosae MPI-PUGE-AT-0040 v1.0	1	1187941	Eukaryota	Ascomycota	Dothideomycetes	Pleosporales	Pleosporaceae	Alternaria	Alternaria rosae	34893598
Altso1	Alternaria solani BMP0185	1	48100	Eukaryota	Ascomycota	Dothideomycetes	Pleosporales	Pleosporaceae	Alternaria	Alternaria solani	NA
Altsp012_1	Alternaria sp. UNIPAMPA012 v1.0	1	1715220	Eukaryota	Ascomycota	Dothideomycetes	Pleosporales	Pleosporaceae	Alternaria	Alternaria sp.	NA
Altsp017_1	Alternaria sp. UNIPAMPA017 v1.0	0	5598	Eukaryota	Ascomycota	Dothideomycetes	Pleosporales	Pleosporaceae	Alternaria	NA	NA
Altta1	Alternaria tangelonis BMP2327	1	232506	Eukaryota	Ascomycota	Dothideomycetes	Pleosporales	Pleosporaceae	Alternaria	Alternaria tangelonis	NA
Altte1	Alternaria tenuissima BMP0304	1	119927	Eukaryota	Ascomycota	Dothideomycetes	Pleosporales	Pleosporaceae	Alternaria	Alternaria tenuissima	NA
Alttom1	Alternaria tomatophila BMP2032	1	378261	Eukaryota	Ascomycota	Dothideomycetes	Pleosporales	Pleosporaceae	Alternaria	Alternaria tomatophila	NA
Amaapr1	Amanita muscaria var. formosa 2016PMI152 v1.0	0	188876	Eukaryota	Basidiomycota	Agaricomycetes	Agaricales	Amanitaceae	Amanita	Amanita muscaria	NA
Amal3063	Alternaria mali BMP3063	1	167741	Eukaryota	Ascomycota	Dothideomycetes	Pleosporales	Pleosporaceae	Alternaria	Alternaria mali	NA
Amal3064	Alternaria mali BMP3064	1	167741	Eukaryota	Ascomycota	Dothideomycetes	Pleosporales	Pleosporaceae	Alternaria	Alternaria mali	NA
Amamu1	Amanita muscaria Koide v1.0	0	41956	Eukaryota	Basidiomycota	Agaricomycetes	Agaricales	Amanitaceae	Amanita	Amanita muscaria	25706625
Amarub1	Amanita rubescens P?ilba v1.0	0	71933	Eukaryota	Basidiomycota	Agaricomycetes	Agaricales	Amanitaceae	Amanita	Amanita rubescens	33046698
Amath1	Amanita thiersii Skay4041 v1.0	0	703135	Eukaryota	Basidiomycota	Agaricomycetes	Agaricales	Amanitaceae	Amanita	Amanita thiersii	24923322;25407890
Ambph1	Ambrosiozyma philentoma NRRL Y-7523	0	43984	Eukaryota	Ascomycota	Saccharomycetes	Saccharomycetales	NA	Ambrosiozyma	Ambrosiozyma philentoma	29760453
Amnli1	Amniculicola lignicola CBS 123094 v1.0	0	1392246	Eukaryota	Ascomycota	Dothideomycetes	Pleosporales	Amniculicolaceae	Amniculicola	Amniculicola lignicola	32206138
Amore1	Amorphotheca resinae v1.0	1	5101	Eukaryota	Ascomycota	Leotiomycetes	NA	Myxotrichaceae	Amorphotheca	Amorphotheca resinae	29315638
Ampqui1	Ampelomyces quisqualis HMLAC05119 v1.0	1	50730	Eukaryota	Ascomycota	Dothideomycetes	Pleosporales	Leptosphaeriaceae	Ampelomyces	Ampelomyces quisqualis	32206138
AmpWSBS2006_1	Amphiamblys sp. WSBS2006	0	1866961	Eukaryota	Microsporidia	NA	NA	Amphiacanthidae	Amphiamblys	Amphiamblys sp. WSBS2006	27694476
Amycha1	Amylostereum chailletii DWAch2 v1.0	0	55340	Eukaryota	Basidiomycota	Agaricomycetes	Russulales	Stereaceae	Amylostereum	Amylostereum chailletii	34861049
Amyenc1	Amylocarpus encephaloides TRa018bII v1.0	1	45428	Eukaryota	Ascomycota	Leotiomycetes	Helotiales	NA	Amylocarpus	Amylocarpus encephaloides	34372938
Amylap1_1	Amylocystis lapponica SKaAmylap13 v1.0	0	202700	Eukaryota	Basidiomycota	Agaricomycetes	Polyporales	Dacryobolaceae	Amylocystis	Amylocystis lapponica	33538380
Amyrou1	Amylomyces rouxii NRRL 5866 v1.0	0	29923	Eukaryota	Mucoromycota	Mucoromycetes	Mucorales	Mucoraceae	Amylomyces	Amylomyces rouxii	NA
Amysub1	Amylocorticium subincarnatum OMC1654 v1.0	0	264088	Eukaryota	Basidiomycota	Agaricomycetes	Amylocorticiales	Amylocorticiaceae	Amylocorticium	Amylocorticium subincarnatum	NA
Anasp1	Anaeromyces robustus v1.0	0	1754192	Eukaryota	Chytridiomycota	Neocallimastigomycetes	Neocallimastigales	Neocallimastigaceae	Anaeromyces	Anaeromyces robustus	28555641;28481340
AnFL0455	Annulohypoxylon sp. FL0455 v1.0	1	2789220	Eukaryota	Ascomycota	Sordariomycetes	Xylariales	Hypoxylaceae	Annulohypoxylon	Annulohypoxylon sp. FL0455	NA
Annbov1	Annulohypoxylon bovei var. microspora CBS 124037 v1.0	1	326616	Eukaryota	Ascomycota	Sordariomycetes	Xylariales	Hypoxylaceae	Annulohypoxylon	Annulohypoxylon bovei	34797921
Annmae1	Annulohypoxylon maeteangense CBS 123835 v1.0	1	1927788	Eukaryota	Ascomycota	Sordariomycetes	Xylariales	Hypoxylaceae	Annulohypoxylon	Annulohypoxylon maeteangense	34797921
Annmin1	Annulohypoxylon minutellum CBS 135445 v1.0	1	326621	Eukaryota	Ascomycota	Sordariomycetes	Xylariales	Hypoxylaceae	Annulohypoxylon	Annulohypoxylon minutellum	34797921
Annmor1	Annulohypoxylon moriforme CBS 123579 v1.0	1	326622	Eukaryota	Ascomycota	Sordariomycetes	Xylariales	Hypoxylaceae	Annulohypoxylon	Annulohypoxylon moriforme	34797921
Annnit1	Annulohypoxylon nitens CBS 120705 v1.0	1	326626	Eukaryota	Ascomycota	Sordariomycetes	Xylariales	Hypoxylaceae	Annulohypoxylon	Annulohypoxylon nitens	34797921
Annsty1	Annulohypoxylon stygium FL0470 v1.0	1	326628	Eukaryota	Ascomycota	Sordariomycetes	Xylariales	Hypoxylaceae	Annulohypoxylon	Annulohypoxylon stygium	34797921
Anntru1	Annulohypoxylon truncatum CBS 140777 v1.0	1	327061	Eukaryota	Ascomycota	Sordariomycetes	Xylariales	Hypoxylaceae	Annulohypoxylon	Annulohypoxylon truncatum	34797921
Anoalb1	Anomoloma albolutescens OMC1655 v1.0	0	693288	Eukaryota	Basidiomycota	Agaricomycetes	Amylocorticiales	Amylocorticiaceae	Anomoloma	Anomoloma albolutescens	NA
Anobom1	Anomoporia bombycina ATCC 64506 v1.0	0	264122	Eukaryota	Basidiomycota	Agaricomycetes	Amylocorticiales	Amylocorticiaceae	Anomoporia	Anomoporia bombycina	NA
Anokam1	Anomoporia kamtschatica OMC1758 v1.0	0	264123	Eukaryota	Basidiomycota	Agaricomycetes	Amylocorticiales	Amylocorticiaceae	Anomoporia	Anomoporia kamtschatica	NA
Anomyc1	Anomoporia myceliosa MJL 4413 v1.0	0	693289	Eukaryota	Basidiomycota	Agaricomycetes	Amylocorticiales	Amylocorticiaceae	Anomoloma	Anomoloma myceliosum	NA
Ant016_1	Antarctomyces sp. UNIPAMPA016 v1.0	1	3127130	Eukaryota	Ascomycota	Leotiomycetes	Thelebolales	Thelebolaceae	Antarctomyces	Antarctomyces sp.	NA
Antav1	Anthostoma avocetta NRRL 3190 v1.0	3	1405086	Eukaryota	Ascomycota	Sordariomycetes	Xylariales	Diatrypaceae	Anthostoma	Anthostoma avocetta	NA
Antcit1	Antrodiella citrinella FBCC 969 v1.0	0	2447956	Eukaryota	Basidiomycota	Agaricomycetes	Polyporales	Steccherinaceae	Antrodiella	Antrodiella citrinella	NA
Antleu1	Anthostomella leucospermi CBS110126 v1.0	2	531904	Eukaryota	Ascomycota	Sordariomycetes	Xylariales	NA	Anthostomelloides	Anthostomelloides leucospermi	NA
Antlo1	Antonospora locustae HM-2013	0	1284279	Eukaryota	Microsporidia	NA	NA	NA	Antonospora	Antonospora locustae	15186746;18060070
Antser1	Antrodia serialis Sig1Antser10 v1.0	0	139415	Eukaryota	Basidiomycota	Agaricomycetes	Polyporales	Fomitopsidaceae	Antrodia	Antrodia serialis	33538380
Antsi1	Antrodia sinuosa LB1 v1.0	0	1333626	Eukaryota	Basidiomycota	Agaricomycetes	Polyporales	Fomitopsidaceae	Adustoporia	Adustoporia sinuosa	NA
Anttom1	Anthostomella tomicoides 1013 v1.0	2	2789217	Eukaryota	Ascomycota	Sordariomycetes	Xylariales	Xylariaceae	Anthostomella	Anthostomella tomicoides	NA
Aphpse1	Aphanobasidium pseudotsugae OMC1630 v1.0	0	693291	Eukaryota	Basidiomycota	Agaricomycetes	Agaricales	Pterulaceae	Aphanobasidium	Aphanobasidium pseudotsugae	NA
Apibac1	Apiosordaria backusii CBS 540.89 v1.0	1	314023	Eukaryota	Ascomycota	Sordariomycetes	Sordariales	Lasiosphaeriaceae	Apiosordaria	Apiosordaria backusii	NA
Apimo1	Apiospora montagnei NRRL 25634 v1.0	2	335852	Eukaryota	Ascomycota	Sordariomycetes	Xylariales	Apiosporaceae	Arthrinium	Arthrinium arundinis	NA
Aplpr1	Aplosporella prunicola CBS 121.167 v1.0	0	462254	Eukaryota	Ascomycota	Dothideomycetes	Botryosphaeriales	Aplosporellaceae	Aplosporella	Aplosporella prunicola	32206138
Apope1	Apodospora peruviana CBS 118394 v1.0	1	516989	Eukaryota	Ascomycota	Sordariomycetes	Sordariales	Lasiosphaeriaceae	Apodospora	Apodospora peruviana	NA
Armbor1	Armillaria borealis FPL87.14 v1.0	0	47425	Eukaryota	Basidiomycota	Agaricomycetes	Agaricales	Physalacriaceae	Armillaria	Armillaria borealis	NA
Armcep1	Armillaria cepistipes B5	0	47426	Eukaryota	Basidiomycota	Agaricomycetes	Agaricales	Physalacriaceae	Armillaria	Armillaria cepistipes	29085064
Armect1	Armillaria ectypa FPL83.16 v1.0	0	47430	Eukaryota	Basidiomycota	Agaricomycetes	Agaricales	NA	Desarmillaria	Desarmillaria ectypa	NA
Armfum1	Armillaria fumosa CBS 122221 v1.0	0	153910	Eukaryota	Basidiomycota	Agaricomycetes	Agaricales	Physalacriaceae	Armillaria	Armillaria fumosa	NA
Armga1	Armillaria gallica 21-2 v1.0	0	47427	Eukaryota	Basidiomycota	Agaricomycetes	Agaricales	Physalacriaceae	Armillaria	Armillaria gallica	29085064
Armlut1	Armillaria luteobubalina HWK02 v1.0	0	153913	Eukaryota	Basidiomycota	Agaricomycetes	Agaricales	Physalacriaceae	Armillaria	Armillaria luteobubalina	NA
Armme1_1	Armillaria mellea DSM 3731	1	1314977	Eukaryota	Basidiomycota	Agaricomycetes	Agaricales	Physalacriaceae	Armillaria	Armillaria mellea	23656496
Armmel1	Armillaria mellea ELDO17 v1.0	0	47429	Eukaryota	Basidiomycota	Agaricomycetes	Agaricales	Physalacriaceae	Armillaria	Armillaria mellea	NA
Armnab1	Armillaria nabsnona CMW6904 v1.0	0	64368	Eukaryota	Basidiomycota	Agaricomycetes	Agaricales	Physalacriaceae	Armillaria	Armillaria nabsnona	NA
Armnov1	Armillaria novae-zelandiae 2840 v1.0	0	153914	Eukaryota	Basidiomycota	Agaricomycetes	Agaricales	Physalacriaceae	Armillaria	Armillaria novae-zelandiae	NA
Armost1	Armillaria solidipes 28-4 v1.0	0	1076256	Eukaryota	Basidiomycota	Agaricomycetes	Agaricales	Physalacriaceae	Armillaria	Armillaria solidipes	29085064
Armosto1	Armillaria ostoyae C18/9	0	47428	Eukaryota	Basidiomycota	Agaricomycetes	Agaricales	Physalacriaceae	Armillaria	Armillaria ostoyae	29085064
Armtab1	Armillaria tabescens CCBAS 213 v1.0	0	47431	Eukaryota	Basidiomycota	Agaricomycetes	Agaricales	Physalacriaceae	Armillaria	Armillaria tabescens	NA
Artbe1	Arthroderma benhamiae CBS 112371	1	663331	Eukaryota	Ascomycota	Eurotiomycetes	Onygenales	Arthrodermataceae	Trichophyton	Trichophyton benhamiae	21247460
Artel1	Artolenzites elegans CIRM-BRFM 1663 v1.0	0	526244	Eukaryota	Basidiomycota	Agaricomycetes	Polyporales	Polyporaceae	Trametes	Trametes elegans	NA
Artele1122_1	Artolenzites elegans CIRM-BRFM 1122 v1.0	0	526244	Eukaryota	Basidiomycota	Agaricomycetes	Polyporales	Polyporaceae	Trametes	Trametes elegans	33538380
Artesp1	Arthrinium esporlense UNIPAMPA010 v1.0	1	2421358	Eukaryota	Ascomycota	Sordariomycetes	Xylariales	Apiosporaceae	Apiospora	Apiospora esporlensis	NA
Artfe1_2	Arthroascus fermentans 17710 v1.0	0	53486	Eukaryota	Ascomycota	Saccharomycetes	Saccharomycetales	Saccharomycopsidaceae	Saccharomycopsis	Saccharomycopsis fermentans	NA
Artol1	Arthrobotrys oligospora ATCC 24927	1	756982	Eukaryota	Ascomycota	Orbiliomycetes	Orbiliales	Orbiliaceae	Orbilia	Orbilia oligospora	21909256
Arxad1	Blastobotrys (Arxula) adeninivorans	0	1401090	Eukaryota	Ascomycota	Saccharomycetes	Saccharomycetales	Trichomonascaceae	Blastobotrys	Blastobotrys adeninivorans	24834124
Ascap1	Ascosphaera apis ARSEF 7405	0	392613	Eukaryota	Ascomycota	Eurotiomycetes	Onygenales	Ascosphaeraceae	Ascosphaera	Ascosphaera apis	27071652
Ascim1	Ascobolus immersus RN42 v1.0	1	5191	Eukaryota	Ascomycota	Pezizomycetes	Pezizales	Ascobolaceae	Ascobolus	Ascobolus immersus	30420746
Ascni1	Ascodesmis nigricans CBS 389.68 v1.0	0	341454	Eukaryota	Ascomycota	Pezizomycetes	Pezizales	Ascodesmidaceae	Ascodesmis	Ascodesmis nigricans	31604798
Ascra1	Ascochyta rabiei ArDII	1	5454	Eukaryota	Ascomycota	Dothideomycetes	Pleosporales	Didymellaceae	Ascochyta	Ascochyta rabiei	27091329
Ascru1	Ascoidea rubescens NRRL Y17699 v1.0	0	54195	Eukaryota	Ascomycota	Saccharomycetes	Saccharomycetales	Ascoideaceae	Ascoidea	Ascoidea rubescens	27535936
Ascsa1	Ascocoryne sarcoides NRRL50072	1	1016881	Eukaryota	Ascomycota	Leotiomycetes	Helotiales	Gelatinodiscaceae	Ascocoryne	Ascocoryne sarcoides	22396667
Ashgo1_1	Eremothecium gossypii ATCC 10895	0	284811	Eukaryota	Ascomycota	Saccharomycetes	Saccharomycetales	Saccharomycetaceae	Eremothecium	Eremothecium gossypii	15001715
Aspac1	Aspergillus aculeatus ATCC16872 v1.1	1	5053	Eukaryota	Ascomycota	Eurotiomycetes	Eurotiales	Aspergillaceae	Aspergillus	Aspergillus aculeatus	28196534
Aspacri1	Aspergillus acristatulus CBS 119.55 v1.0	0	286159	Eukaryota	Ascomycota	Eurotiomycetes	Eurotiales	Aspergillaceae	Aspergillus	Aspergillus nidulans	NA
Aspacu1	Aspergillus aculeatinus CBS 121060 v1.0	1	487661	Eukaryota	Ascomycota	Eurotiomycetes	Eurotiales	Aspergillaceae	Aspergillus	Aspergillus aculeatinus	30349117
Aspaff1	Aspergillus affinis CBS 129190 v1.0	1	1070780	Eukaryota	Ascomycota	Eurotiomycetes	Eurotiales	Aspergillaceae	Aspergillus	Aspergillus affinis	NA
Aspala1	Aspergillus alabamensis v1.0	0	657433	Eukaryota	Ascomycota	Eurotiomycetes	Eurotiales	Aspergillaceae	Aspergillus	Aspergillus alabamensis	NA
Aspalbe1	Aspergillus albertensis v1.0	2	209559	Eukaryota	Ascomycota	Eurotiomycetes	Eurotiales	Aspergillaceae	Aspergillus	Aspergillus alliaceus	32107379
Aspall1	Aspergillus allahabadii v1.0	0	1612426	Eukaryota	Ascomycota	Eurotiomycetes	Eurotiales	Aspergillaceae	Aspergillus	Aspergillus allahabadii	NA
Aspalli1	Aspergillus alliaceus CBS 536.65 v1.0	2	209559	Eukaryota	Ascomycota	Eurotiomycetes	Eurotiales	Aspergillaceae	Aspergillus	Aspergillus alliaceus	32107379
Aspamb1	Aspergillus ambiguus v1.0	0	176160	Eukaryota	Ascomycota	Eurotiomycetes	Eurotiales	Aspergillaceae	Aspergillus	Aspergillus ambiguus	NA
Aspamoe1	Aspergillus amoeneus CBS 111.32 v1.0	0	1220191	Eukaryota	Ascomycota	Eurotiomycetes	Eurotiales	Aspergillaceae	Aspergillus	Aspergillus amoenus	NA
Aspamy1	Aspergillus amylovorus CBS 600.67 v1.0	1	176161	Eukaryota	Ascomycota	Eurotiomycetes	Eurotiales	Aspergillaceae	Aspergillus	Aspergillus amylovorus	NA
Aspang1	Aspergillus angustatus CBS 273.65 v1.0	0	5052	Eukaryota	Ascomycota	Eurotiomycetes	Eurotiales	Aspergillaceae	Aspergillus	Aspergillus angustatus	NA
Aspara19utr	Aspergillus arachidicola v1.0	4	656916	Eukaryota	Ascomycota	Eurotiomycetes	Eurotiales	Aspergillaceae	Aspergillus	Aspergillus arachidicola	32107379
Asparx1	Aspergillus arxii CBS 52583 v1.0	1	1131534	Eukaryota	Ascomycota	Eurotiomycetes	Eurotiales	Aspergillaceae	Aspergillus	Aspergillus arxii	NA
Aspass1	Aspergillus assulatus CBS 27911 v1.0	1	1245746	Eukaryota	Ascomycota	Eurotiomycetes	Eurotiales	Aspergillaceae	Aspergillus	Aspergillus assulatus	NA
Aspaste1	Aspergillus astellatus v1.0	1	1810904	Eukaryota	Ascomycota	Eurotiomycetes	Eurotiales	Aspergillaceae	Aspergillus	Aspergillus astellatus	NA
Aspaur1	Aspergillus aureoterreus v1.0	0	41288	Eukaryota	Ascomycota	Eurotiomycetes	Eurotiales	Aspergillaceae	Aspergillus	Aspergillus aureoterreus	NA
Aspaura1	Aspergillus aurantiobrunneus CBS 465.65 v1.0	0	41725	Eukaryota	Ascomycota	Eurotiomycetes	Eurotiales	Aspergillaceae	Aspergillus	Aspergillus aurantiobrunneus	NA
Aspaurful1	Aspergillus aureofulgens IBT 27100 v1.0	2	41903	Eukaryota	Ascomycota	Eurotiomycetes	Eurotiales	Aspergillaceae	Aspergillus	Aspergillus luppiae	NA
Aspaurlat1	Aspergillus aureolatus CBS 190.65 v1.0	0	41755	Eukaryota	Ascomycota	Eurotiomycetes	Eurotiales	Aspergillaceae	Aspergillus	Aspergillus aureolatus	NA
Aspaurlut1	Aspergillus aureoluteus CBS 105.55 v1.0	1	5052	Eukaryota	Ascomycota	Eurotiomycetes	Eurotiales	Aspergillaceae	Aspergillus	NA	NA
Aspave1	Aspergillus avenaceus IBT 18842 v1.0	1	36643	Eukaryota	Ascomycota	Eurotiomycetes	Eurotiales	Aspergillaceae	Aspergillus	Aspergillus avenaceus	32107379
Aspber1	Aspergillus bertholletius IBT 29228 v1.0	2	1226010	Eukaryota	Ascomycota	Eurotiomycetes	Eurotiales	Aspergillaceae	Aspergillus	Aspergillus bertholletiae	32107379
Aspbip1	Aspergillus biplanus CBS 468.65 v1.0	2	176164	Eukaryota	Ascomycota	Eurotiomycetes	Eurotiales	Aspergillaceae	Aspergillus	Aspergillus biplanus	NA
Aspbisp1	Aspergillus bisporus CBS 707.71 v1.0	0	41753	Eukaryota	Ascomycota	Eurotiomycetes	Eurotiales	Aspergillaceae	Aspergillus	Aspergillus bisporus	NA
Aspbom1	Aspergillus bombycis NRRL 26010	4	109264	Eukaryota	Ascomycota	Eurotiomycetes	Eurotiales	Aspergillaceae	Aspergillus	Aspergillus bombycis	27664179
Aspbot1	Aspergillus botucatensis CBS 114221 v1.0	0	1907480	Eukaryota	Ascomycota	Eurotiomycetes	Eurotiales	Aspergillaceae	Aspergillus	Aspergillus botucatensis	NA
Aspbr1	Aspergillus brasiliensis v1.0	1	767769	Eukaryota	Ascomycota	Eurotiomycetes	Eurotiales	Aspergillaceae	Aspergillus	Aspergillus brasiliensis	28196534
Aspbre1	Aspergillus brevipes CBS 118.53 v1.0	0	75551	Eukaryota	Ascomycota	Eurotiomycetes	Eurotiales	Aspergillaceae	Aspergillus	Aspergillus brevipes	NA
Aspbrev1	Aspergillus brevijanus CBS 111.46 v1.0	2	176172	Eukaryota	Ascomycota	Eurotiomycetes	Eurotiales	Aspergillaceae	Aspergillus	Aspergillus brevijanus	NA
Aspbrevi1	Aspergillus brevistipitatus v1.0	1	1309686	Eukaryota	Ascomycota	Eurotiomycetes	Eurotiales	Aspergillaceae	Aspergillus	Aspergillus brevistipitatus	NA
Aspbru1	Aspergillus brunneoviolaceus CBS 621.78 v1.0	1	1191711	Eukaryota	Ascomycota	Eurotiomycetes	Eurotiales	Aspergillaceae	Aspergillus	Aspergillus brunneoviolaceus	30349117
Aspca3	Aspergillus carbonarius ITEM 5010 v3	0	602072	Eukaryota	Ascomycota	Eurotiomycetes	Eurotiales	Aspergillaceae	Aspergillus	Aspergillus carbonarius	28196534
Aspca4	Aspergillus carbonarius ITEM 5010 v4.0	0	602072	Eukaryota	Ascomycota	Eurotiomycetes	Eurotiales	Aspergillaceae	Aspergillus	Aspergillus carbonarius	NA
Aspcae1	Aspergillus caelatus CBS 763.97 v1.0	5	61420	Eukaryota	Ascomycota	Eurotiomycetes	Eurotiales	Aspergillaceae	Aspergillus	Aspergillus caelatus	32107379
Aspcal1	Aspergillus calidoustus	1	454130	Eukaryota	Ascomycota	Eurotiomycetes	Eurotiales	Aspergillaceae	Aspergillus	Aspergillus calidoustus	26966204
Aspcali1	Aspergillus calidoustus CBS 113228 v1.0	1	454130	Eukaryota	Ascomycota	Eurotiomycetes	Eurotiales	Aspergillaceae	Aspergillus	Aspergillus calidoustus	NA
Aspcalif1	Aspergillus californicus CBS 123895 v1.0	0	1810905	Eukaryota	Ascomycota	Eurotiomycetes	Eurotiales	Aspergillaceae	Aspergillus	Aspergillus californicus	NA
Aspcam1	Aspergillus campestris IBT 28561 v1.0	0	1392248	Eukaryota	Ascomycota	Eurotiomycetes	Eurotiales	Aspergillaceae	Aspergillus	Aspergillus campestris	29317534
Aspcand1	Aspergillus candidus CBS 102.13 v1.0	0	41067	Eukaryota	Ascomycota	Eurotiomycetes	Eurotiales	Aspergillaceae	Aspergillus	Aspergillus candidus	29317534
Aspcanin1	Aspergillus caninus CBS 128032 v1.0	0	743110	Eukaryota	Ascomycota	Eurotiomycetes	Eurotiales	Aspergillaceae	Aspergillus	Aspergillus caninus	NA
Aspcap1	Aspergillus capensis CBS 138188 v1.0	1	1507544	Eukaryota	Ascomycota	Eurotiomycetes	Eurotiales	Aspergillaceae	Aspergillus	Aspergillus capensis	NA
Aspcar1	Aspergillus carlsbadensis CBS 123894 v1.0	1	1810906	Eukaryota	Ascomycota	Eurotiomycetes	Eurotiales	Aspergillaceae	Aspergillus	Aspergillus carlsbadensis	NA
Aspcer1	Aspergillus cervinus CBS 196.64 v1.0	1	41749	Eukaryota	Ascomycota	Eurotiomycetes	Eurotiales	Aspergillaceae	Aspergillus	Aspergillus cervinus	NA
Aspchev1	Aspergillus chevalieri CBS 522.65 v1.0	0	182096	Eukaryota	Ascomycota	Eurotiomycetes	Eurotiales	Aspergillaceae	Aspergillus	Aspergillus chevalieri	NA
Aspchr1	Aspergillus chrysellus CBS 472.65 v1.0	1	36636	Eukaryota	Ascomycota	Eurotiomycetes	Eurotiales	Aspergillaceae	Aspergillus	Aspergillus chrysellus	NA
Aspcl1	Aspergillus clavatus NRRL 1 from AspGD	0	344612	Eukaryota	Ascomycota	Eurotiomycetes	Eurotiales	Aspergillaceae	Aspergillus	Aspergillus clavatus	22080559
Aspcla1	Aspergillus clavatonanicus v1.0	0	41054	Eukaryota	Ascomycota	Eurotiomycetes	Eurotiales	Aspergillaceae	Aspergillus	Aspergillus clavatonanicus	NA
Aspcle1	Aspergillus cleistominutus CBS 200.75 v1.0	0	210209	Eukaryota	Ascomycota	Eurotiomycetes	Eurotiales	Aspergillaceae	Aspergillus	Aspergillus cleistominutus	NA
Aspcon1	Aspergillus conjunctus CBS 476.65 v1.0	2	41746	Eukaryota	Ascomycota	Eurotiomycetes	Eurotiales	Aspergillaceae	Aspergillus	Aspergillus conjunctus	NA
Aspcor1	Aspergillus coremiiformis CBS 553.77 v1.0	1	138285	Eukaryota	Ascomycota	Eurotiomycetes	Eurotiales	Aspergillaceae	Aspergillus	Aspergillus coremiiformis	32107379
Aspcorea1	Aspergillus coreanus CBS 117059 v1.0	0	151553	Eukaryota	Ascomycota	Eurotiomycetes	Eurotiales	Aspergillaceae	Aspergillus	Aspergillus coreanus	NA
Aspcos1	Aspergillus costaricaensis CBS 115574 v1.0	1	319631	Eukaryota	Ascomycota	Eurotiomycetes	Eurotiales	Aspergillaceae	Aspergillus	Aspergillus costaricensis	30349117
Aspcost1	Aspergillus costiformis CBS 101749 v1.0	0	1032661	Eukaryota	Ascomycota	Eurotiomycetes	Eurotiales	Aspergillaceae	Aspergillus	Aspergillus costiformis	NA
Aspcre1	Aspergillus cretensis CBS 112802 v1.0	0	306091	Eukaryota	Ascomycota	Eurotiomycetes	Eurotiales	Aspergillaceae	Aspergillus	Aspergillus cretensis	NA
Aspcreb1	Aspergillus creber IBT 32277 v1.0	0	1220201	Eukaryota	Ascomycota	Eurotiomycetes	Eurotiales	Aspergillaceae	Aspergillus	Aspergillus creber	NA
Aspcri1	Aspergillus cristatus GZAAS20.1005	0	573508	Eukaryota	Ascomycota	Eurotiomycetes	Eurotiales	Aspergillaceae	Aspergillus	Aspergillus cristatus	27267057
Aspcris1	Penicillium sp. DTU1 v1.0	1	5081	Eukaryota	Ascomycota	Eurotiomycetes	Eurotiales	Aspergillaceae	Penicillium	Penicillium sp.	NA
Aspcru1	Aspergillus crustosus CBS 478.65 v1.0	0	41757	Eukaryota	Ascomycota	Eurotiomycetes	Eurotiales	Aspergillaceae	Aspergillus	Aspergillus crustosus	NA
Aspcu1	Aspergillus cumulatus DTO 311-F5 v1.0	0	1469429	Eukaryota	Ascomycota	Eurotiomycetes	Eurotiales	Aspergillaceae	Aspergillus	Aspergillus cumulatus	NA
Aspden1	Aspergillus dentatus CBS 114.63 v1.0	0	286160	Eukaryota	Ascomycota	Eurotiomycetes	Eurotiales	Aspergillaceae	Aspergillus	Aspergillus nidulans	NA
Aspdese1	Aspergillus desertorum CBS 653.73 v1.0	0	1810909	Eukaryota	Ascomycota	Eurotiomycetes	Eurotiales	Aspergillaceae	Aspergillus	Aspergillus desertorum	NA
Aspdim1	Aspergillus dimorphicus CBS 649.79 v1.0	1	36641	Eukaryota	Ascomycota	Eurotiomycetes	Eurotiales	Aspergillaceae	Aspergillus	Aspergillus dimorphicus	NA
Aspdro1	Aspergillus dromiae CBS 140633 v1.0	0	2663347	Eukaryota	Ascomycota	Eurotiomycetes	Eurotiales	Aspergillaceae	Aspergillus	Aspergillus dromiae	NA
Aspdur1	Aspergillus duricaulis CBS 481.65 v1.0	0	75552	Eukaryota	Ascomycota	Eurotiomycetes	Eurotiales	Aspergillaceae	Aspergillus	Aspergillus duricaulis	NA
Aspegy1	Aspergillus egyptiacus CBS 656.73 v1.0	0	41743	Eukaryota	Ascomycota	Eurotiomycetes	Eurotiales	Aspergillaceae	Aspergillus	Aspergillus egyptiacus	NA
Aspele1	Aspergillus elegans CBS 116.39 v1.0	1	93033	Eukaryota	Ascomycota	Eurotiomycetes	Eurotiales	Aspergillaceae	Aspergillus	Aspergillus elegans	NA
Aspell1	Aspergillus ellipticus CBS 707.79 v1.0	0	41066	Eukaryota	Ascomycota	Eurotiomycetes	Eurotiales	Aspergillaceae	Aspergillus	Aspergillus ellipticus	30349117
Aspeuc1	Aspergillus eucalypticola CBS 122712 v1.0	1	1340029	Eukaryota	Ascomycota	Eurotiomycetes	Eurotiales	Aspergillaceae	Aspergillus	Aspergillus eucalypticola	30349117
Aspfalc1	Aspergillus falconensis CBS 271.91 v1.0	0	1810910	Eukaryota	Ascomycota	Eurotiomycetes	Eurotiales	Aspergillaceae	Aspergillus	Aspergillus falconensis	NA
Aspfer1	Aspergillus ferenczii CBS 121594 v1.0	2	454254	Eukaryota	Ascomycota	Eurotiomycetes	Eurotiales	Aspergillaceae	Aspergillus	Aspergillus ferenczii	NA
Aspfij1	Aspergillus fijiensis CBS 313.89 v1.0	1	1191702	Eukaryota	Ascomycota	Eurotiomycetes	Eurotiales	Aspergillaceae	Aspergillus	Aspergillus fijiensis	30349117
Aspfili1	Aspergillus filifera CBS 114510 v1.0	0	447248	Eukaryota	Ascomycota	Eurotiomycetes	Eurotiales	Aspergillaceae	Aspergillus	Aspergillus filifer	NA
Aspfl1	Aspergillus flavus NRRL3357	3	332952	Eukaryota	Ascomycota	Eurotiomycetes	Eurotiales	Aspergillaceae	Aspergillus	Aspergillus flavus	22080559
Aspfl2_3	Aspergillus flavus NRRL3357 v1.0	3	332952	Eukaryota	Ascomycota	Eurotiomycetes	Eurotiales	Aspergillaceae	Aspergillus	Aspergillus flavus	NA
Aspfla1	Aspergillus flavipes CBS 22552 v1.0	1	41900	Eukaryota	Ascomycota	Eurotiomycetes	Eurotiales	Aspergillaceae	Aspergillus	Aspergillus flavipes	NA
Aspflo1	Aspergillus floccosus CBS 116.37 v1.0	0	658358	Eukaryota	Ascomycota	Eurotiomycetes	Eurotiales	Aspergillaceae	Aspergillus	Aspergillus floccosus	NA
Aspfloc1	Aspergillus flocculosus v1.0	0	306089	Eukaryota	Ascomycota	Eurotiomycetes	Eurotiales	Aspergillaceae	Aspergillus	Aspergillus flocculosus	NA
Aspflor1	Aspergillus floridensis DTO 198-A8 v1.0	2	1072270	Eukaryota	Ascomycota	Eurotiomycetes	Eurotiales	Aspergillaceae	Aspergillus	Aspergillus floridensis	NA
Aspfo1	Aspergillus luchuensis CBS 106.47 v1.0	2	1137211	Eukaryota	Ascomycota	Eurotiomycetes	Eurotiales	Aspergillaceae	Aspergillus	Aspergillus luchuensis	28196534
Aspfove1	Aspergillus foveolata CBS 279.81 v1.0	0	210207	Eukaryota	Ascomycota	Eurotiomycetes	Eurotiales	Aspergillaceae	Aspergillus	Aspergillus foveolatus	NA
Aspfre1	Aspergillus frequens CBS 586.65 v1.0	1	1458900	Eukaryota	Ascomycota	Eurotiomycetes	Eurotiales	Aspergillaceae	Aspergillus	Aspergillus frequens	NA
Aspfru1	Aspergillus fructiculosus v1.0	0	1250369	Eukaryota	Ascomycota	Eurotiomycetes	Eurotiales	Aspergillaceae	Aspergillus	Aspergillus fruticulosus	NA
Aspfu_A1163_1	Aspergillus fumigatus A1163	0	451804	Eukaryota	Ascomycota	Eurotiomycetes	Eurotiales	Aspergillaceae	Aspergillus	Aspergillus fumigatus	18404212
Aspfu1	Aspergillus fumigatus Af293 from AspGD	0	330879	Eukaryota	Ascomycota	Eurotiomycetes	Eurotiales	Aspergillaceae	Aspergillus	Aspergillus fumigatus	16372009
Aspfumig1	Aspergillus fumigatiaffinis CBS 117186 v1.0	0	340414	Eukaryota	Ascomycota	Eurotiomycetes	Eurotiales	Aspergillaceae	Aspergillus	Aspergillus fumigatiaffinis	NA
Aspfumis1	Aspergillus fumisynnematus IBT 28474 v1.0	0	286432	Eukaryota	Ascomycota	Eurotiomycetes	Eurotiales	Aspergillaceae	Aspergillus	Aspergillus fumisynnematus	NA
Aspfuni1	Aspergillus funiculosus CBS 116.56 v1.0	0	176168	Eukaryota	Ascomycota	Eurotiomycetes	Eurotiales	Aspergillaceae	Aspergillus	Aspergillus funiculosus	NA
Aspgal1	Aspergillus galapagensis CBS 117522 v1.0	1	1907209	Eukaryota	Ascomycota	Eurotiomycetes	Eurotiales	Aspergillaceae	Aspergillus	Aspergillus galapagensis	NA
Aspger1	Aspergillus germanicus CBS 123887 v1.0	1	1506149	Eukaryota	Ascomycota	Eurotiomycetes	Eurotiales	Aspergillaceae	Aspergillus	Aspergillus germanicus	NA
Aspgig1	Aspergillus giganteus CBS 515.65 v1.0	0	5060	Eukaryota	Ascomycota	Eurotiomycetes	Eurotiales	Aspergillaceae	Aspergillus	Aspergillus giganteus	NA
Aspgl1	Aspergillus glaucus v1.0	0	1160497	Eukaryota	Ascomycota	Eurotiomycetes	Eurotiales	Aspergillaceae	Aspergillus	Aspergillus glaucus	28196534
Aspgra1	Aspergillus granulosus CBS 588.65 v1.0	0	176169	Eukaryota	Ascomycota	Eurotiomycetes	Eurotiales	Aspergillaceae	Aspergillus	Aspergillus granulosus	NA
Asphai1	Aspergillus haitiensis CBS 468.91 v1.0	1	1810914	Eukaryota	Ascomycota	Eurotiomycetes	Eurotiales	Aspergillaceae	Aspergillus	Aspergillus haitiensis	NA
Asphet1	Aspergillus heteromorphus CBS 117.55 v1.0	0	51019	Eukaryota	Ascomycota	Eurotiomycetes	Eurotiales	Aspergillaceae	Aspergillus	Aspergillus heteromorphus	30349117
Asphethal1	Aspergillus heterothallicus CBS 489.65 v1.0	0	41742	Eukaryota	Ascomycota	Eurotiomycetes	Eurotiales	Aspergillaceae	Aspergillus	Aspergillus heterothallicus	NA
Asphir1	Aspergillus hiratsukae CBS 294.93 v1.0	2	1194566	Eukaryota	Ascomycota	Eurotiomycetes	Eurotiales	Aspergillaceae	Aspergillus	Aspergillus hiratsukae	NA
Asphom1	Aspergillus homomorphus CBS 101889 v1.0	1	319626	Eukaryota	Ascomycota	Eurotiomycetes	Eurotiales	Aspergillaceae	Aspergillus	Aspergillus homomorphus	30349117
Aspibe1	Aspergillus ibericus CBS 121593 v1.0	0	301854	Eukaryota	Ascomycota	Eurotiomycetes	Eurotiales	Aspergillaceae	Aspergillus	Aspergillus ibericus	30349117
Aspign1	Aspergillus igneus CBS 466.65 v1.0	0	5052	Eukaryota	Ascomycota	Eurotiomycetes	Eurotiales	Aspergillaceae	Aspergillus	NA	NA
Aspiiz1	Aspergillus iizukae CBS 541.69 v1.0	1	41901	Eukaryota	Ascomycota	Eurotiomycetes	Eurotiales	Aspergillaceae	Aspergillus	Aspergillus iizukae	NA
Aspimp1	Aspergillus implicatus CBS 484.95 v1.0	1	657434	Eukaryota	Ascomycota	Eurotiomycetes	Eurotiales	Aspergillaceae	Aspergillus	Aspergillus implicatus	NA
Aspind1	Aspergillus indologenus CBS 114.80 v1.0	1	1232676	Eukaryota	Ascomycota	Eurotiomycetes	Eurotiales	Aspergillaceae	Aspergillus	Aspergillus indologenus	30349117
Aspind2_1	Aspergillus indicus v2.0	0	138288	Eukaryota	Ascomycota	Eurotiomycetes	Eurotiales	Aspergillaceae	Aspergillus	Aspergillus terricola	NA
Aspins1	Aspergillus insuetus CBS 107.25 v1.0	1	469274	Eukaryota	Ascomycota	Eurotiomycetes	Eurotiales	Aspergillaceae	Aspergillus	Aspergillus insuetus	NA
Aspinso1	Aspergillus insolitus CBS 384.61 v1.0	0	1131488	Eukaryota	Ascomycota	Eurotiomycetes	Eurotiales	Aspergillaceae	Aspergillus	Aspergillus insolitus	NA
Aspjap1	Aspergillus japonicus CBS 114.51 v1.0	1	34381	Eukaryota	Ascomycota	Eurotiomycetes	Eurotiales	Aspergillaceae	Aspergillus	Aspergillus japonicus	30349117
Aspka1_1	Aspergillus kawachii IFO 4308	1	1033177	Eukaryota	Ascomycota	Eurotiomycetes	Eurotiales	Aspergillaceae	Aspergillus	Aspergillus luchuensis	22045919
Aspkar1	Aspergillus karnatakaensis CBS 102800 v1.0	0	1810916	Eukaryota	Ascomycota	Eurotiomycetes	Eurotiales	Aspergillaceae	Aspergillus	Aspergillus karnatakaensis	NA
Aspkev1	Aspergillus keveii CBS 209.92 v1.0	1	714993	Eukaryota	Ascomycota	Eurotiomycetes	Eurotiales	Aspergillaceae	Aspergillus	Aspergillus keveii	NA
Asplac1	Aspergillus niger (lacticoffeatus) CBS 101883 v1.0	1	1450533	Eukaryota	Ascomycota	Eurotiomycetes	Eurotiales	Aspergillaceae	Aspergillus	Aspergillus niger	30349117
Asplaci1	Aspergillus laciniosus CBS 117721 v1.0	0	388753	Eukaryota	Ascomycota	Eurotiomycetes	Eurotiales	Aspergillaceae	Aspergillus	Aspergillus laciniosus	NA
Asplen1	Aspergillus lentulus CBS 117885 v1.0	0	293939	Eukaryota	Ascomycota	Eurotiomycetes	Eurotiales	Aspergillaceae	Aspergillus	Aspergillus lentulus	NA
Asplep1	Aspergillus leporis CBS 151.66 v1.0	4	41062	Eukaryota	Ascomycota	Eurotiomycetes	Eurotiales	Aspergillaceae	Aspergillus	Aspergillus leporis	32107379
Asplon1	Aspergillus longivesica v1.0	0	41055	Eukaryota	Ascomycota	Eurotiomycetes	Eurotiales	Aspergillaceae	Aspergillus	Aspergillus longivesica	NA
Aspluc1	Aspergillus lucknowensis CBS 449.75 v1.0	0	176173	Eukaryota	Ascomycota	Eurotiomycetes	Eurotiales	Aspergillaceae	Aspergillus	Aspergillus lucknowensis	NA
Asplup1	Aspergillus luppii CBS 653.74 v1.0	2	41903	Eukaryota	Ascomycota	Eurotiomycetes	Eurotiales	Aspergillaceae	Aspergillus	Aspergillus luppiae	NA
Aspman1	Aspergillus mangaliensis DTO 316-C1 v1.0	1	1546150	Eukaryota	Ascomycota	Eurotiomycetes	Eurotiales	Aspergillaceae	Aspergillus	Aspergillus templicola	NA
Aspmeg1	Aspergillus megasporus DTO 048-I3 v1.0	0	5052	Eukaryota	Ascomycota	Eurotiomycetes	Eurotiales	Aspergillaceae	Aspergillus	Aspergillus megasporus	NA
Aspmic1	Aspergillus microcysticus CBS 120.58 v1.0	0	176174	Eukaryota	Ascomycota	Eurotiomycetes	Eurotiales	Aspergillaceae	Aspergillus	Aspergillus microcysticus	NA
Aspmin1	Aspergillus minisclerotigenes CBS 117635 v1.0	3	656917	Eukaryota	Ascomycota	Eurotiomycetes	Eurotiales	Aspergillaceae	Aspergillus	Aspergillus minisclerotigenes	32107379
Aspmir1	Aspergillus miraensis CBS 140625 v1.0	0	1810918	Eukaryota	Ascomycota	Eurotiomycetes	Eurotiales	Aspergillaceae	Aspergillus	Aspergillus miraensis	NA
Aspmot1	Aspergillus mottae CBS 130016 v1.0	4	1034302	Eukaryota	Ascomycota	Eurotiomycetes	Eurotiales	Aspergillaceae	Aspergillus	Aspergillus mottae	NA
Aspmul1_1	Aspergillus multicolor v1.0	0	41759	Eukaryota	Ascomycota	Eurotiomycetes	Eurotiales	Aspergillaceae	Aspergillus	Aspergillus multicolor	NA
Aspmult1	Aspergillus multiplicatus CBS 646958 v1.0	1	1806848	Eukaryota	Ascomycota	Eurotiomycetes	Eurotiales	Aspergillaceae	Aspergillus	Aspergillus multiplicatus	NA
Aspmuri1	Aspergillus muricatus v1.0	1	469875	Eukaryota	Ascomycota	Eurotiomycetes	Eurotiales	Aspergillaceae	Aspergillus	Aspergillus muricatus	NA
Aspnaka1	Aspergillus nakazawae v1.0	1	1883082	Eukaryota	Ascomycota	Eurotiomycetes	Eurotiales	Aspergillaceae	Aspergillus	Aspergillus nakazawae	NA
Aspnav1_1	Aspergillus navahoensis v1.0	0	91484	Eukaryota	Ascomycota	Eurotiomycetes	Eurotiales	Aspergillaceae	Aspergillus	Aspergillus navahoensis	NA
Aspne1	Aspergillus neoechinulatus CBS120.55 v1.0	0	2184044	Eukaryota	Ascomycota	Eurotiomycetes	Eurotiales	Aspergillaceae	Aspergillus	Aspergillus sp. JGI-2018a	NA
Aspneo1	Aspergillus neoniger CBS 115656 v1.0	1	1196635	Eukaryota	Ascomycota	Eurotiomycetes	Eurotiales	Aspergillaceae	Aspergillus	Aspergillus neoniger	30349117
Aspneoa1	Aspergillus neoauricomus CBS112787 v1.0	2	1883083	Eukaryota	Ascomycota	Eurotiomycetes	Eurotiales	Aspergillaceae	Aspergillus	Aspergillus neoauricomus	NA
Aspneoc1	Aspergillus neoconicus CBS 233.90 v1.0	0	2663349	Eukaryota	Ascomycota	Eurotiomycetes	Eurotiales	Aspergillaceae	Aspergillus	Aspergillus sp. CBS 233.90	NA
Aspneoca1	Aspergillus neocaesiellus DTO 356-D2 v1.0	0	5052	Eukaryota	Ascomycota	Eurotiomycetes	Eurotiales	Aspergillaceae	Aspergillus	Aspergillus neocaesiellus	NA
Aspneof1	Aspergillus neoflavipes CBS 260.73 v1.0	1	1588043	Eukaryota	Ascomycota	Eurotiomycetes	Eurotiales	Aspergillaceae	Aspergillus	Aspergillus neoflavipes	NA
Aspneog1_1	Aspergillus neoglaber CBS 111.55 v1.0	1	41049	Eukaryota	Ascomycota	Eurotiomycetes	Eurotiales	Aspergillaceae	Aspergillus	Aspergillus neoglaber	NA
Aspneoi1	Aspergillus neoindicus CBS 444.75 v1.0	1	1641034	Eukaryota	Ascomycota	Eurotiomycetes	Eurotiales	Aspergillaceae	Aspergillus	Aspergillus neoindicus	NA
Aspneow1	Aspergillus neowarcupii IBT 29024 v1.0	1	2601843	Eukaryota	Ascomycota	Eurotiomycetes	Eurotiales	Aspergillaceae	Aspergillus	Aspergillus sp. JGI-2019a	NA
Aspni_bvT_1	Aspergillus niger van Tieghem ATCC 13496 v1.0	1	1353008	Eukaryota	Ascomycota	Eurotiomycetes	Eurotiales	Aspergillaceae	Aspergillus	Aspergillus niger	30349117
Aspni_DSM_1	Aspergillus niger CBS 513.88	1	425011	Eukaryota	Ascomycota	Eurotiomycetes	Eurotiales	Aspergillaceae	Aspergillus	Aspergillus niger	17259976
Aspni_NRRL3_1	Aspergillus niger NRRL3	1	1451139	Eukaryota	Ascomycota	Eurotiomycetes	Eurotiales	Aspergillaceae	Aspergillus	Aspergillus niger	30349117;30425410
Aspni7	Aspergillus niger ATCC 1015 v4.0	1	380704	Eukaryota	Ascomycota	Eurotiomycetes	Eurotiales	Aspergillaceae	Aspergillus	Aspergillus niger	21543515
Aspnid1	Aspergillus nidulans	0	162425	Eukaryota	Ascomycota	Eurotiomycetes	Eurotiales	Aspergillaceae	Aspergillus	Aspergillus nidulans	22080559;16372000
Aspnis1	Aspergillus nishimurae IFM 54133 v1.0	1	1220166	Eukaryota	Ascomycota	Eurotiomycetes	Eurotiales	Aspergillaceae	Aspergillus	Aspergillus nishimurae	NA
Aspnom1	Aspergillus nomius IBT 12657 v1.0	5	41061	Eukaryota	Ascomycota	Eurotiomycetes	Eurotiales	Aspergillaceae	Aspergillus	Aspergillus nomiae	32107379
Aspnom13137_1	Aspergillus nomius NRRL 13137	4	1509407	Eukaryota	Ascomycota	Eurotiomycetes	Eurotiales	Aspergillaceae	Aspergillus	Aspergillus nomiae	26216546
Aspnov1	Aspergillus novofumigatus IBT 16806 v1.0	0	1392255	Eukaryota	Ascomycota	Eurotiomycetes	Eurotiales	Aspergillaceae	Aspergillus	Aspergillus novofumigatus	29317534
Aspnovo1	Aspergillus novoparasiticus CBS 126849 v1.0	4	986946	Eukaryota	Ascomycota	Eurotiomycetes	Eurotiales	Aspergillaceae	Aspergillus	Aspergillus novoparasiticus	32107379
Aspnut1	Aspergillus nutans CBS 121.56 v1.0	0	41752	Eukaryota	Ascomycota	Eurotiomycetes	Eurotiales	Aspergillaceae	Aspergillus	Aspergillus nutans	NA
Aspoc2036_1	Aspergillus ochraceus MUT 2036 v1.0	1	40380	Eukaryota	Ascomycota	Eurotiomycetes	Eurotiales	Aspergillaceae	Aspergillus	Aspergillus ochraceus	NA
Aspoc7043_1	Aspergillus ochraceus ITEM 7043 v1.0	1	40380	Eukaryota	Ascomycota	Eurotiomycetes	Eurotiales	Aspergillaceae	Aspergillus	Aspergillus ochraceus	NA
Aspoch1	Aspergillus ochraceoroseus IBT 24754 v1.0	0	1392256	Eukaryota	Ascomycota	Eurotiomycetes	Eurotiales	Aspergillaceae	Aspergillus	Aspergillus ochraceoroseus	29317534
Aspoch1432_1	Aspergillus ochraceoroseus SRRC1432	0	138278	Eukaryota	Ascomycota	Eurotiomycetes	Eurotiales	Aspergillaceae	Aspergillus	Aspergillus ochraceoroseus	26637470
Aspoer1	Aspergillus oerlinghausenensis CBS 139183 v1.0	0	1774284	Eukaryota	Ascomycota	Eurotiomycetes	Eurotiales	Aspergillaceae	Aspergillus	Aspergillus oerlinghausenensis	NA
Aspoli1_1	Aspergillus olivicola v1.0	0	1250372	Eukaryota	Ascomycota	Eurotiomycetes	Eurotiales	Aspergillaceae	Aspergillus	Aspergillus olivicola	NA
Aspor1	Aspergillus oryzae RIB40	4	510516	Eukaryota	Ascomycota	Eurotiomycetes	Eurotiales	Aspergillaceae	Aspergillus	Aspergillus oryzae	22080559;16372010
Asposti1	Aspergillus ostianus v1.0	1	138279	Eukaryota	Ascomycota	Eurotiomycetes	Eurotiales	Aspergillaceae	Aspergillus	Aspergillus ostianus	NA
Asppal1_1	Aspergillus paleaceus CBS 498.65 v1.0	0	5052	Eukaryota	Ascomycota	Eurotiomycetes	Eurotiales	Aspergillaceae	Aspergillus	NA	NA
Asppap1	Aspergillus papuensis CBS 841.96 v1.0	1	1825619	Eukaryota	Ascomycota	Eurotiomycetes	Eurotiales	Aspergillaceae	Aspergillus	Aspergillus papuensis	NA
Asppar1	Aspergillus parasiticus CBS 117618 v1.0	3	5067	Eukaryota	Ascomycota	Eurotiomycetes	Eurotiales	Aspergillaceae	Aspergillus	Aspergillus parasiticus	32107379
Aspparac1	Aspergillus paraconicus DTO 356 C9 v1.0	0	5052	Eukaryota	Ascomycota	Eurotiomycetes	Eurotiales	Aspergillaceae	Aspergillus	Aspergillus paraconicus	NA
Asppari1	Aspergillus parvisclerotigenus CBS 121.62 v1.0	4	5059	Eukaryota	Ascomycota	Eurotiomycetes	Eurotiales	Aspergillaceae	Aspergillus	Aspergillus flavus	32107379
Aspparv1	Aspergillus parvulus CBS 136.61 v1.0	0	41750	Eukaryota	Ascomycota	Eurotiomycetes	Eurotiales	Aspergillaceae	Aspergillus	Aspergillus parvulus	NA
Asppdef1	Aspergillus pseudodeflectus v1.0	1	176178	Eukaryota	Ascomycota	Eurotiomycetes	Eurotiales	Aspergillaceae	Aspergillus	Aspergillus pseudodeflectus	NA
Asppeni1	Aspergillus penicilloides CBS 540.65 v1.0	0	41959	Eukaryota	Ascomycota	Eurotiomycetes	Eurotiales	Aspergillaceae	Aspergillus	Aspergillus penicillioides	NA
Aspper1	Aspergillus persii CBS 112795 v1.0	1	306094	Eukaryota	Ascomycota	Eurotiomycetes	Eurotiales	Aspergillaceae	Aspergillus	Aspergillus persii	NA
Asppern1	Aspergillus pernambucoensis CBS 137449 v1.0	0	1226384	Eukaryota	Ascomycota	Eurotiomycetes	Eurotiales	Aspergillaceae	Aspergillus	Aspergillus pernambucoensis	NA
Asppet1	Aspergillus petrakii CBS 105.57 v1.0	1	138280	Eukaryota	Ascomycota	Eurotiomycetes	Eurotiales	Aspergillaceae	Aspergillus	Aspergillus petrakii	NA
Aspph1	Aspergillus niger (phoenicis Corda) Thom ATCC 13157 v1.0	1	1353007	Eukaryota	Ascomycota	Eurotiomycetes	Eurotiales	Aspergillaceae	Aspergillus	Aspergillus phoenicis	30349117
Asppha1	Aspergillus phaeropenicillioides DTO 356-D6 v1.0	0	5052	Eukaryota	Ascomycota	Eurotiomycetes	Eurotiales	Aspergillaceae	Aspergillus	Aspergillus phaeropenicillioides	NA
Asppip1	Aspergillus piperis CBS 112811 v1.0	1	319630	Eukaryota	Ascomycota	Eurotiomycetes	Eurotiales	Aspergillaceae	Aspergillus	Aspergillus piperis	30349117
Asppri1	Aspergillus primulinus CBS 253.94 v1.0	0	91491	Eukaryota	Ascomycota	Eurotiomycetes	Eurotiales	Aspergillaceae	Aspergillus	Aspergillus primulinus	NA
Asppsec1	Aspergillus pseudocaelatus CBS 117616 v1.0	5	1825620	Eukaryota	Ascomycota	Eurotiomycetes	Eurotiales	Aspergillaceae	Aspergillus	Aspergillus pseudocaelatus	32107379
Asppsen1	Aspergillus pseudonomius CBS 119388 v1.0	5	1506151	Eukaryota	Ascomycota	Eurotiomycetes	Eurotiales	Aspergillaceae	Aspergillus	Aspergillus pseudonomiae	32107379
Asppset1	Aspergillus pseudotamarii CBS 117625 v1.0	5	132259	Eukaryota	Ascomycota	Eurotiomycetes	Eurotiales	Aspergillaceae	Aspergillus	Aspergillus pseudotamarii	32107379
Asppseute1	Aspergillus pseudoterreus ATCC32359 v1.0	0	1565506	Eukaryota	Ascomycota	Eurotiomycetes	Eurotiales	Aspergillaceae	Aspergillus	Aspergillus pseudoterreus	32162091
Asppsev1	Aspergillus pseudoviridinutans IBT 34175 v1.0	0	1517512	Eukaryota	Ascomycota	Eurotiomycetes	Eurotiales	Aspergillaceae	Aspergillus	Aspergillus pseudoviridinutans	NA
Asppsf1	Aspergillus pseudofelis IBT 34107 v1.0	0	1517514	Eukaryota	Ascomycota	Eurotiomycetes	Eurotiales	Aspergillaceae	Aspergillus	Aspergillus pseudofelis	NA
Asppterr1	Aspergillus pseudoterreus DTO 47-E6 v1.0	0	1565506	Eukaryota	Ascomycota	Eurotiomycetes	Eurotiales	Aspergillaceae	Aspergillus	Aspergillus pseudoterreus	NA
Asppul1	Aspergillus pulvericola CBS 137327 v1.0	0	1507526	Eukaryota	Ascomycota	Eurotiomycetes	Eurotiales	Aspergillaceae	Aspergillus	Aspergillus pulvericola	NA
Asppust1	Aspergillus pseudoustus CBS 123904 v1.0	1	1810923	Eukaryota	Ascomycota	Eurotiomycetes	Eurotiales	Aspergillaceae	Aspergillus	Aspergillus pseudoustus	NA
Asppuu1	Aspergillus puulaauensis IBT 32284 v1.0	0	1220207	Eukaryota	Ascomycota	Eurotiomycetes	Eurotiales	Aspergillaceae	Aspergillus	Aspergillus puulaauensis	NA
Aspquaf1	Aspergillus quadrilineatus (floriformis) CBS 937.73 v1.0	0	41735	Eukaryota	Ascomycota	Eurotiomycetes	Eurotiales	Aspergillaceae	Aspergillus	Aspergillus quadrilineatus	NA
Aspquag1	Aspergillus quadrilineatus (gemmatus) CBS 853.96 v1.0	0	41735	Eukaryota	Ascomycota	Eurotiomycetes	Eurotiales	Aspergillaceae	Aspergillus	Aspergillus quadrilineatus	NA
Aspram1	Aspergillus rambellii SRRC1468	0	308745	Eukaryota	Ascomycota	Eurotiomycetes	Eurotiales	Aspergillaceae	Aspergillus	Aspergillus rambellii	26637470
Aspramb1	Aspergillus rambellii 100887 v1.0	0	308745	Eukaryota	Ascomycota	Eurotiomycetes	Eurotiales	Aspergillaceae	Aspergillus	Aspergillus rambellii	NA
Asprec1_1	Aspergillus recurvatus v1.0	0	41761	Eukaryota	Ascomycota	Eurotiomycetes	Eurotiales	Aspergillaceae	Aspergillus	Aspergillus recurvatus	NA
Aspres1	Aspergillus restrictus CBS 118.33 v1.0	0	5064	Eukaryota	Ascomycota	Eurotiomycetes	Eurotiales	Aspergillaceae	Aspergillus	Aspergillus restrictus	NA
Asprhi1	Aspergillus rhizopodus v1.0	0	186535	Eukaryota	Ascomycota	Eurotiomycetes	Eurotiales	Aspergillaceae	Aspergillus	Aspergillus rhizopodus	NA
Asprobu1	Aspergillus robustus CBS 428.77 v1.0	1	138281	Eukaryota	Ascomycota	Eurotiomycetes	Eurotiales	Aspergillaceae	Aspergillus	Aspergillus robustus	NA
Aspros1	Aspergillus roseoglobulosus CBS112800 v1.0	1	1250373	Eukaryota	Ascomycota	Eurotiomycetes	Eurotiales	Aspergillaceae	Aspergillus	Aspergillus roseoglobulosus	NA
Aspsac1	Aspergillus saccharolyticus JOP 1030-1 v1.0	0	979771	Eukaryota	Ascomycota	Eurotiomycetes	Eurotiales	Aspergillaceae	Aspergillus	Aspergillus saccharolyticus	30349117
Aspsc1	Aspergillus sclerotiorum CBS 549.65 v1.0	0	138282	Eukaryota	Ascomycota	Eurotiomycetes	Eurotiales	Aspergillaceae	Aspergillus	Aspergillus sclerotiorum	NA
Aspscl1	Aspergillus sclerotioniger CBS115572 v1.0	0	319627	Eukaryota	Ascomycota	Eurotiomycetes	Eurotiales	Aspergillaceae	Aspergillus	Aspergillus sclerotioniger	30349117
Aspscle1	Aspergillus sclerotiicarbonarius CBS 121057 v1.0	0	487660	Eukaryota	Ascomycota	Eurotiomycetes	Eurotiales	Aspergillaceae	Aspergillus	Aspergillus sclerotiicarbonarius	30349117
Aspsep1	Aspergillus sepultus CBS 257.85 v1.0	1	138283	Eukaryota	Ascomycota	Eurotiomycetes	Eurotiales	Aspergillaceae	Aspergillus	Aspergillus sepultus	NA
Aspser1	Aspergillus sergii CBS 130017 v1.0	4	1034303	Eukaryota	Ascomycota	Eurotiomycetes	Eurotiales	Aspergillaceae	Aspergillus	Aspergillus sergii	32107379
Aspses1	Aspergillus sesamicola CBS 137324 v1.0	1	1507530	Eukaryota	Ascomycota	Eurotiomycetes	Eurotiales	Aspergillaceae	Aspergillus	Aspergillus sesamicola	NA
Aspshe1	Aspergillus shendaweii IBT 34197 v1.0	1	2082511	Eukaryota	Ascomycota	Eurotiomycetes	Eurotiales	Aspergillaceae	Aspergillus	Aspergillus shendaweii	NA
Aspsia1	Aspergillus siamensis CBS 137452 v1.0	0	1907481	Eukaryota	Ascomycota	Eurotiomycetes	Eurotiales	Aspergillaceae	Aspergillus	Aspergillus siamensis	NA
Aspsil1	Aspergillus silvaticus CBS 128.55 v1.0	0	176179	Eukaryota	Ascomycota	Eurotiomycetes	Eurotiales	Aspergillaceae	Aspergillus	Aspergillus silvaticus	NA
Aspsim1_1	Aspergillus similis v1.0	0	1810925	Eukaryota	Ascomycota	Eurotiomycetes	Eurotiales	Aspergillaceae	Aspergillus	Aspergillus similis	NA
Aspspa1	Aspergillus spathulatus CBS 408.89 v1.0	1	41052	Eukaryota	Ascomycota	Eurotiomycetes	Eurotiales	Aspergillaceae	Aspergillus	Aspergillus spathulatus	NA
Aspspe1_1	Aspergillus spectabilis CBS 429.77A v1.0	0	41731	Eukaryota	Ascomycota	Eurotiomycetes	Eurotiales	Aspergillaceae	Aspergillus	Aspergillus spectabilis	NA
Aspspi1	Aspergillus spinosus CBS 483.65 v1.0	0	36631	Eukaryota	Ascomycota	Eurotiomycetes	Eurotiales	Aspergillaceae	Aspergillus	Aspergillus spinosus	NA
Aspspir1	Aspergillus spiritus DTO 241-G7 v1.0	0	5052	Eukaryota	Ascomycota	Eurotiomycetes	Eurotiales	Aspergillaceae	Aspergillus	Aspergillus spiritus	NA
Aspste1	Aspergillus steynii IBT 23096 v1.0	1	1392250	Eukaryota	Ascomycota	Eurotiomycetes	Eurotiales	Aspergillaceae	Aspergillus	Aspergillus steynii	29317534
Aspstel1_1	Aspergillus stella-maris CBS 113639 v1.0	0	1810926	Eukaryota	Ascomycota	Eurotiomycetes	Eurotiales	Aspergillaceae	Aspergillus	Aspergillus stella-maris	NA
Aspsub1	Aspergillus subauricomus CBS 638.78 v1.0	0	138274	Eukaryota	Ascomycota	Eurotiomycetes	Eurotiales	Aspergillaceae	Aspergillus	Aspergillus auricomus	NA
Aspsublat1	Aspergillus sublatus IBT 19356 v1.0	0	1810927	Eukaryota	Ascomycota	Eurotiomycetes	Eurotiales	Aspergillaceae	Aspergillus	Aspergillus sublatus	NA
Aspsubr1	Aspergillus subramanianii CBS 138230 v1.0	0	1565989	Eukaryota	Ascomycota	Eurotiomycetes	Eurotiales	Aspergillaceae	Aspergillus	Aspergillus subramanianii	NA
Aspsul1	Aspergillus sulphureus CBS 550.65 v1.0	3	138284	Eukaryota	Ascomycota	Eurotiomycetes	Eurotiales	Aspergillaceae	Aspergillus	Aspergillus sulphureus	NA
Aspsy1	Aspergillus sydowii CBS 593.65 v1.0	0	1036612	Eukaryota	Ascomycota	Eurotiomycetes	Eurotiales	Aspergillaceae	Aspergillus	Aspergillus sydowii	28196534
Asptaic1	Aspergillus taichungensis IBT 19404 v1.0	0	482145	Eukaryota	Ascomycota	Eurotiomycetes	Eurotiales	Aspergillaceae	Aspergillus	Aspergillus taichungensis	29317534
Asptam1	Aspergillus tamarii CBS 117626 v1.0	6	41984	Eukaryota	Ascomycota	Eurotiomycetes	Eurotiales	Aspergillaceae	Aspergillus	Aspergillus tamarii	32107379
Asptan1	Aspergillus tanneri DTO 303-18 v1.0	5	1220188	Eukaryota	Ascomycota	Eurotiomycetes	Eurotiales	Aspergillaceae	Aspergillus	Aspergillus tanneri	NA
Aspte1	Aspergillus terreus NIH 2624	0	341663	Eukaryota	Ascomycota	Eurotiomycetes	Eurotiales	Aspergillaceae	Aspergillus	Aspergillus terreus	22080559
Asptem1	Aspergillus templicola CBS 138181 v1.0	1	1546150	Eukaryota	Ascomycota	Eurotiomycetes	Eurotiales	Aspergillaceae	Aspergillus	Aspergillus templicola	NA
Aspten1	Aspergillus tennesseensis IBT 32283 v1.0	0	1220210	Eukaryota	Ascomycota	Eurotiomycetes	Eurotiales	Aspergillaceae	Aspergillus	Aspergillus tennesseensis	NA
Asptetr1	Aspergillus tetrazonus CBS 591.65A v1.0	0	1883080	Eukaryota	Ascomycota	Eurotiomycetes	Eurotiales	Aspergillaceae	Aspergillus	Aspergillus tetrazonus	NA
Aspth1	Aspergillus thesauricus IBT 34227 v1.0	1	1194637	Eukaryota	Ascomycota	Eurotiomycetes	Eurotiales	Aspergillaceae	Aspergillus	Aspergillus thesauricus	NA
Aspthe1	Aspergillus thermomutatus v1.0	0	41047	Eukaryota	Ascomycota	Eurotiomycetes	Eurotiales	Aspergillaceae	Aspergillus	Aspergillus thermomutatus	NA
Asptr1	Aspergillus triticus CBS266.81 v1.0	0	478866	Eukaryota	Ascomycota	Eurotiomycetes	Eurotiales	Aspergillaceae	Aspergillus	Aspergillus tritici	NA
Asptra1	Aspergillus transmontanensis CBS 130015 v1.0	5	1034304	Eukaryota	Ascomycota	Eurotiomycetes	Eurotiales	Aspergillaceae	Aspergillus	Aspergillus transmontanensis	32107379
Asptran1	Aspergillus transcarpathicus CBS 423.68 v1.0	1	1904041	Eukaryota	Ascomycota	Eurotiomycetes	Eurotiales	Aspergillaceae	Aspergillus	Aspergillus transcarpathicus	NA
Asptri1	Aspergillus trinidadensis IBT 32571 v1.0	1	2608849	Eukaryota	Ascomycota	Eurotiomycetes	Eurotiales	Aspergillaceae	Aspergillus	Aspergillus trinidadensis	NA
Asptsu1	Aspergillus tsurutae IBT 34206 v1.0	0	2079209	Eukaryota	Ascomycota	Eurotiomycetes	Eurotiales	Aspergillaceae	Aspergillus	Aspergillus tsurutae	NA
Asptu1	Aspergillus tubingensis v1.0	1	767770	Eukaryota	Ascomycota	Eurotiomycetes	Eurotiales	Aspergillaceae	Aspergillus	Aspergillus tubingensis	28196534
Asptur1	Aspergillus turcosus IBT 27921 v1.0	1	1245748	Eukaryota	Ascomycota	Eurotiomycetes	Eurotiales	Aspergillaceae	Aspergillus	Aspergillus turcosus	NA
Aspuda1	Aspergillus udagawae IFM 46973	0	91492	Eukaryota	Ascomycota	Eurotiomycetes	Eurotiales	Aspergillaceae	Aspergillus	Aspergillus udagawae	26251487
Aspudag1	Aspergillus udagawae CBS 114217 v1.0	0	91492	Eukaryota	Ascomycota	Eurotiomycetes	Eurotiales	Aspergillaceae	Aspergillus	Aspergillus udagawae	NA
Aspund1_1	Aspergillus undulatus CBS 261.88 v1.0	0	1810928	Eukaryota	Ascomycota	Eurotiomycetes	Eurotiales	Aspergillaceae	Aspergillus	Aspergillus undulatus	NA
Aspung1	Aspergillus unguis CBS132.55 v1.0	0	40381	Eukaryota	Ascomycota	Eurotiomycetes	Eurotiales	Aspergillaceae	Aspergillus	Aspergillus unguis	NA
Aspuni1_1	Aspergillus unilateralis CBS 126.56 v1.0	2	41057	Eukaryota	Ascomycota	Eurotiomycetes	Eurotiales	Aspergillaceae	Aspergillus	Aspergillus unilateralis	NA
Aspuva1	Aspergillus uvarum CBS 121591 v1.0	1	446911	Eukaryota	Ascomycota	Eurotiomycetes	Eurotiales	Aspergillaceae	Aspergillus	Aspergillus uvarum	30349117
Aspvad1	Aspergillus vadensis CBS 113365 v1.0	1	288669	Eukaryota	Ascomycota	Eurotiomycetes	Eurotiales	Aspergillaceae	Aspergillus	Aspergillus vadensis	30349117
Aspvar1	Aspergillus varians CBS 505.65 v1.0	0	176181	Eukaryota	Ascomycota	Eurotiomycetes	Eurotiales	Aspergillaceae	Aspergillus	Aspergillus varians	NA
Aspve1	Aspergillus versicolor v1.0	0	1036611	Eukaryota	Ascomycota	Eurotiomycetes	Eurotiales	Aspergillaceae	Aspergillus	Aspergillus versicolor	28196534
Aspven1	Aspergillus venezuelensis CBS 868.97 v1.0	0	1810929	Eukaryota	Ascomycota	Eurotiomycetes	Eurotiales	Aspergillaceae	Aspergillus	Aspergillus venezuelensis	NA
Aspvio1	Aspergillus violaceofuscus CBS 115571 v1.0	1	657443	Eukaryota	Ascomycota	Eurotiomycetes	Eurotiales	Aspergillaceae	Aspergillus	Aspergillus violaceofuscus	30349117
Aspvir1	Aspergillus viridinutans CBS 127.56 v1.0	0	75553	Eukaryota	Ascomycota	Eurotiomycetes	Eurotiales	Aspergillaceae	Aspergillus	Aspergillus viridinutans	NA
Aspwak1	Aspergillus waksmanii IBT 31900 v1.0	1	454252	Eukaryota	Ascomycota	Eurotiomycetes	Eurotiales	Aspergillaceae	Aspergillus	Aspergillus waksmanii	NA
Aspwe1	Aspergillus wentii v1.0	0	1073089	Eukaryota	Ascomycota	Eurotiomycetes	Eurotiales	Aspergillaceae	Aspergillus	Aspergillus wentii	28196534
Aspwel1	Aspergillus welwitschiae CBS139.54b v1.0	1	1341132	Eukaryota	Ascomycota	Eurotiomycetes	Eurotiales	Aspergillaceae	Aspergillus	Aspergillus welwitschiae	30349117
Aspwes1	Aspergillus westlandensis CBS 123905 v1.0	1	1507531	Eukaryota	Ascomycota	Eurotiomycetes	Eurotiales	Aspergillaceae	Aspergillus	Aspergillus westlandensis	NA
Aspwest1	Aspergillus westerdijkiae CBS 112803 v1.0	0	357447	Eukaryota	Ascomycota	Eurotiomycetes	Eurotiales	Aspergillaceae	Aspergillus	Aspergillus westerdijkiae	NA
Aspzo1	Aspergillus zonatus v1.0	0	1073090	Eukaryota	Ascomycota	Eurotiomycetes	Eurotiales	Aspergillaceae	Penicilliopsis	Penicilliopsis zonata	28196534
Astsub1	Astrocystis sublimbata CBS 130006 v1.0	2	743114	Eukaryota	Ascomycota	Sordariomycetes	Xylariales	Xylariaceae	Astrocystis	Astrocystis sublimbata	34797921
Atrpi1	Atropellis piniphila CBS 197.64 v1.0	1	2614604	Eukaryota	Ascomycota	Leotiomycetes	Helotiales	NA	Atropellis	Atropellis piniphila	NA
Atrsp2	Atractiellales rhizophila PMI 95 v2.0	0	1938712	Eukaryota	Basidiomycota	Atractiellomycetes	Atractiellales	Hoehnelomycetaceae	Atractiella	Atractiella rhizophila	NA
Aulhe2	Aulographum hederae v2.0	0	1176130	Eukaryota	Ascomycota	Dothideomycetes	Aulographales	Aulographaceae	Aulographum	Aulographum hederae	32206138
Auramp1	Auriculariopsis ampla NL-1724 v1.0	0	97359	Eukaryota	Basidiomycota	Agaricomycetes	Agaricales	Schizophyllaceae	Auriculariopsis	Auriculariopsis ampla	31257601
Aurde3_1	Auricularia subglabra v2.0	0	717982	Eukaryota	Basidiomycota	Agaricomycetes	Auriculariales	Auriculariaceae	Auricularia	Auricularia subglabra	22745431
Aurpu_var_mel1	Aureobasidium pullulans var. melanogenum CBS 110374	1	1043003	Eukaryota	Ascomycota	Dothideomycetes	Dothideales	Saccotheciaceae	Aureobasidium	Aureobasidium melanogenum	24984952
Aurpu_var_nam1	Aureobasidium pullulans var. namibiae CBS 147.97	1	1043004	Eukaryota	Ascomycota	Dothideomycetes	Dothideales	Saccotheciaceae	Aureobasidium	Aureobasidium namibiae	24984952
Aurpu_var_pul1	Aureobasidium pullulans var. pullulans EXF-150	0	5580	Eukaryota	Ascomycota	Dothideomycetes	Dothideales	Saccotheciaceae	Aureobasidium	Aureobasidium pullulans	24984952
Aurpu_var_sub1	Aureobasidium pullulans var. subglaciale EXF-2481	0	1043005	Eukaryota	Ascomycota	Dothideomycetes	Dothideales	Saccotheciaceae	Aureobasidium	Aureobasidium subglaciale	24984952
AurpulNBB1	Aureobasidium pullulans NBB 7.2.1 v1.0	1	5580	Eukaryota	Ascomycota	Dothideomycetes	Dothideales	Saccotheciaceae	Aureobasidium	Aureobasidium pullulans	34395586
Aurvu1	Auriscalpium vulgare FP105234-Sp v1.0	0	40419	Eukaryota	Basidiomycota	Agaricomycetes	Russulales	Auriscalpiaceae	Auriscalpium	Auriscalpium vulgare	34861049
Babin1	Babjeviella inositovora NRRL Y-12698 v1.0	0	45609	Eukaryota	Ascomycota	Saccharomycetes	Saccharomycetales	Debaryomycetaceae	Babjeviella	Babjeviella inositovora	27535936
Bacci1	Backusella circina FSU 941 v1.0	0	64653	Eukaryota	Mucoromycota	Mucoromycetes	Mucorales	Backusellaceae	Backusella	Backusella circina	NA
Basme2finSC	Basidiobolus meristosporus CBS 931.73 v1.0	0	423460	Eukaryota	Zoopagomycota	Basidiobolomycetes	Basidiobolales	Basidiobolaceae	Basidiobolus	Basidiobolus meristosporus	28481340
Basun1	Basidioascus undulatus	0	1230402	Eukaryota	Basidiomycota	Geminibasidiomycetes	Geminibasidiales	Geminibasidiaceae	Basidioascus	Basidioascus undulatus	NA
Batde5	Batrachochytrium dendrobatidis JAM81 v1.0	0	684364	Eukaryota	Chytridiomycota	Chytridiomycetes	Rhizophydiales	NA	Batrachochytrium	Batrachochytrium dendrobatidis	NA
Batsa1	Batrachochytrium salamandrivorans BS	0	1357716	Eukaryota	Chytridiomycota	Chytridiomycetes	Rhizophydiales	NA	Batrachochytrium	Batrachochytrium salamandrivorans	28322291
Bauco1	Baudoinia compniacensis UAMH 10762 (4089826) v1.0	0	717646	Eukaryota	Ascomycota	Dothideomycetes	Mycosphaerellales	Teratosphaeriaceae	Baudoinia	Baudoinia panamericana	23236275
Beaba1	Beauveria bassiana ARSEF 2860	1	655819	Eukaryota	Ascomycota	Sordariomycetes	Hypocreales	Cordycipitaceae	Beauveria	Beauveria bassiana	22761991
Benpoi1	Benjaminiella poitrasii RSA 903 v1.0	0	64631	Eukaryota	Mucoromycota	Mucoromycetes	Mucorales	Mucoraceae	Benjaminiella	Benjaminiella poitrasii	NA
Bgh5874_1	Blumeria graminis f. sp. hordei 5874 v1.0	1	34373	Eukaryota	Ascomycota	Leotiomycetes	Erysiphales	Erysiphaceae	Blumeria	Blumeria graminis	NA
Bifad1	Bifiguratus adelaidae AZ0501	0	1938954	Eukaryota	Mucoromycota	Endogonomycetes	Endogonales	NA	Bifiguratus	Bifiguratus adelaidae	28876195
Bimnz1	Bimuria novae-zelandiae CBS 107.79 v1.0	0	147497	Eukaryota	Ascomycota	Dothideomycetes	Pleosporales	Didymosphaeriaceae	Bimuria	Bimuria novae-zelandiae	32206138
Biscog1	Biscogniauxia sp. FL1348 v1.0	1	2614606	Eukaryota	Ascomycota	Sordariomycetes	Xylariales	Xylariaceae	Biscogniauxia	Biscogniauxia sp. FL1348	34797921
Bisma1	Biscogniauxia marginata CBS 124505 v1.0	1	110534	Eukaryota	Ascomycota	Sordariomycetes	Xylariales	Xylariaceae	Biscogniauxia	Biscogniauxia marginata	34797921
Bisme1	Biscogniauxia mediterranea AZ0048 v1.0	1	97377	Eukaryota	Ascomycota	Sordariomycetes	Xylariales	Xylariaceae	Biscogniauxia	Biscogniauxia mediterranea	34797921
Bismed1	Biscogniauxia mediterranea CBS 129072 v1.0	1	97377	Eukaryota	Ascomycota	Sordariomycetes	Xylariales	Xylariaceae	Biscogniauxia	Biscogniauxia mediterranea	34797921
Bisnum1	Biscogniauxia nummularia v1.0	1	97378	Eukaryota	Ascomycota	Sordariomycetes	Xylariales	Xylariaceae	Biscogniauxia	Biscogniauxia nummularia	NA
Bissp1	Bisporella sp. PMI857 v1.0	2	1954211	Eukaryota	Ascomycota	Leotiomycetes	Helotiales	Helotiaceae	Bisporella	Bisporella sp. PMI_857	NA
Bjead1_1	Bjerkandera adusta v1.0	2	5331	Eukaryota	Basidiomycota	Agaricomycetes	Polyporales	Phanerochaetaceae	Bjerkandera	Bjerkandera adusta	23935031
Blabri1	Blastocladiella britannica v1.0	0	64508	Eukaryota	Blastocladiomycota	Blastocladiomycetes	Blastocladiales	Blastocladiaceae	Blastocladiella	Blastocladiella britannica	NA
Blade1	Blastomyces dermatitidis SLH14081	0	559298	Eukaryota	Ascomycota	Eurotiomycetes	Onygenales	Ajellomycetaceae	Blastomyces	Blastomyces gilchristii	26439490
Blader1	Blastomyces dermatitidis ER-3	0	559297	Eukaryota	Ascomycota	Eurotiomycetes	Onygenales	Ajellomycetaceae	Blastomyces	Blastomyces dermatitidis	26439490
Blape1	Blastomyces percursus EI222	0	1658174	Eukaryota	Ascomycota	Eurotiomycetes	Onygenales	Ajellomycetaceae	Blastomyces	Blastomyces percursus	28176377
Blatri_F921_1	Blakeslea trispora F921 v1.0	0	4850	Eukaryota	Mucoromycota	Mucoromycetes	Mucorales	Choanephoraceae	Blakeslea	Blakeslea trispora	NA
Blatri_F986_2	Blakeslea trispora F986 v1.0	0	4850	Eukaryota	Mucoromycota	Mucoromycetes	Mucorales	Choanephoraceae	Blakeslea	Blakeslea trispora	NA
Blatri1	Blakeslea trispora NRRL 2456 v1.0	0	4850	Eukaryota	Mucoromycota	Mucoromycetes	Mucorales	Choanephoraceae	Blakeslea	Blakeslea trispora	NA
Blugr2	Blumeria graminis f. sp. hordei DH14	1	546991	Eukaryota	Ascomycota	Leotiomycetes	Erysiphales	Erysiphaceae	Blumeria	Blumeria hordei	29788921
Blugra1	Blumeria graminis f. sp. tritici 96224	1	1268274	Eukaryota	Ascomycota	Leotiomycetes	Erysiphales	Erysiphaceae	Blumeria	Blumeria graminis	30388298
Blugra3_16	Blumeria graminis f. sp. tritici 96224 v3.16	1	62690	Eukaryota	Ascomycota	Leotiomycetes	Erysiphales	Erysiphaceae	Blumeria	Blumeria graminis	30388298
BlugrR1_1	Blumeria graminis f. sp. hordei Race1	1	34373	Eukaryota	Ascomycota	Leotiomycetes	Erysiphales	Erysiphaceae	Blumeria	Blumeria graminis	29788921
Blyhe1	Blyttiomyces helicus single-cell v1.0	0	388810	Eukaryota	Chytridiomycota	Chytridiomycetes	NA	NA	Blyttiomyces	Blyttiomyces helicus	30297742
Boeex1	Boeremia exigua MPI-SDFR-AT-0100 v1.0	1	749465	Eukaryota	Ascomycota	Dothideomycetes	Pleosporales	Didymellaceae	Boeremia	Boeremia exigua	34893598
Bolcoc1	Boletus coccyginus 2016PMI039 v1.0	0	1758874	Eukaryota	Basidiomycota	Agaricomycetes	Boletales	Boletaceae	Boletus	Boletus coccyginus	NA
Boled5	Boletus edulis BED1 v4.0	0	1328754	Eukaryota	Basidiomycota	Agaricomycetes	Boletales	Boletaceae	Boletus	Boletus edulis	33046698
Boledp1	Boletus edulis P?ilba v1.0	0	36056	Eukaryota	Basidiomycota	Agaricomycetes	Boletales	Boletaceae	Boletus	Boletus edulis	33046698
Bolvit1	Bolbitius vitellinus SZMC-NL-1974 v1.0	0	34439	Eukaryota	Basidiomycota	Agaricomycetes	Agaricales	Bolbitiaceae	Bolbitius	Bolbitius vitellinus	NA
Bombar1	Lasiosphaeriaceae sp. AZ0830 v1.0	2	2184036	Eukaryota	Ascomycota	Sordariomycetes	Sordariales	Lasiosphaeriaceae	NA	Lasiosphaeriaceae sp. AZ0830	NA
Bombom1	Bombardia bombarda SMH3391-2 v1.0	2	252184	Eukaryota	Ascomycota	Sordariomycetes	Sordariales	Lasiosphaeriaceae	Bombardia	Bombardia bombarda	NA
Borrad1	Boreostereum radiatum TFC1981-005 v1.0	0	103380	Eukaryota	Basidiomycota	Agaricomycetes	Russulales	Stereaceae	Boreostereum	Boreostereum radiatum	NA
Botbo1	Botryobasidium botryosum v1.0	0	264124	Eukaryota	Basidiomycota	Agaricomycetes	Cantharellales	Botryobasidiaceae	Botryobasidium	Botryobasidium botryosum	24958869
Botci1	Botrytis cinerea v1.0	1	40559	Eukaryota	Ascomycota	Leotiomycetes	Helotiales	Sclerotiniaceae	Botrytis	Botrytis cinerea	23104368;21876670
Botcin1	Botrytis cinerea T4	1	999810	Eukaryota	Ascomycota	Leotiomycetes	Helotiales	Sclerotiniaceae	Botrytis	Botrytis cinerea	21876677
Botdo1_1	Botryosphaeria dothidea	1	55169	Eukaryota	Ascomycota	Dothideomycetes	Botryosphaeriales	Botryosphaeriaceae	Botryosphaeria	Botryosphaeria dothidea	27682468
Botmuc1	Botryozyma mucatilis CBS 9042 v1.0	0	280465	Eukaryota	Ascomycota	Saccharomycetes	Saccharomycetales	Trigonopsidaceae	Botryozyma	Botryozyma mucatilis	NA
Brefa1	Bretziella fagacearum C519 v1.0	1	1836592	Eukaryota	Ascomycota	Sordariomycetes	Microascales	Ceratocystidaceae	Bretziella	Bretziella fagacearum	NA
Bulin1	Bulgaria inquinans CBS118.31 v1.0	1	73172	Eukaryota	Ascomycota	Leotiomycetes	Phacidiales	Phacidiaceae	Bulgaria	Bulgaria inquinans	NA
Bysci1	Byssothecium circinans CBS 675.92 v1.0	0	147558	Eukaryota	Ascomycota	Dothideomycetes	Pleosporales	Massarinaceae	Byssothecium	Byssothecium circinans	32206138
Bysni1	Paecilomyces niveus CO7 v1.0	1	5093	Eukaryota	Ascomycota	Eurotiomycetes	Eurotiales	Thermoascaceae	Paecilomyces	Paecilomyces niveus	29930063
Byssp1	Byssochlamys spectabilis No. 5	0	1356009	Eukaryota	Ascomycota	Eurotiomycetes	Eurotiales	Thermoascaceae	Paecilomyces	Paecilomyces variotii	24407650
Cadsp1	Cadophora sp. DSE1049 v1.0	2	1485229	Eukaryota	Ascomycota	Leotiomycetes	Helotiales	NA	Cadophora	Cadophora sp. DSE1049	29679020
Caecom1	Caecomyces churrovis A v1.0	0	2019372	Eukaryota	Chytridiomycota	Neocallimastigomycetes	Neocallimastigales	Neocallimastigaceae	Caecomyces	Caecomyces churrovis	34893091
Calco1	Calocera cornea v1.0	2	1353952	Eukaryota	Basidiomycota	Dacrymycetes	Dacrymycetales	Dacrymycetaceae	Calocera	Calocera cornea	26659563
Calful1	Caloscypha fulgens ATCC 42695 v1.0	0	47187	Eukaryota	Ascomycota	Pezizomycetes	Pezizales	Caloscyphaceae	Caloscypha	Caloscypha fulgens	NA
Calmar1	Calycina marina TRa3180A v1.0	2	1763456	Eukaryota	Ascomycota	Leotiomycetes	Helotiales	Pezizellaceae	Calycina	Calycina marina	34372938
Calor1	Caliciopsis orientalis	1	380014	Eukaryota	Ascomycota	Eurotiomycetes	Coryneliales	Coryneliaceae	Caliciopsis	Caliciopsis orientalis	NA
Calpu1	Calosphaeria pulchella	1	312312	Eukaryota	Ascomycota	Sordariomycetes	Calosphaeriales	Calosphaeriaceae	Calosphaeria	Calosphaeria pulchella	NA
Calvi1	Calocera viscosa v1.0	1	1330018	Eukaryota	Basidiomycota	Dacrymycetes	Dacrymycetales	Dacrymycetaceae	Calocera	Calocera viscosa	26659563
Canalb1	Candida albicans SC5314	0	237561	Eukaryota	Ascomycota	Saccharomycetes	Saccharomycetales	Debaryomycetaceae	Candida	Candida albicans	15123810
Cananz1	Cantharellus anzutake C23 v1.0	0	36065	Eukaryota	Basidiomycota	Agaricomycetes	Cantharellales	Cantharellaceae	Cantharellus	Cantharellus anzutake	33046698
Canar1	Candida arabinofermentans NRRL YB-2248 v1.0	0	130810	Eukaryota	Ascomycota	Saccharomycetes	Saccharomycetales	Pichiaceae	Ogataea	[Candida] arabinofermentans	27535936
Canbo1	Candida boidinii NRRL Y-2332	0	5477	Eukaryota	Ascomycota	Saccharomycetes	Saccharomycetales	Pichiaceae	Ogataea	[Candida] boidinii	29760453
Canca1	Tortispora caseinolytica Y-17796 v1.0	0	767744	Eukaryota	Ascomycota	Saccharomycetes	Saccharomycetales	Trigonopsidaceae	Tortispora	Tortispora caseinolytica	27535936
Candu1	Candida dubliniensis CD36	0	573826	Eukaryota	Ascomycota	Saccharomycetes	Saccharomycetales	Debaryomycetaceae	Candida	Candida dubliniensis	19745113
Canor1	Candida orthopsilosis Co 90-125	0	1136231	Eukaryota	Ascomycota	Saccharomycetes	Saccharomycetales	Debaryomycetaceae	Candida	Candida orthopsilosis	22563396
Canpa1	Candida parapsilosis CDC317	0	578454	Eukaryota	Ascomycota	Saccharomycetes	Saccharomycetales	Debaryomycetaceae	Candida	Candida parapsilosis	19465905
Canta1	Candida tanzawaensis NRRL Y-17324 v1.0	0	984487	Eukaryota	Ascomycota	Saccharomycetes	Saccharomycetales	Debaryomycetaceae	Suhomyces	Suhomyces tanzawaensis	27535936
Cante1	Candida tenuis NRRL Y-1498 v1.0	0	590646	Eukaryota	Ascomycota	Saccharomycetes	Saccharomycetales	Debaryomycetaceae	Yamadazyma	Yamadazyma tenuis	21788494
Cantro1	Candida tropicalis MYA3404	0	294747	Eukaryota	Ascomycota	Saccharomycetes	Saccharomycetales	Debaryomycetaceae	Candida	Candida tropicalis	32469306
Capcor1	Capronia coronata CBS 617.96	1	1182541	Eukaryota	Ascomycota	Eurotiomycetes	Chaetothyriales	Herpotrichiellaceae	Capronia	Capronia coronata	28348446
Capep1	Capronia epimyces CBS 606.96	1	1182542	Eukaryota	Ascomycota	Eurotiomycetes	Chaetothyriales	Herpotrichiellaceae	Capronia	Capronia epimyces	28348446
Capfu1	Capronia fungicola CBS 614.96 v1.0	1	43227	Eukaryota	Ascomycota	Eurotiomycetes	Chaetothyriales	Herpotrichiellaceae	Capronia	Capronia fungicola	NA
Capse1	Capronia semiimmersa CBS27337	1	5601	Eukaryota	Ascomycota	Eurotiomycetes	Chaetothyriales	Herpotrichiellaceae	Phialophora	Phialophora americana	28348446
Catan2	Catenaria anguillulae PL171 v2.0	0	109876	Eukaryota	Blastocladiomycota	Blastocladiomycetes	Blastocladiales	Catenariaceae	Catenaria	Catenaria anguillulae	28481340
Caupr_SCcomb	Caulochytrium protostelioides ATCC 52028 single-cell v1.0	0	1555241	Eukaryota	Chytridiomycota	Chytridiomycetes	Caulochytriales	Caulochytriaceae	Caulochytrium	Caulochytrium protostelioides	30297742
Caupr1	Caulochytrium protostelioides ATCC 52028 v1.0	0	1555241	Eukaryota	Chytridiomycota	Chytridiomycetes	Caulochytriales	Caulochytriaceae	Caulochytrium	Caulochytrium protostelioides	30297742
Cenge3	Cenococcum geophilum 1.58 v2.0	0	794803	Eukaryota	Ascomycota	Dothideomycetes	NA	Gloniaceae	Cenococcum	Cenococcum geophilum	27601008
Cepal1_1	Cephaloascus albidus ATCC 66658 v1.0	0	43958	Eukaryota	Ascomycota	Saccharomycetes	Saccharomycetales	Cephaloascaceae	Cephaloascus	Cephaloascus albidus	NA
Cepfr1_1	Cephaloascus fragrans 12-1022 v1.0	0	27311	Eukaryota	Ascomycota	Saccharomycetes	Saccharomycetales	Cephaloascaceae	Cephaloascus	Cephaloascus fragrans	NA
CerAGI	Ceratobasidium sp. anastomosis group I; DN8442 v1.0	0	305860	Eukaryota	Basidiomycota	Agaricomycetes	Cantharellales	Ceratobasidiaceae	Ceratobasidium	Ceratobasidium sp. AG-I	33046698
Cerbe1	Cercospora berteroae CBS 538.71	0	357750	Eukaryota	Ascomycota	Dothideomycetes	Mycosphaerellales	Mycosphaerellaceae	Cercospora	Cercospora berteroae	29844193
Cerbo1	Ceraceosorus bombacis ATCC 22867	0	401625	Eukaryota	Basidiomycota	Exobasidiomycetes	Ceraceosorales	Ceraceosoraceae	Ceraceosorus	Ceraceosorus bombacis	26314305
Cercau1	Cercophora caudata CBS 606.72 v1.0	2	314043	Eukaryota	Ascomycota	Sordariomycetes	Sordariales	Lasiosphaeriaceae	Cercophora	Cercophora caudata	NA
Cercer1	Cerinomyces ceraceus ATCC 56525 v1.0	1	1175230	NA	Basidiomycota	Agaricomycetes	Dacrymycetales	Dacrymycetes	-%3B%20Dacrymycetales%3B%20Dacrymycetaceae%3B%20Dacrymyces	Dacrymyces ceraceus	NA
Cercru1	Cerinomyces crustulinus OMC1686 v1.0	2	264081	Eukaryota	Basidiomycota	Dacrymycetes	Dacrymycetales	Cerinomycetaceae	Cerinomyces	Cerinomyces crustulinus	NA
Cernew1	Cercophora newfieldiana SMH2532-1 v1.0	1	92897	Eukaryota	Ascomycota	Sordariomycetes	Sordariales	Lasiosphaeriaceae	Cercophora	Cercophora newfieldiana	NA
Cersc1	Cercophora scortea SMH4131-1 v1.0	2	314031	Eukaryota	Ascomycota	Sordariomycetes	Sordariales	Lasiosphaeriaceae	Cercophora	Cercophora scortea	NA
Cersp1	Ceraceosorus guamensis MCA 4658 v1.0	0	1522189	Eukaryota	Basidiomycota	Exobasidiomycetes	Ceraceosorales	Ceraceosoraceae	Ceraceosorus	Ceraceosorus guamensis	29771364
Cersp379_1	Ceratobasidium sp. 379 v1.0	0	2789313	Eukaryota	Basidiomycota	Agaricomycetes	Cantharellales	Ceratobasidiaceae	Ceratobasidium	Ceratobasidium sp. 379	NA
Cersp394_1	Ceratobasidium sp. 394 v1.0	0	2600203	Eukaryota	Basidiomycota	Agaricomycetes	Cantharellales	Ceratobasidiaceae	Ceratobasidium	Ceratobasidium sp. 394	NA
Cersp423_1	Ceratobasidium sp. 423 v1.0	0	2600206	Eukaryota	Basidiomycota	Agaricomycetes	Cantharellales	Ceratobasidiaceae	Ceratobasidium	Ceratobasidium sp. 423	NA
Cersu1	Ceriporiopsis (Gelatoporia) subvermispora B	0	914234	Eukaryota	Basidiomycota	Agaricomycetes	Polyporales	Gelatoporiaceae	Gelatoporia	Gelatoporia subvermispora	22434909
Cerun2	Cerrena unicolor v1.1	0	1142151	Eukaryota	Basidiomycota	Agaricomycetes	Polyporales	Cerrenaceae	Cerrena	Cerrena unicolor	NA
Cervir1	Ceriporia viridans OMC1683 v1.0	10	40428	Eukaryota	Basidiomycota	Agaricomycetes	Polyporales	Irpicaceae	Ceriporia	Ceriporia viridans	NA
Cerzm1	Cercospora zeae-maydis v1.0	0	717836	Eukaryota	Ascomycota	Dothideomycetes	Mycosphaerellales	Mycosphaerellaceae	Cercospora	Cercospora zeae-maydis	32206138
CgaCA1873_1	Cryptococcus gattii CA1873	0	1296111	Eukaryota	Basidiomycota	Tremellomycetes	Tremellales	Cryptococcaceae	Cryptococcus	Cryptococcus gattii VGIII	26330512
CgaVGII_1	Cryptococcus gattii VGII 2001/935-1	0	1859096	Eukaryota	Basidiomycota	Tremellomycetes	Tremellales	Cryptococcaceae	Cryptococcus	Cryptococcus gattii VGII	26330512
CgaVGIV_1	Cryptococcus gattii VGIV IND107	0	1296105	Eukaryota	Basidiomycota	Tremellomycetes	Tremellales	Cryptococcaceae	Cryptococcus	Cryptococcus gattii VGIV	26330512
CgaWM276_1	Cryptococcus gattii WM276	0	367775	Eukaryota	Basidiomycota	Tremellomycetes	Tremellales	Cryptococcaceae	Cryptococcus	Cryptococcus gattii VGI	21304167
Cha1176438	Chaetomium sp. 1176438 v1.0	1	1769349	Eukaryota	Ascomycota	Sordariomycetes	Sordariales	Chaetomiaceae	Chaetomium	Chaetomium sp.	NA
Chabre1	Chaetocladium brefeldii NRRL 2343 v1.0	0	101089	Eukaryota	Mucoromycota	Mucoromycetes	Mucorales	Chaetocladiaceae	Chaetocladium	Chaetocladium brefeldii	NA
Chafi1	Chaetomidium fimeti CBS 168.71 v1.0	1	1854472	Eukaryota	Ascomycota	Sordariomycetes	Sordariales	Chaetomiaceae	Chaetomium	Chaetomium fimeti	NA
Chafu1	Chaetomium funicola MPI-SDFR-AT-0129 v1.0	1	1769349	Eukaryota	Ascomycota	Sordariomycetes	Sordariales	Chaetomiaceae	Chaetomium	Chaetomium sp.	34893598
Chagl_1	Chaetomium globosum v1.0	1	306901	Eukaryota	Ascomycota	Sordariomycetes	Sordariales	Chaetomiaceae	Chaetomium	Chaetomium globosum	25720678;21964410
Chagl1	Chaetomium globosum MPI-SDFR-AT-0079 v1.0	1	38033	Eukaryota	Ascomycota	Sordariomycetes	Sordariales	Chaetomiaceae	Chaetomium	Chaetomium globosum	34893598
Chain1	Chaetosphaeria innumera	1	139949	Eukaryota	Ascomycota	Sordariomycetes	Chaetosphaeriales	Chaetosphaeriaceae	Chaetosphaeria	Chaetosphaeria innumera	NA
Chalo1	Chalara longipes BDJ v1.0	2	1379296	Eukaryota	Ascomycota	Leotiomycetes	Helotiales	NA	Chalara	Chalara longipes	31760680
Chame1	Chaetomium sp. MPI-CAGE-AT-0009 v1.0	1	1769349	Eukaryota	Ascomycota	Sordariomycetes	Sordariales	Chaetomiaceae	Chaetomium	Chaetomium sp.	34893598
Chapip1	Chalciporus piperatus 201810 CP v1.0	0	145387	Eukaryota	Basidiomycota	Agaricomycetes	Boletales	Boletaceae	Chalciporus	Chalciporus piperatus	NA
Chathe1	Chaetomium thermophilum var thermophilum DSM 1495	1	759272	Eukaryota	Ascomycota	Sordariomycetes	Sordariales	Chaetomiaceae	Chaetomium	Chaetomium thermophilum	21784248;25398890
ChetHAW225_1	Cochliobolus heterostrophus HAW225 v1.0	6	5016	Eukaryota	Ascomycota	Dothideomycetes	Pleosporales	Pleosporaceae	Bipolaris	Bipolaris maydis	36883814
ChetHm338_1	Cochliobolus heterostrophus Hm338 v1.0	2	5016	Eukaryota	Ascomycota	Dothideomycetes	Pleosporales	Pleosporaceae	Bipolaris	Bipolaris maydis	NA
ChetPR1x412_2	Cochliobolus heterostrophus PR1x412 v2.0	1	5016	Eukaryota	Ascomycota	Dothideomycetes	Pleosporales	Pleosporaceae	Bipolaris	Bipolaris maydis	NA
ChetPR9b_2	Cochliobolus heterostrophus PR9b v2.0	1	5016	Eukaryota	Ascomycota	Dothideomycetes	Pleosporales	Pleosporaceae	Bipolaris	Bipolaris maydis	NA
Chiap1	Chionosphaera apobasidialis 52639 v1.0	0	54742	Eukaryota	Basidiomycota	Agaricostilbomycetes	Agaricostilbales	Chionosphaeraceae	Chionosphaera	Chionosphaera apobasidialis	NA
Chicu1	Chionosphaera cuniculicola CBS10063 v1.0	1	180810	Eukaryota	Basidiomycota	Agaricostilbomycetes	Agaricostilbales	Chionosphaeraceae	Chionosphaera	Chionosphaera cuniculicola	NA
Chlpad1	Absidia padenii NRRL 2977 v1.0	0	90267	Eukaryota	Mucoromycota	Mucoromycetes	Mucorales	Cunninghamellaceae	Chlamydoabsidia	Chlamydoabsidia padenii	NA
Chocucu1	Choanephora cucurbitarum NRRL2744 (50) v1.0	0	101091	Eukaryota	Mucoromycota	Mucoromycetes	Mucorales	Choanephoraceae	Choanephora	Choanephora cucurbitarum	NA
Chove1	Choiromyces venosus 120613-1 v1.0	0	1336337	Eukaryota	Ascomycota	Pezizomycetes	Pezizales	Tuberaceae	Choiromyces	Choiromyces venosus	30420746
Chyhya1	Chytriomyces hyalinus JEL632 v1.0	0	4814	Eukaryota	Chytridiomycota	Chytridiomycetes	Chytridiales	Chytriomycetaceae	Chytriomyces	Chytriomyces hyalinus	NA
Chylag1	Chytridium lagenaria Arg66 v1.0	0	64509	Eukaryota	Chytridiomycota	Chytridiomycetes	Chytridiales	Chytridiaceae	Chytridium	Chytridium lagenaria	NA
Chytri1	Chytriomyces sp. MP 71 v1.0	0	1882861	Eukaryota	Chytridiomycota	Chytridiomycetes	Chytridiales	Chytriomycetaceae	Chytriomyces	Chytriomyces sp. MP71	NA
Cirumb1	Circinella umbellata NRRL1351 v1.0	0	101103	Eukaryota	Mucoromycota	Mucoromycetes	Mucorales	Lichtheimiaceae	Circinella	Circinella umbellata	NA
Citma1	Citeromyces matritensis NRRL Y-2407	0	36909	Eukaryota	Ascomycota	Saccharomycetes	Saccharomycetales	Saccharomycetaceae	Citeromyces	Citeromyces matritensis	29760453
Claaq1	Clavariopsis aquatica WDA-00-1	1	253306	Eukaryota	Ascomycota	Dothideomycetes	Pleosporales	NA	Clavariopsis	Clavariopsis aquatica	34682274
Claba1	Cladophialophora bantiana CBS 173.52	1	1442370	Eukaryota	Ascomycota	Eurotiomycetes	Chaetothyriales	Herpotrichiellaceae	Cladophialophora	Cladophialophora bantiana	28348446
Clabul1	Cladorrhinum bulbillosum DJ3 v1.0	1	2587404	Eukaryota	Ascomycota	Sordariomycetes	Sordariales	Chaetomiaceae	Podospora	Podospora bulbillosa	NA
Claca1	Cladophialophora carrionii CBS 160.54	1	1279043	Eukaryota	Ascomycota	Eurotiomycetes	Chaetothyriales	Herpotrichiellaceae	Cladophialophora	Cladophialophora carrionii	28348446
Clael1	Clathrospora elynae CBS 161.51 v1.0	1	706981	Eukaryota	Ascomycota	Dothideomycetes	Pleosporales	Diademaceae	Clathrospora	Clathrospora elynae	32206138
Clafu1	Cladosporium fulvum v1.0	0	5499	Eukaryota	Ascomycota	Dothideomycetes	Mycosphaerellales	Mycosphaerellaceae	Fulvia	Fulvia fulva	23209441;23236270
Clagr3	Cladonia grayi Cgr/DA2myc/ss v2.0	3	27339	Eukaryota	Ascomycota	Lecanoromycetes	Lecanorales	Cladoniaceae	Cladonia	Cladonia grayi	31337355
Claim1	Cladophialophora immunda CBS83496	2	569365	Eukaryota	Ascomycota	Eurotiomycetes	Chaetothyriales	Herpotrichiellaceae	Cladophialophora	Cladophialophora immunda	28348446
Clalu1_2	Clavispora lusitaniae ATCC 42720	0	306902	Eukaryota	Ascomycota	Saccharomycetes	Saccharomycetales	Metschnikowiaceae	Clavispora	Clavispora lusitaniae	19465905
ClaluMJ12_1	Clavispora lusitaniae MJ12 v1.0	0	36911	Eukaryota	Ascomycota	Saccharomycetes	Saccharomycetales	Metschnikowiaceae	Clavispora	Clavispora lusitaniae	NA
ClaNC0930_1	Phaeomoniellales sp. NC0930 v1.0	0	1907227	Eukaryota	Ascomycota	Eurotiomycetes	Phaeomoniellales	NA	NA	Phaeomoniellales sp. NC0930	NA
ClaPMI390	Sistotrema sp. PMI_390 v1.0	0	1486700	Eukaryota	Basidiomycota	Agaricomycetes	Cantharellales	Hydnaceae	Clavulina	Clavulina sp. PMI_390	33046698
Clapol1_1	Cladochytrium polystomum WB228 v1.0	0	2211651	Eukaryota	Chytridiomycota	Chytridiomycetes	Chytridiales	Chytridiaceae	Zopfochytrium	Zopfochytrium polystomum	NA
Claps1	Cladophialophora psammophila CBS 110553	1	1182543	Eukaryota	Ascomycota	Eurotiomycetes	Chaetothyriales	Herpotrichiellaceae	Cladophialophora	Cladophialophora psammophila	28348446
Clapu1	Claviceps purpurea 20.1	0	1111077	Eukaryota	Ascomycota	Sordariomycetes	Hypocreales	Clavicipitaceae	Claviceps	Claviceps purpurea	23468653
Clapy1	Clavicorona pyxidata HHB10654 v1.0	0	48021	Eukaryota	Basidiomycota	Agaricomycetes	Russulales	Auriscalpiaceae	Artomyces	Artomyces pyxidatus	34861049
Clarep1_1	Cladochytrium replicatum JEL 714 v1.0	0	109936	Eukaryota	Chytridiomycota	Chytridiomycetes	Cladochytriales	Cladochytriaceae	Cladochytrium	Cladochytrium replicatum	NA
Clasph1	Cladosporium sphaerospermum UM 843	1	92950	Eukaryota	Ascomycota	Dothideomycetes	Cladosporiales	Cladosporiaceae	Cladosporium	Cladosporium sphaerospermum	22544899
Claye1	Cladophialophora yegresii CBS 114405	1	1182544	Eukaryota	Ascomycota	Eurotiomycetes	Chaetothyriales	Herpotrichiellaceae	Cladophialophora	Cladophialophora yegresii	28348446
Clibor1	Climacocystis borealis CliBor001 v1.0	0	239101	Eukaryota	Basidiomycota	Agaricomycetes	Polyporales	NA	Climacocystis	Climacocystis borealis	NA
Cligib1	Clitocybe gibba IJFM A808 v1.0	0	378275	Eukaryota	Basidiomycota	Agaricomycetes	Agaricales	NA	Infundibulicybe	Infundibulicybe gibba	33211093
Cloaq1	Clohesyomyces aquaticus v1.0	1	1231657	Eukaryota	Ascomycota	Dothideomycetes	Pleosporales	Lindgomycetaceae	Clohesyomyces	Clohesyomyces aquaticus	28481340
Cloro1	Clonostachys rosea CBS125111 v1.0	2	29856	Eukaryota	Ascomycota	Sordariomycetes	Hypocreales	Bionectriaceae	Clonostachys	Clonostachys rosea	NA
Cloros1	Clonostachys rosea IK726	4	29856	Eukaryota	Ascomycota	Sordariomycetes	Hypocreales	Bionectriaceae	Clonostachys	Clonostachys rosea	25575496;30524412
Cocba1	Coccodinium bartschii CBS 121709 v1.0	1	54530	Eukaryota	Ascomycota	Eurotiomycetes	Chaetothyriales	Coccodiniaceae	Coccodinium	Coccodinium bartschii	NA
Cocca1	Cochliobolus carbonum 26-R-13 v1.0	1	930089	Eukaryota	Ascomycota	Dothideomycetes	Pleosporales	Pleosporaceae	Bipolaris	Bipolaris zeicola	23357949
CocheC4_1	Cochliobolus heterostrophus C4 v1.0	1	5016	Eukaryota	Ascomycota	Dothideomycetes	Pleosporales	Pleosporaceae	Bipolaris	Bipolaris maydis	23236275;23357940
CocheC4_3	Cochliobolus heterostrophus C4 v3.0	1	665024	Eukaryota	Ascomycota	Dothideomycetes	Pleosporales	Pleosporaceae	Bipolaris	Bipolaris maydis	36883814
CocheC5_1	Cochliobolus heterostrophus C5	1	701091	Eukaryota	Ascomycota	Dothideomycetes	Pleosporales	Pleosporaceae	Bipolaris	Bipolaris maydis	36883814
CocheC5_3	Cochliobolus heterostrophus C5 v2.0	0	701091	Eukaryota	Ascomycota	Dothideomycetes	Pleosporales	Pleosporaceae	Bipolaris	Bipolaris maydis	23236275;23357940
CocheC5_4m	Cochliobolus heterostrophus C5 v3.0	1	701091	Eukaryota	Ascomycota	Dothideomycetes	Pleosporales	Pleosporaceae	Bipolaris	Bipolaris maydis	NA
Cocim1	Coccidioides immitis RS	1	246410	Eukaryota	Ascomycota	Eurotiomycetes	Onygenales	Onygenaceae	Coccidioides	Coccidioides immitis	19717792
Coclu2	Cochliobolus lunatus m118 v2.0	1	977863	Eukaryota	Ascomycota	Dothideomycetes	Pleosporales	Pleosporaceae	Curvularia	Curvularia lunata	23357949
Cocmi1	Cochliobolus miyabeanus ATCC 44560 v1.0	1	930090	Eukaryota	Ascomycota	Dothideomycetes	Pleosporales	Pleosporaceae	Bipolaris	Bipolaris oryzae	23357949
Cocpo1_1	Coccidioides posadasii C735 delta SOWgp	1	222929	Eukaryota	Ascomycota	Eurotiomycetes	Onygenales	Onygenaceae	Coccidioides	Coccidioides posadasii	19717792
Cocpos1	Coccidioides posadasii Silveira	1	199306	Eukaryota	Ascomycota	Eurotiomycetes	Onygenales	Onygenaceae	Coccidioides	Coccidioides posadasii	20516208
Cocsa1	Cochliobolus sativus ND90Pr v1.0	1	665912	Eukaryota	Ascomycota	Dothideomycetes	Pleosporales	Pleosporaceae	Bipolaris	Bipolaris sorokiniana	23236275;23357940
Cocst1	Coccomyces strobi CBS 202.91 v1.0	2	380015	Eukaryota	Ascomycota	Leotiomycetes	Rhytismatales	Rhytismataceae	Coccomyces	Coccomyces strobi	NA
Cocvi1	Cochliobolus victoriae FI3 v1.0	1	930091	Eukaryota	Ascomycota	Dothideomycetes	Pleosporales	Pleosporaceae	Bipolaris	Bipolaris victoriae	23357949
CodFL1790_1	Chaetosphaeriaceae sp. FL1790 v1.0	1	2185273	Eukaryota	Ascomycota	Sordariomycetes	Chaetosphaeriales	Chaetosphaeriaceae	Codinaeopsis	Codinaeopsis sp. FL1790	NA
Coemoj1	Coemansia mojavensis RSA 71 v1.0	0	4864	Eukaryota	Zoopagomycota	Kickxellomycetes	Kickxellales	Kickxellaceae	Coemansia	Coemansia mojavensis	NA
Coere1	Coemansia reversa NRRL 1564 v1.0	0	61392	Eukaryota	Zoopagomycota	Kickxellomycetes	Kickxellales	Kickxellaceae	Coemansia	Coemansia reversa	25977457
Coespi1	Coemansia spiralis RSA 1278 v1.0	0	417178	Eukaryota	Zoopagomycota	Kickxellomycetes	Kickxellales	Kickxellaceae	Coemansia	Coemansia spiralis	NA
Cokrec1	Cokeromyces recurvatus NRRL 2243 v1.0	0	90255	Eukaryota	Mucoromycota	Mucoromycetes	Mucorales	Mucoraceae	Cokeromyces	Cokeromyces recurvatus	NA
Colab1	Colletotrichum abscissum IMI 504890	1	1671311	Eukaryota	Ascomycota	Sordariomycetes	Glomerellales	Glomerellaceae	Colletotrichum	Colletotrichum abscissum	NA
Colac2	Colletotrichum acutatum CBS 112980 v2.0	1	27357	Eukaryota	Ascomycota	Sordariomycetes	Glomerellales	Glomerellaceae	Colletotrichum	Colletotrichum acutatum	NA
Colca1	Colletotrichum caudatum CBS131602 v1.0	1	5460	Eukaryota	Ascomycota	Sordariomycetes	Glomerellales	Glomerellaceae	Colletotrichum	Colletotrichum caudatum	NA
Colce1	Colletotrichum cereale CBS 129662 v1.0	2	343994	Eukaryota	Ascomycota	Sordariomycetes	Glomerellales	Glomerellaceae	Colletotrichum	Colletotrichum cereale	NA
Colch1	Colletotrichum chlorophyti NTL11	2	708187	Eukaryota	Ascomycota	Sordariomycetes	Glomerellales	Glomerellaceae	Colletotrichum	Colletotrichum chlorophyti	28280027
Colco1	Colletotrichum costaricense IMI 309622	1	1209916	Eukaryota	Ascomycota	Sordariomycetes	Glomerellales	Glomerellaceae	Colletotrichum	Colletotrichum costaricense	NA
Colcu1	Colletotrichum cuscutae IMI 304802	1	1209917	Eukaryota	Ascomycota	Sordariomycetes	Glomerellales	Glomerellaceae	Colletotrichum	Colletotrichum cuscutae	NA
Coler1	Colletotrichum eremochloae CBS129661 v1.0	1	1173702	Eukaryota	Ascomycota	Sordariomycetes	Glomerellales	Glomerellaceae	Colletotrichum	Colletotrichum eremochloae	NA
Colfa1	Colletotrichum falcatum MAFF306170 v1.0	1	129314	Eukaryota	Ascomycota	Sordariomycetes	Glomerellales	Glomerellaceae	Colletotrichum	Colletotrichum falcatum	NA
Colfi1	Colletotrichum fioriniae PJ7	1	1445577	Eukaryota	Ascomycota	Sordariomycetes	Glomerellales	Glomerellaceae	Colletotrichum	Colletotrichum fioriniae	24723700
Colgl1	Colletotrichum gloeosporioides Cg-14	2	1237896	Eukaryota	Ascomycota	Sordariomycetes	Glomerellales	Glomerellaceae	Colletotrichum	Colletotrichum gloeosporioides	23902260
Colgo1	Colletotrichum godetiae CBS 193.32 v1.0	1	1209918	Eukaryota	Ascomycota	Sordariomycetes	Glomerellales	Glomerellaceae	Colletotrichum	Colletotrichum godetiae	NA
Colgr1	Colletotrichum graminicola M1.001	1	645133	Eukaryota	Ascomycota	Sordariomycetes	Glomerellales	Glomerellaceae	Colletotrichum	Colletotrichum graminicola	22885923
Colhig2	Colletotrichum higginsianum IMI 349063	1	759273	Eukaryota	Ascomycota	Sordariomycetes	Glomerellales	Glomerellaceae	Colletotrichum	Colletotrichum higginsianum	27540062;22885920
Colin1	Colletotrichum incanum MAFF 238712	1	1573173	Eukaryota	Ascomycota	Sordariomycetes	Glomerellales	Glomerellaceae	Colletotrichum	Colletotrichum incanum	27189990
Collu1	Colletotrichum lupini CBS 109225 v1.0	1	145971	Eukaryota	Ascomycota	Sordariomycetes	Glomerellales	Glomerellaceae	Colletotrichum	Colletotrichum lupini	NA
Collup1	Colletotrichum lupini IMI 504893	1	145971	Eukaryota	Ascomycota	Sordariomycetes	Glomerellales	Glomerellaceae	Colletotrichum	Colletotrichum lupini	NA
Colme1	Colletotrichum melonis CBS 134730	1	1209925	Eukaryota	Ascomycota	Sordariomycetes	Glomerellales	Glomerellaceae	Colletotrichum	Colletotrichum melonis	NA
Colna1	Colletotrichum navitas CBS125086 v1.0	1	681940	Eukaryota	Ascomycota	Sordariomycetes	Glomerellales	Glomerellaceae	Colletotrichum	Colletotrichum navitas	NA
Colny1	Colletotrichum nymphaeae SA-01	1	1460502	Eukaryota	Ascomycota	Sordariomycetes	Glomerellales	Glomerellaceae	Colletotrichum	Colletotrichum nymphaeae	27496087
Color1	Colletotrichum orchidophilum IMI 309357	1	1209926	Eukaryota	Ascomycota	Sordariomycetes	Glomerellales	Glomerellaceae	Colletotrichum	Colletotrichum orchidophilum	29649963
ColoR110_1	Coniochaeta ligniaria R110-5 v1.0	2	177197	Eukaryota	Ascomycota	Sordariomycetes	Coniochaetales	Coniochaetaceae	Coniochaeta	Coniochaeta ligniaria	NA
ColoR113_1	Leotiomycetes sp. R113_184 v1.0	1	1709938	Eukaryota	Ascomycota	Leotiomycetes	NA	NA	NA	Leotiomycetes sp.	36008619
Colorb1	Colletotrichum orbiculare 104-T	1	5465	Eukaryota	Ascomycota	Sordariomycetes	Glomerellales	Glomerellaceae	Colletotrichum	Colletotrichum orbiculare	23252678
Colpa1	Colletotrichum paranaense IMI 384185	1	1914294	Eukaryota	Ascomycota	Sordariomycetes	Glomerellales	Glomerellaceae	Colletotrichum	Colletotrichum paranaense	NA
Colph1	Colletotrichum phormii CBS102054 v1.0	1	359342	Eukaryota	Ascomycota	Sordariomycetes	Glomerellales	Glomerellaceae	Colletotrichum	Colletotrichum phormii	NA
Colsa1	Colletotrichum salicis CBS607.94	1	1209931	Eukaryota	Ascomycota	Sordariomycetes	Glomerellales	Glomerellaceae	Colletotrichum	Colletotrichum salicis	27496087
Colsi1	Colletotrichum simmondsii CBS122122	1	703756	Eukaryota	Ascomycota	Sordariomycetes	Glomerellales	Glomerellaceae	Colletotrichum	Colletotrichum simmondsii	27496087
Colso1	Colletotrichum somersetensis CBS 131599 v1.0	1	1500509	Eukaryota	Ascomycota	Sordariomycetes	Glomerellales	Glomerellaceae	Colletotrichum	Colletotrichum somersetense	NA
Colsp1	Colletotrichum sp. CBS 101611	1	34409	Eukaryota	Ascomycota	Sordariomycetes	Glomerellales	Glomerellaceae	Colletotrichum	Colletotrichum sp.	NA
Colsu1	Colletotrichum sublineola CBS 131301 v1.0	1	1173701	Eukaryota	Ascomycota	Sordariomycetes	Glomerellales	Glomerellaceae	Colletotrichum	Colletotrichum sublineola	NA
Colsub1	Colletotrichum sublineola TX430BB	1	1173701	Eukaryota	Ascomycota	Sordariomycetes	Glomerellales	Glomerellaceae	Colletotrichum	Colletotrichum sublineola	24926053
Colta1	Colletotrichum tamarilloi CBS 129955	1	1209934	Eukaryota	Ascomycota	Sordariomycetes	Glomerellales	Glomerellaceae	Colletotrichum	Colletotrichum tamarilloi	NA
Colto1	Colletotrichum tofieldiae 0861	4	708197	Eukaryota	Ascomycota	Sordariomycetes	Glomerellales	Glomerellaceae	Colletotrichum	Colletotrichum tofieldiae	27150427
Coltof1	Colletotrichum tofieldiae CBS 168.49	4	708197	Eukaryota	Ascomycota	Sordariomycetes	Glomerellales	Glomerellaceae	Colletotrichum	Colletotrichum tofieldiae	NA
Colzo1	Colletotrichum zoysiae MAFF235873 v1.0	1	1216348	Eukaryota	Ascomycota	Sordariomycetes	Glomerellales	Glomerellaceae	Colletotrichum	Colletotrichum zoysiae	NA
Conap1	Coniosporium apollinis CBS 100218	0	1168221	Eukaryota	Ascomycota	Dothideomycetes	NA	NA	Coniosporium	Coniosporium apollinis	28348446
Conapa1	Conocybe apala SZMC-NL-8967 v1.0	0	229365	Eukaryota	Basidiomycota	Agaricomycetes	Agaricales	Bolbitiaceae	Conocybe	Conocybe apala	NA
Conco1	Conidiobolus coronatus NRRL28638 v1.0	0	34488	Eukaryota	Zoopagomycota	Entomophthoromycetes	Entomophthorales	Ancylistaceae	Conidiobolus	Conidiobolus coronatus	25977457
Conioc1	Coniochaeta sp. 2T2.1 v1.0	2	1571157	Eukaryota	Ascomycota	Sordariomycetes	Coniochaetales	Coniochaetaceae	Coniochaeta	Coniochaeta sp. 2T2.1	31572496
Conli1	Coniochaeta ligniaria CBS 111746	2	177197	Eukaryota	Ascomycota	Sordariomycetes	Coniochaetales	Coniochaetaceae	Coniochaeta	Coniochaeta ligniaria	NA
Conlig1	Coniochaeta ligniaria NRRL 30616 v1.0	2	177197	Eukaryota	Ascomycota	Sordariomycetes	Coniochaetales	Coniochaetaceae	Coniochaeta	Coniochaeta ligniaria	28126934
Conol1	Coniophora olivacea MUCL 20566 v1.0	0	85977	Eukaryota	Basidiomycota	Agaricomycetes	Boletales	Coniophoraceae	Coniophora	Coniophora olivacea	29145801
ConPMI546	Coniochaeta sp. PMI_546 v1.0	1	1450552	Eukaryota	Ascomycota	Sordariomycetes	Coniochaetales	Coniochaetaceae	Coniochaeta	Coniochaeta sp. PMI_546	NA
Conpu1	Coniophora puteana v1.0	0	741705	Eukaryota	Basidiomycota	Agaricomycetes	Boletales	Coniophoraceae	Coniophora	Coniophora puteana	22745431
Cont1119283	Clitocybe sp. CONT 1119283 v1.0	0	1940298	Eukaryota	Basidiomycota	Agaricomycetes	Agaricales	Lyophyllaceae	Lyophyllum	Lyophyllum montanum	NA
Conth1	Conidiobolus thromboides FSU 785 v1.0	0	1314799	Eukaryota	Zoopagomycota	Entomophthoromycetes	Entomophthorales	Ancylistaceae	Neoconidiobolus	Neoconidiobolus thromboides	NA
Copang1	Coprinellus angulatus CBS 144469 v1.0	0	980116	Eukaryota	Basidiomycota	Agaricomycetes	Agaricales	Psathyrellaceae	Tulosesus	Tulosesus angulatus	33034064
Copci_AmutBmut1	Coprinopsis cinerea AmutBmut pab1-1 v1.0	0	1132390	Eukaryota	Basidiomycota	Agaricomycetes	Agaricales	Psathyrellaceae	Coprinopsis	Coprinopsis cinerea	26510163
Copci1	Coprinopsis cinerea	0	5346	Eukaryota	Basidiomycota	Agaricomycetes	Agaricales	Psathyrellaceae	Coprinopsis	Coprinopsis cinerea	20547848
Copmar1	Coprinopsis marcescibilis CBS121175 v1.0	0	230819	Eukaryota	Basidiomycota	Agaricomycetes	Agaricales	Psathyrellaceae	Coprinopsis	Coprinopsis marcescibilis	30886374
Copmic2	Coprinellus micaceus FP101781 v2.0	0	71717	Eukaryota	Basidiomycota	Agaricomycetes	Agaricales	Psathyrellaceae	Coprinellus	Coprinellus micaceus	30886374
Coppel1	Coprinellus pellucidus v1.0	0	575509	Eukaryota	Basidiomycota	Agaricomycetes	Agaricales	Psathyrellaceae	Coprinellus	Coprinellus pellucidus	NA
Copph3	Coprinopsis sp. MPI-PUGE-AT-0042 v1.0	0	2107740	Eukaryota	Basidiomycota	Agaricomycetes	Agaricales	Agaricaceae	Coprinus	Coprinus sp.	34893598
Copscl1	Coprinopsis sclerotiger v1.0	0	71723	Eukaryota	Basidiomycota	Agaricomycetes	Agaricales	Psathyrellaceae	Coprinopsis	Coprinopsis sclerotiger	NA
Coraus1	Cortinarius austrovenetus TL2843-KIS7R v1.0	0	742016	Eukaryota	Basidiomycota	Agaricomycetes	Agaricales	Cortinariaceae	Cortinarius	Cortinarius austrovenetus	NA
Corbr1	Beauveria brongniartii RCEF 3172	0	1081107	Eukaryota	Ascomycota	Sordariomycetes	Hypocreales	Cordycipitaceae	Beauveria	Beauveria brongniartii	27071652
Corca1	Corynespora cassiicola CCP v1.0	1	59586	Eukaryota	Ascomycota	Dothideomycetes	Pleosporales	Corynesporascaceae	Corynespora	Corynespora cassiicola	29551995
Corcam1	Cortinarius aff. campbellae TAS5-PSC4363 v1.0	0	2511838	Eukaryota	Basidiomycota	Agaricomycetes	Agaricales	Cortinariaceae	Cortinarius	Cortinarius aff. campbellae	NA
Corco1	Lecanicillium lecanii RCEF 1005	0	1081108	Eukaryota	Ascomycota	Sordariomycetes	Hypocreales	Cordycipitaceae	Akanthomyces	Akanthomyces lecanii	27071652
Corfu1	Isaria fumosorosea ARSEF 2679	0	1081104	Eukaryota	Ascomycota	Sordariomycetes	Hypocreales	Cordycipitaceae	Cordyceps	Cordyceps fumosorosea	27071652
Corgl3	Cortinarius glaucopus AT 2004 276 v2.0	0	171480	Eukaryota	Basidiomycota	Agaricomycetes	Agaricales	Cortinariaceae	Cortinarius	Cortinarius glaucopus	33046698
CorKIS3_1	Cortinarius sp. KIS3-TL2766 v1.0	0	34451	Eukaryota	Basidiomycota	Agaricomycetes	Agaricales	Cortinariaceae	Cortinarius	NA	NA
Corma2	Corollospora maritima CBS 119819 v2.0	2	45810	Eukaryota	Ascomycota	Sordariomycetes	Microascales	Halosphaeriaceae	Corollospora	Corollospora maritima	NA
Cormi1	Cordyceps militaris CM01	0	983644	Eukaryota	Ascomycota	Sordariomycetes	Hypocreales	Cordycipitaceae	Cordyceps	Cordyceps militaris	22112802
Cornip1	Boliniaceae sp. AZ0804 v1.0	1	1907230	Eukaryota	Ascomycota	Sordariomycetes	Boliniales	Boliniaceae	NA	Boliniaceae sp. AZ0804	NA
CorRAO_2017_1	Cordyceps sp. RAO 2017	2	2004951	Eukaryota	Ascomycota	Sordariomycetes	Hypocreales	Cordycipitaceae	Cordyceps	Cordyceps sp. RAO-2017	28970504
Corsim1	Myceliophthora similis CBS 632.67 v1.0	2	1403191	Eukaryota	Ascomycota	Sordariomycetes	Sordariales	Chaetomiaceae	Corynascus	Corynascus similis	NA
Crafun1	Crassisporium funariophilum CBS 144457 v1.0	0	1954473	Eukaryota	Basidiomycota	Agaricomycetes	Agaricales	Crassisporiaceae	Crassisporium	Crassisporium funariophilum	33034064
Creces1	Crepidotus cesatii CBS 511.95 v1.0	0	110238	Eukaryota	Basidiomycota	Agaricomycetes	Agaricales	Crepidotaceae	Crepidotus	Crepidotus cesatii	NA
Crevar1	Crepidotus variabilis CBS 506.95 v1.0	0	179855	Eukaryota	Basidiomycota	Agaricomycetes	Agaricales	Crepidotaceae	Crepidotus	Crepidotus variabilis	33211093
Crison1	Cristinia sonorae KKN 215 v1.0	0	1940300	Eukaryota	Basidiomycota	Agaricomycetes	Atheliales	Atheliaceae	Cristinia	Cristinia sonorae	NA
Croqu1	Cronartium quercuum f. sp. fusiforme G11 v1.0	0	708437	Eukaryota	Basidiomycota	Pucciniomycetes	Pucciniales	Coleosporiaceae	Cronartium	Cronartium quercuum	25018762
Crudry1	Crustoderma dryinum OMC1663 v1.0	0	1333630	Eukaryota	Basidiomycota	Agaricomycetes	Corticiales	Corticiaceae	Crustoderma	Crustoderma dryinum	NA
Crula1	Crucibulum laeve CBS 166.37 v1.0	0	68775	Eukaryota	Basidiomycota	Agaricomycetes	Agaricales	NA	Crucibulum	Crucibulum laeve	30886374
Cryam1	Cryptococcus amylolentus CBS 6039	0	1295533	Eukaryota	Basidiomycota	Tremellomycetes	Tremellales	Cryptococcaceae	Cryptococcus	Cryptococcus amylolentus	28800596
Cryan3	Cryomyces antarcticus CBS 116301 v3.0	0	329879	Eukaryota	Ascomycota	Dothideomycetes	NA	NA	Cryomyces	Cryomyces antarcticus	NA
Crycu1	Cryptococcus curvatus ATCC 20509 v1.0	0	57679	Eukaryota	Basidiomycota	Tremellomycetes	Trichosporonales	Trichosporonaceae	Cutaneotrichosporon	Cutaneotrichosporon curvatum	27811111
Crymi1	Cryomyces minteri CCFEE 5187	0	331657	Eukaryota	Ascomycota	Dothideomycetes	NA	NA	Cryomyces	Cryomyces minteri	32389308;25381150
Cryne_H99_1	Cryptococcus neoformans var. grubii H99	0	235443	Eukaryota	Basidiomycota	Tremellomycetes	Tremellales	Cryptococcaceae	Cryptococcus	Cryptococcus neoformans	24743168
Cryne_JEC21_1	Cryptococcus neoformans var neoformans JEC21	0	214684	Eukaryota	Basidiomycota	Tremellomycetes	Tremellales	Cryptococcaceae	Cryptococcus	Cryptococcus neoformans	15653466
Crypa2	Cryphonectria parasitica EP155 v2.0	2	660469	Eukaryota	Ascomycota	Sordariomycetes	Diaporthales	Cryphonectriaceae	Cryphonectria	Cryphonectria parasitica	32207662
Crypo1	Cryptodiaporthe populea CFL2025 v1.0	2	940279	Eukaryota	Ascomycota	Sordariomycetes	Diaporthales	Gnomoniaceae	Cryptodiaporthe	Cryptodiaporthe populea	NA
Crypto1	Cryptodiaporthe sp. AZ0812 v1.0	2	1907526	Eukaryota	Ascomycota	Sordariomycetes	Diaporthales	Gnomoniaceae	Cryptodiaporthe	Cryptodiaporthe sp. AZ0812	NA
Cryte1	Cryptococcus terricola JCM 24523 v1.0	2	104414	Eukaryota	Basidiomycota	Tremellomycetes	Filobasidiales	Piskurozymaceae	Solicoccozyma	Solicoccozyma terricola	27811113
Cryter1	Cryptococcus terreus 61-443 v1.0	1	40409	Eukaryota	Basidiomycota	Tremellomycetes	Filobasidiales	Piskurozymaceae	Solicoccozyma	Solicoccozyma terrea	NA
Cryvi1	Naganishia vishniacii ANT03-052 v1.0	1	89929	Eukaryota	Basidiomycota	Tremellomycetes	Filobasidiales	Filobasidiaceae	Naganishia	Naganishia vishniacii	33232451
Crywi1	Filobasidium wieringae UCDFST 05-544 v1.0	1	104416	Eukaryota	Basidiomycota	Tremellomycetes	Filobasidiales	Filobasidiaceae	Filobasidium	Filobasidium wieringae	NA
CtCBS203_1	Camillea tinctor CBS 203.56 v1.0	1	110548	Eukaryota	Ascomycota	Sordariomycetes	Xylariales	Xylariaceae	Camillea	Camillea tinctor	34797921
Cucbe1	Cucurbitaria berberidis CBS 394.84 v1.0	0	45142	Eukaryota	Ascomycota	Dothideomycetes	Pleosporales	Cucurbitariaceae	Cucurbitaria	Cucurbitaria berberidis	32206138
Cunech1	Cunninghamella echinulata NRRL 1382 v1.0	0	76405	Eukaryota	Mucoromycota	Mucoromycetes	Mucorales	Cunninghamellaceae	Cunninghamella	Cunninghamella echinulata	NA
Currey1	Teichospora sp. FL1471 v1.0	0	1907231	Eukaryota	Ascomycota	Dothideomycetes	Pleosporales	Teichosporaceae	Teichospora	Teichospora sp. FL1471	NA
Cyastr2	Cyathus striatus AH 40144 v1.0	0	68777	Eukaryota	Basidiomycota	Agaricomycetes	Agaricales	Nidulariaceae	Cyathus	Cyathus striatus	33211093
Cybfa1	Cyberlindnera fabianii 65	0	36022	Eukaryota	Ascomycota	Saccharomycetes	Saccharomycetales	Phaffomycetaceae	Cyberlindnera	Cyberlindnera fabianii	28385833
Cybja1	Cyberlindnera jadinii NRRL Y-1542 v1.0	0	4903	Eukaryota	Ascomycota	Saccharomycetes	Saccharomycetales	Phaffomycetaceae	Cyberlindnera	Cyberlindnera jadinii	27535936
Cylol1	Cylindrocarpon olidum MPI-CAGE-CH-0241 v1.0	1	303675	NA	Ascomycota	Sordariomycetes	Hypocreales	Nectriaceae	Thelonectria	Thelonectria olida	34893598
Cylto1	Cylindrobasidium torrendii FP15055 v1.0	0	394432	Eukaryota	Basidiomycota	Agaricomycetes	Agaricales	Physalacriaceae	Cylindrobasidium	Cylindrobasidium torrendii	25683379
Cypeu1	Cyphellophora europaea CBS 101466	1	1220924	Eukaryota	Ascomycota	Eurotiomycetes	Chaetothyriales	Cyphellophoraceae	Cyphellophora	Cyphellophora europaea	28348446
Cysmur1	Cystostereum murrayi CysMur001 v1.0	0	467946	Eukaryota	Basidiomycota	Agaricomycetes	Agaricales	Cystostereaceae	Cystostereum	Cystostereum murrayi	NA
Cytch1	Cytospora chrysosperma CFL2056 v1.0	1	252740	Eukaryota	Ascomycota	Sordariomycetes	Diaporthales	Valsaceae	Valsa	Valsa sordida	NA
Cytmel1	Cytidiella melzeri FP 102339 v1.0	3	1883072	Eukaryota	Basidiomycota	Agaricomycetes	Polyporales	Irpicaceae	Cytidiella	Cytidiella melzeri	33538380
Daces1	Dactylonectria estremocensis MPI-CAGE-AT-0021 v1.0	2	1079267	Eukaryota	Ascomycota	Sordariomycetes	Hypocreales	Nectriaceae	Dactylonectria	Dactylonectria estremocensis	34893598
Dacma1	Dactylonectria macrodidyma MPI-CAGE-AT-0147 v1.0	2	307937	Eukaryota	Ascomycota	Sordariomycetes	Hypocreales	Nectriaceae	Dactylonectria	Dactylonectria macrodidyma	34893598
Dacruf1	Dacryonaema rufum OMC1653 v1.0	1	2079950	Eukaryota	Basidiomycota	Dacrymycetes	Dacrymycetales	Dacrymycetaceae	Dacryonaema	Dacryonaema rufum	NA
Dacsp1	Dacryopinax primogenitus DJM 731 SSP1 v1.0	1	1858805	Eukaryota	Basidiomycota	Dacrymycetes	Dacrymycetales	Dacrymycetaceae	Dacryopinax	Dacryopinax primogenitus	22745431
Dactor1	Dacrymyces fennicus OMC1656 v1.0	1	2079947	NA	NA	NA	NA	NA	NA	NA	NA
Dactort1	Dacrymyces tortus OMC1693 v1.0	3	2079947	Eukaryota	Basidiomycota	Dacrymycetes	Dacrymycetales	Cerinomycetaceae	Cerinomyces	Cerinomyces tortus	NA
Daequ1	Daedalea quercina v1.0	0	1314783	Eukaryota	Basidiomycota	Agaricomycetes	Polyporales	Fomitopsidaceae	Daedalea	Daedalea quercina	26659563
DaFL1419_1	Daldinia sp. FL1419 v1.0	1	2614575	Eukaryota	Ascomycota	Sordariomycetes	Xylariales	Hypoxylaceae	Daldinia	Daldinia sp. FL1419	34797921
Dalba1	Daldinia bambusicola CBS 122872 v1.0	1	326643	Eukaryota	Ascomycota	Sordariomycetes	Xylariales	Hypoxylaceae	Daldinia	Daldinia bambusicola	34797921
Dalcal1	Daldinia caldariorum CBS 122874 v1.0	1	326644	Eukaryota	Ascomycota	Sordariomycetes	Xylariales	Hypoxylaceae	Daldinia	Daldinia caldariorum	34797921
Daldec1	Daldinia decipiens CBS 113046 v1.0	1	326647	Eukaryota	Ascomycota	Sordariomycetes	Xylariales	Hypoxylaceae	Daldinia	Daldinia decipiens	34797921
DalEC12_1	Daldinia eschscholtzii EC12 v1.0	1	1001832	Eukaryota	Ascomycota	Sordariomycetes	Xylariales	Hypoxylaceae	Daldinia	Daldinia sp. EC12	28078400
Dales1	Daldinia eschscholtzii FL0578 v1.0	1	292717	Eukaryota	Ascomycota	Sordariomycetes	Xylariales	Hypoxylaceae	Daldinia	Daldinia eschscholtzii	34797921
Dalgra1	Daldinia grandis CBS 114736 v1.0	1	103428	Eukaryota	Ascomycota	Sordariomycetes	Xylariales	Hypoxylaceae	Daldinia	Daldinia grandis	34797921
Dalloc1	Daldinia loculata CBS 113971 v1.0	1	103429	Eukaryota	Ascomycota	Sordariomycetes	Xylariales	Hypoxylaceae	Daldinia	Daldinia loculata	34797921
DallocAZ0526_2	Daldinia loculata AZ0526 v2.0	1	103429	Eukaryota	Ascomycota	Sordariomycetes	Xylariales	Hypoxylaceae	Daldinia	Daldinia loculata	34797921
Dallocu1	Daldinia loculatoides CBS 113279 v1.0	1	1358886	Eukaryota	Ascomycota	Sordariomycetes	Xylariales	Hypoxylaceae	Daldinia	Daldinia loculatoides	NA
Dalver1	Daldinia vernicosa CBS 139.73 v1.0	1	114800	Eukaryota	Ascomycota	Sordariomycetes	Xylariales	Hypoxylaceae	Daldinia	Daldinia vernicosa	34797921
Daral1	Darksidea alpha DSE7016 v1.0	0	1571500	Eukaryota	Ascomycota	Dothideomycetes	Pleosporales	Lentitheciaceae	Darksidea	Darksidea alpha	NA
Daralp1	Darksidea alpha DSE7024 v1.0	0	1571500	Eukaryota	Ascomycota	Dothideomycetes	Pleosporales	Lentitheciaceae	Darksidea	Darksidea alpha	NA
Debfa1	Debaryomyces fabryi CBS 789	0	58627	Eukaryota	Ascomycota	Saccharomycetes	Saccharomycetales	Debaryomycetaceae	Debaryomyces	Debaryomyces fabryi	26847909
Debha1	Debaryomyces hansenii	0	284592	Eukaryota	Ascomycota	Saccharomycetes	Saccharomycetales	Debaryomycetaceae	Debaryomyces	Debaryomyces hansenii	18673395;15229590
Debsub1	Debaryomyces subglobosus dep8 v1.0	0	522693	Eukaryota	Ascomycota	Saccharomycetes	Saccharomycetales	Debaryomycetaceae	Debaryomyces	Debaryomyces subglobosus	NA
Decga1	Decorospora gaudefroyi v1.0	0	184978	Eukaryota	Ascomycota	Dothideomycetes	Pleosporales	Pleosporaceae	Decorospora	Decorospora gaudefroyi	32206138
Dekbr2	Dekkera bruxellensis CBS 2499 v2.0	0	747657	Eukaryota	Ascomycota	Saccharomycetes	Saccharomycetales	Pichiaceae	Brettanomyces	Brettanomyces bruxellensis	22663979
Delco1	Delitschia confertaspora ATCC 74209 v1.0	1	1504671	Eukaryota	Ascomycota	Dothideomycetes	Pleosporales	Delitschiaceae	Delitschia	Delitschia confertaspora	32206138
DelFL0756_1	Valsariales sp. FL0756 v1.0	1	1907232	Eukaryota	Ascomycota	Dothideomycetes	Pleosporales	Delitschiaceae	Delitschia	Delitschia sp. FL0756	NA
Delst1	Delphinella strobiligena CBS 735.71 v1.0	0	147560	Eukaryota	Ascomycota	Dothideomycetes	Dothideales	Dothioraceae	Delphinella	Delphinella strobiligena	32206138
Denbi1	Dendrothele bispora CBS 962.96 v1.0	0	1314803	Eukaryota	Basidiomycota	Agaricomycetes	Agaricales	NA	Dendrothele	Dendrothele bispora	30886374
Denmi1	Dendrothele microspora FP 101998 v1.0	0	1124678	Eukaryota	Basidiomycota	Agaricomycetes	Agaricales	NA	Dendrothele	Dendrothele microspora	NA
Denna1	Dendryphion nanum MPI-CAGE-CH-0243 v1.0	0	256645	Eukaryota	Ascomycota	Dothideomycetes	Pleosporales	Torulaceae	Dendryphion	Dendryphion nanum	34893598
Densp1	Dentipellis sp. KUC8613 v1.0	0	1883078	Eukaryota	Basidiomycota	Agaricomycetes	Russulales	Hericiaceae	Dentipellis	Dentipellis sp. KUC8613	31482283
Diaam1	Diaporthe ampelina UCDDA912	3	1214573	Eukaryota	Ascomycota	Sordariomycetes	Diaporthales	Diaporthaceae	Diaporthe	Diaporthe ampelina	26084502
Diadis1	Diatrype disciformis NRRL 26140 v1.0	1	42366	Eukaryota	Ascomycota	Sordariomycetes	Xylariales	Diatrypaceae	Diatrype	Diatrype disciformis	NA
Diahe1	Diaporthe helianthi str. 7/96	2	158607	Eukaryota	Ascomycota	Sordariomycetes	Diaporthales	Diaporthaceae	Diaporthe	Diaporthe helianthi	27872817
DiaPMI573_1	Diaporthaceae sp. PMI_573 v1.0	2	2614600	Eukaryota	Ascomycota	Sordariomycetes	Diaporthales	Diaporthaceae	NA	Diaporthaceae sp. PMI_573	NA
Diavoc1	Diaporthe vochysiae LGMF1583 v1.0	1	2818453	Eukaryota	Ascomycota	Sordariomycetes	Diaporthales	Diaporthaceae	Diaporthe	Diaporthe vochysiae	NA
Dibbae1	Dibaeis baeomyces	1	83478	Eukaryota	Ascomycota	Lecanoromycetes	Pertusariales	Icmadophilaceae	Dibaeis	Dibaeis baeomyces	23557360
Dicele1	Dichotomocladium elegans RSA 919- v1.0	0	101130	Eukaryota	Mucoromycota	Mucoromycetes	Mucorales	Lichtheimiaceae	Dichotomocladium	Dichotomocladium elegans	NA
Dicrob1	Dichotomocladium robustum RSA 2353+ v1.0	0	64645	Eukaryota	Mucoromycota	Mucoromycetes	Mucorales	Lichtheimiaceae	Dichotomocladium	Dichotomocladium robustum	NA
Dicsq1	Dichomitus squalens LYAD-421 SS1 v1.0	0	114155	Eukaryota	Basidiomycota	Agaricomycetes	Polyporales	Polyporaceae	Dichomitus	Dichomitus squalens	22745431
Dicsqu18370_1	Dichomitus squalens OM18370.1 v1.0	0	114155	Eukaryota	Basidiomycota	Agaricomycetes	Polyporales	Polyporaceae	Dichomitus	Dichomitus squalens	31048399
Dicsqu463_1	Dichomitus squalens CBS463.89 v1.0	0	114155	Eukaryota	Basidiomycota	Agaricomycetes	Polyporales	Polyporaceae	Dichomitus	Dichomitus squalens	31048399
Dicsqu464_1	Dichomitus squalens CBS464.89 v1.0	0	114155	Eukaryota	Basidiomycota	Agaricomycetes	Polyporales	Polyporaceae	Dichomitus	Dichomitus squalens	31048399
Didex1	Didymella exigua CBS 183.55 v1.0	1	1150837	Eukaryota	Ascomycota	Dothideomycetes	Pleosporales	Didymellaceae	Didymella	Didymella exigua	32206138
Didma1	Didymella zeae-maydis 3018	1	259522	Eukaryota	Ascomycota	Dothideomycetes	Pleosporales	Didymellaceae	Didymella	Didymella maydis	29792566
Didsa1	Didymocrea sadasivanii CBS 438.65 v1.0	0	372059	Eukaryota	Ascomycota	Dothideomycetes	NA	Zopfiaceae	Didymocrea	Didymocrea sadasivanii	NA
Digmar1	Digitatispora marina 008cD1.1 v1.0	0	1585794	Eukaryota	Basidiomycota	Agaricomycetes	Atheliales	Atheliaceae	Digitatispora	Digitatispora marina	NA
DimcrSC1	Dimargaris cristalligena RSA 468 single-cell v1.0	0	215637	Eukaryota	Zoopagomycota	Dimargaritomycetes	Dimargaritales	Dimargaritaceae	Dimargaris	Dimargaris cristalligena	30297742
DimP5P66	Helotiales sp. P5P66 v1.0	1	1755440	Eukaryota	Ascomycota	Leotiomycetes	Helotiales	NA	NA	Helotiales sp.	NA
Diocr1	Dioszegia cryoxerica v1.0	0	603311	Eukaryota	Basidiomycota	Tremellomycetes	Tremellales	Bulleribasidiaceae	Dioszegia	Dioszegia cryoxerica	NA
Dipse1	Diplodia seriata DS831	0	420778	Eukaryota	Ascomycota	Dothideomycetes	Botryosphaeriales	Botryosphaeriaceae	Diplodia	Diplodia seriata	26084502
Disac1	Dissoconium aciculare v1.0	0	1314786	Eukaryota	Ascomycota	Dothideomycetes	Mycosphaerellales	Dissoconiaceae	Dissoconium	Dissoconium aciculare	32206138
Disdec1	Dissophora decumbens NRRL 22416 v1.0	0	101101	Eukaryota	Mucoromycota	Mortierellomycetes	Mortierellales	Mortierellaceae	Dissophora	Dissophora decumbens	NA
Disorn1	Dissophora ornata CBS 347.77 v1.0	0	979620	Eukaryota	Mucoromycota	Mortierellomycetes	Mortierellales	Mortierellaceae	Dissophora	Dissophora ornata	NA
Disven1	Disciotis venosa NRRL 24433 v1.0	0	44606	Eukaryota	Ascomycota	Pezizomycetes	Pezizales	Morchellaceae	Disciotis	Disciotis venosa	NA
DotP12C66	Dothideomycetes sp. P12C66 v1.0	0	1709935	Eukaryota	Ascomycota	Dothideomycetes	NA	NA	NA	Dothideomycetes sp.	NA
Dotse1	Dothistroma septosporum NZE10 v1.0	0	64363	Eukaryota	Ascomycota	Dothideomycetes	Mycosphaerellales	Mycosphaerellaceae	Dothistroma	Dothistroma septosporum	23209441;23236270
Dotsy1	Dothidotthia symphoricarpi v1.0	0	1392245	Eukaryota	Ascomycota	Dothideomycetes	Pleosporales	Dothidotthiaceae	Dothidotthia	Dothidotthia symphoricarpi	32206138
Dreco1	Drechmeria coniospora ARSEF 6962	0	98403	Eukaryota	Ascomycota	Sordariomycetes	Hypocreales	Ophiocordycipitaceae	Drechmeria	Drechmeria coniospora	26975455
Drest1	Drechslerella stenobrocha 248	0	1043628	Eukaryota	Ascomycota	Orbiliomycetes	Orbiliales	Orbiliaceae	Drechslerella	Drechslerella stenobrocha	24507587
Durrog2	Durotheca rogersii YMJ 92031201 v1.0	1	419775	Eukaryota	Ascomycota	Sordariomycetes	Xylariales	Xylariaceae	Durotheca	Durotheca rogersii	34797921
Earsca1	Earliella scabrosa CIRM-BRFM 1817 v1.0	0	2478900	Eukaryota	Basidiomycota	Agaricomycetes	Polyporales	Polyporaceae	Earliella	Earliella scabrosa	33538380
Echtin1	Echinodontium tinctorium Aho-80 v1.0	0	40440	Eukaryota	Basidiomycota	Agaricomycetes	Russulales	Echinodontiaceae	Echinodontium	Echinodontium tinctorium	NA
Edhae1	Edhazardia aedis USNM 41457	0	1003232	Eukaryota	Microsporidia	NA	NA	Culicosporidae	Edhazardia	Edhazardia aedis	25968466
Elagr1	Elaphomyces granulatus OSC145934	0	519963	Eukaryota	Ascomycota	Eurotiomycetes	Eurotiales	Elaphomycetaceae	Elaphomyces	Elaphomyces granulatus	25753751
Ellano2	Ellisomyces anomalus CBS 243.57 v2.0	0	101134	Eukaryota	Mucoromycota	Mucoromycetes	Mucorales	Mucoraceae	Ellisomyces	Ellisomyces anomalus	NA
Elmca1	Aporpium caryae L-13461	0	1211726	Eukaryota	Basidiomycota	Agaricomycetes	Auriculariales	Aporpiaceae	Elmerina	Elmerina caryae	NA
Elsamp1	Elsinoe ampelina CECT 20119 v1.0	1	302913	Eukaryota	Ascomycota	Dothideomycetes	Myriangiales	Elsinoaceae	Elsinoe	Elsinoe ampelina	32206138
Elyde1	Elytroderma deformans CBS183.68 v1.0	1	128019	Eukaryota	Ascomycota	Leotiomycetes	Rhytismatales	Rhytismataceae	Elytroderma	Elytroderma deformans	NA
Emepa1	Emergomyces pasteurianus UAMH 9510	0	1955774	Eukaryota	Ascomycota	Eurotiomycetes	Onygenales	Ajellomycetaceae	Emergomyces	Emergomyces pasteurianus	28176377
Emmcr1	Emmonsia crescens UAMH 4076	0	73230	Eukaryota	Ascomycota	Eurotiomycetes	Onygenales	Ajellomycetaceae	Emmonsia	Emmonsia crescens	29540755
Emmpa1	Emmonsia parva UAMH 130	0	2060905	Eukaryota	Ascomycota	Eurotiomycetes	Onygenales	Ajellomycetaceae	Blastomyces	Blastomyces parvus	29540755
Enccu1	Encephalitozoon cuniculi GB-M1	0	284813	Eukaryota	Microsporidia	NA	NA	Unikaryonidae	Encephalitozoon	Encephalitozoon cuniculi	20003517;11719800
Enche1	Encephalitozoon hellem ATCC 50504	0	907965	Eukaryota	Microsporidia	NA	NA	Unikaryonidae	Encephalitozoon	Encephalitozoon hellem	22802648
Encin1	Encephalitozoon intestinalis ATCC 50506	0	876142	Eukaryota	Microsporidia	NA	NA	Unikaryonidae	Encephalitozoon	Encephalitozoon intestinalis	20865802
Encro1	Encephalitozoon romaleae SJ-2008	0	1178016	Eukaryota	Microsporidia	NA	NA	Unikaryonidae	Encephalitozoon	Encephalitozoon romaleae	22802648
Endpal1	Endocarpon pallidulum Enpa	1	396380	Eukaryota	Ascomycota	Eurotiomycetes	Verrucariales	Verrucariaceae	Endocarpon	Endocarpon pallidulum	23557360
EndpusZ1	Endocarpon pusillum Z07020	1	1263415	Eukaryota	Ascomycota	Eurotiomycetes	Verrucariales	Verrucariaceae	Endocarpon	Endocarpon pusillum	24438332
Endsp1	Endogone sp FLAS 59071	0	2012134	Eukaryota	Mucoromycota	Endogonomycetes	Endogonales	Endogonaceae	Endogone	Endogone sp.	30485448
Entbi1	Enterocytozoon bieneusi H348	0	481877	Eukaryota	Microsporidia	NA	NA	Enterocytozoonidae	Enterocytozoon	Enterocytozoon bieneusi	19132089
Entca1	Enterospora canceri GB1	0	1081671	Eukaryota	Microsporidia	NA	NA	Enterocytozoonidae	Enterospora	Enterospora canceri	28345194
Enthe1	Enterocytozoon hepatopenaei TH1	0	646526	Eukaryota	Microsporidia	NA	NA	Enterocytozoonidae	Enterocytozoon	Enterocytozoon hepatopenaei	28345194
Enthel1	Entophlyctis helioformis JEL805 v1.0	0	281842	Eukaryota	Chytridiomycota	Chytridiomycetes	Chytridiales	Chytriomycetaceae	Entophlyctis	Entophlyctis helioformis	NA
Entma1	Entoleuca mammata CFL468 v1.0	2	97380	Eukaryota	Ascomycota	Sordariomycetes	Xylariales	Xylariaceae	Entoleuca	Entoleuca mammata	NA
Epini1	Epicoccum nigrum cont 1108929 v1.0	1	105696	Eukaryota	Ascomycota	Dothideomycetes	Pleosporales	Didymellaceae	Epicoccum	Epicoccum nigrum	NA
Epityp1	Epithele typhae CBS 203.58 v1.0	0	378194	Eukaryota	Basidiomycota	Agaricomycetes	Russulales	Epitheliaceae	Epithele	Epithele typhae	33538380
Erebi1	Eremomyces bilateralis CBS 781.70 v1.0	0	1392243	Eukaryota	Ascomycota	Dothideomycetes	Eremomycetales	Eremomycetaceae	Eremomyces	Eremomyces bilateralis	32206138
Erecy1	Eremothecium cymbalariae DBVPG 7215	0	931890	Eukaryota	Ascomycota	Saccharomycetes	Saccharomycetales	Saccharomycetaceae	Eremothecium	Eremothecium cymbalariae	22384365
Erego1	Eremothecium gossypii FDAG1	0	1034331	Eukaryota	Ascomycota	Saccharomycetes	Saccharomycetales	Saccharomycetaceae	Eremothecium	Eremothecium gossypii	23749448
Eryha1	Erythrobasidium hasegawianum ATCC 9536 v1.0	0	1397323	Eukaryota	Basidiomycota	Cystobasidiomycetes	Erythrobasidiales	Erythrobasidiaceae	Erythrobasidium	Erythrobasidium hasegawianum	NA
Erynec1	Erysiphe necator c	1	52586	Eukaryota	Ascomycota	Leotiomycetes	Erysiphales	Erysiphaceae	Erysiphe	Erysiphe necator	25487071
Erypi2	Erysiphe pisi Palampur-1 v2.0	1	36044	Eukaryota	Ascomycota	Leotiomycetes	Erysiphales	Erysiphaceae	Erysiphe	Erysiphe pisi	NA
Erypu1	Erysiphe pulchra Cflorida	1	225359	Eukaryota	Ascomycota	Leotiomycetes	Erysiphales	Erysiphaceae	Erysiphe	Erysiphe pulchra	30864941
Escweb1	Escovopsis weberi CC031208-10	0	150374	Eukaryota	Ascomycota	Sordariomycetes	Hypocreales	Hypocreaceae	Escovopsis	Escovopsis weberi	26976598
Eurhe1	Eurotium rubrum v1.0	0	396024	Eukaryota	Ascomycota	Eurotiomycetes	Eurotiales	Aspergillaceae	Aspergillus	Aspergillus ruber	24811710
EurotioJF033F_1	Exophiala viscosium JF 03-3F Goopy v1.0	1	2486360	Eukaryota	Ascomycota	Eurotiomycetes	Chaetothyriales	Herpotrichiellaceae	Exophiala	Exophiala sp. JF 03-3F	NA
EurotioJF034F_1	Exophiala limosus JF 03-4F Slimy v1.0	1	2486359	Eukaryota	Ascomycota	Eurotiomycetes	Chaetothyriales	Herpotrichiellaceae	Exophiala	Exophiala sp. JF 03-4F	NA
Eutla1	Eutypa lata UCREL1	1	1287681	Eukaryota	Ascomycota	Sordariomycetes	Xylariales	Diatrypaceae	Eutypa	Eutypa lata	23723393
Exigl1	Exidia glandulosa v1.0	1	5219	Eukaryota	Basidiomycota	Agaricomycetes	Auriculariales	Exidiaceae	Exidia	Exidia glandulosa	26659563
Exoalc1	Exophiala alcalophila ATCC 48519 v1.0	1	91920	Eukaryota	Ascomycota	Eurotiomycetes	Chaetothyriales	Herpotrichiellaceae	Exophiala	Exophiala alcalophila	NA
Exoalc1_J33	Exophiala alcalophila J33 v1.0	1	91920	Eukaryota	Ascomycota	Eurotiomycetes	Chaetothyriales	Herpotrichiellaceae	Exophiala	Exophiala alcalophila	NA
Exoaq1	Exophiala aquamarina CBS 119918	1	1182545	Eukaryota	Ascomycota	Eurotiomycetes	Chaetothyriales	Herpotrichiellaceae	Exophiala	Exophiala aquamarina	28348446
Exode1	Exophiala dermatitidis UT8656	1	858893	Eukaryota	Ascomycota	Eurotiomycetes	Chaetothyriales	Herpotrichiellaceae	Exophiala	Exophiala dermatitidis	24496724;28348440
ExoJF061F_1	Exophiala sp. JF 06-1F Fuzzy v1.0	1	2663360	Eukaryota	Ascomycota	Eurotiomycetes	Chaetothyriales	Herpotrichiellaceae	Exophiala	Exophiala sp. JF 06-1F	NA
Exomac1	Exobasidium maculosum A7-4 v1.0	0	1493668	Eukaryota	Basidiomycota	Exobasidiomycetes	Exobasidiales	Exobasidiaceae	Exobasidium	Exobasidium maculosum	NA
Exome1	Exophiala mesophila CBS40295	1	212818	Eukaryota	Ascomycota	Eurotiomycetes	Chaetothyriales	Herpotrichiellaceae	Exophiala	Exophiala mesophila	28348446
Exool1	Exophiala oligosperma CBS72588	1	215243	Eukaryota	Ascomycota	Eurotiomycetes	Chaetothyriales	Herpotrichiellaceae	Exophiala	Exophiala oligosperma	28348446
Exosi1	Exophiala sideris CBS121828	2	1016849	Eukaryota	Ascomycota	Eurotiomycetes	Chaetothyriales	Herpotrichiellaceae	Exophiala	Exophiala sideris	28348446
Exosp1	Exophiala spinifera CBS89968	1	91928	Eukaryota	Ascomycota	Eurotiomycetes	Chaetothyriales	Herpotrichiellaceae	Exophiala	Exophiala spinifera	28348446
Exova1	Exobasidium vaccinii MPITM v1.0	0	1314671	Eukaryota	Basidiomycota	Exobasidiomycetes	Exobasidiales	Exobasidiaceae	Exobasidium	Exobasidium vaccinii	NA
Exoxe1	Exophiala xenobiotica CBS118157	1	348802	Eukaryota	Ascomycota	Eurotiomycetes	Chaetothyriales	Herpotrichiellaceae	Exophiala	Exophiala xenobiotica	28348446
Felpe1	Fellomyces penicillatus Phaff54-35 v1.0	0	5611	Eukaryota	Basidiomycota	Tremellomycetes	Tremellales	Cuniculitremaceae	Fellomyces	Fellomyces polyborus	NA
Fenfe1	Fenestella fenestrata ATCC 66461 v1.0	0	914049	Eukaryota	Ascomycota	Dothideomycetes	Pleosporales	Cucurbitariaceae	Fenestella	Fenestella fenestrata	NA
Fenlin1	Fennellomyces sp. T-0311 v1.0	0	1329386	Eukaryota	Mucoromycota	Mucoromycetes	Mucorales	Lichtheimiaceae	Fennellomyces	Fennellomyces sp. T-0311	NA
FenlinCB54_1	Fennellomyces linderi CBS 158.54 v1.0	0	101136	Eukaryota	Mucoromycota	Mucoromycetes	Mucorales	Lichtheimiaceae	Fennellomyces	Fennellomyces linderi	NA
Fibin1	Fibulobasidium inconspicuum Phaff89-39 v1.0	0	57688	Eukaryota	Basidiomycota	Tremellomycetes	Tremellales	Sirobasidiaceae	Fibulobasidium	Fibulobasidium inconspicuum	NA
Fibra1	Fibroporia radiculosa TFFH 294	0	1078123	Eukaryota	Basidiomycota	Agaricomycetes	Polyporales	NA	Fibroporia	Fibroporia radiculosa	22247176
Fibsp1	Fibulorhizoctonia psychrophila CBS 109695 v1.0	0	436010	Eukaryota	Basidiomycota	Agaricomycetes	Atheliales	Atheliaceae	Fibularhizoctonia	Fibularhizoctonia sp. CBS 109695	26659563
Filflo1	Filobasidium floriforme CBS 6241 v1.0	1	5210	Eukaryota	Basidiomycota	Tremellomycetes	Filobasidiales	Filobasidiaceae	Filobasidium	Filobasidium floriforme	34791213
Fimjon1	Fimicolochytrium jonesii JEL569 v1.0	0	1396493	Eukaryota	Chytridiomycota	Chytridiomycetes	Spizellomycetales	Powellomycetaceae	Fimicolochytrium	Fimicolochytrium jonesii	NA
Fishe1	Fistulina hepatica v1.0	0	1128425	Eukaryota	Basidiomycota	Agaricomycetes	Agaricales	Fistulinaceae	Fistulina	Fistulina hepatica	25683379
Flafl1	Flavodon flavus 38 v1.0	2	559739	Eukaryota	Basidiomycota	Agaricomycetes	Polyporales	Irpicaceae	Flavodon	Flavodon flavus	NA
FlaPMI526_1	Flagelloscypha sp. PMI_526 v1.0	0	1485228	Eukaryota	Basidiomycota	Agaricomycetes	Agaricales	Tricholomataceae	Flagelloscypha	Flagelloscypha sp. PMI_526	NA
Fomfom1	Fomes fomentarius CIRM-BRFM 1821 v1.0	0	40442	Eukaryota	Basidiomycota	Agaricomycetes	Polyporales	Polyporaceae	Fomes	Fomes fomentarius	33538380
Fomme1	Fomitiporia mediterranea v1.0	0	208960	Eukaryota	Basidiomycota	Agaricomycetes	Hymenochaetales	Hymenochaetaceae	Fomitiporia	Fomitiporia mediterranea	22745431
Fompi3	Fomitopsis pinicola FP-58527 SS1 v3.0	0	40483	Eukaryota	Basidiomycota	Agaricomycetes	Polyporales	Fomitopsidaceae	Fomitopsis	Fomitopsis pinicola	22745431
Fomro1	Fomitopsis rosea Sig1Fomros20-ss v1.0	0	34475	Eukaryota	Basidiomycota	Agaricomycetes	Polyporales	Fomitopsidaceae	Fomitopsis	Fomitopsis rosea	NA
Fomros1	Rhodofomes roseus CIRM-BRFM 1785 v1.0	0	34475	Eukaryota	Basidiomycota	Agaricomycetes	Polyporales	Fomitopsidaceae	Fomitopsis	Fomitopsis rosea	33538380
Foner1	Fonsecaea erecta CBS 125763	1	1367422	Eukaryota	Ascomycota	Eurotiomycetes	Chaetothyriales	Herpotrichiellaceae	Fonsecaea	Fonsecaea erecta	29062304
Fonmo1	Fonsecaea monophora CBS 269.37	1	254056	Eukaryota	Ascomycota	Eurotiomycetes	Chaetothyriales	Herpotrichiellaceae	Fonsecaea	Fonsecaea monophora	27469960
Fonmu1	Fonsecaea multimorphosa CBS 102226	1	1442371	Eukaryota	Ascomycota	Eurotiomycetes	Chaetothyriales	Herpotrichiellaceae	Fonsecaea	Fonsecaea multimorphosa	28348446
Fonnu1	Fonsecaea nubica CBS 269.64	1	856822	Eukaryota	Ascomycota	Eurotiomycetes	Chaetothyriales	Herpotrichiellaceae	Fonsecaea	Fonsecaea nubica	27491988
Fonpe1	Fonsecaea pedrosoi CBS 271.37	1	1442368	Eukaryota	Ascomycota	Eurotiomycetes	Chaetothyriales	Herpotrichiellaceae	Fonsecaea	Fonsecaea pedrosoi	28348446
Fox26365_1	Fusarium oxysporum NRRL 26365	1	5507	Eukaryota	Ascomycota	Sordariomycetes	Hypocreales	Nectriaceae	Fusarium	Fusarium oxysporum	NA
FoxF1003_1	Fusarium oxysporum F10-03 v1.0	1	5507	Eukaryota	Ascomycota	Sordariomycetes	Hypocreales	Nectriaceae	Fusarium	Fusarium oxysporum	NA
FoxF1004_1	Fusarium oxysporum F10-04 v1.0	1	5507	Eukaryota	Ascomycota	Sordariomycetes	Hypocreales	Nectriaceae	Fusarium	Fusarium oxysporum	NA
FoxF1008_1	Fusarium oxysporum F10-08 v1.0	1	5507	Eukaryota	Ascomycota	Sordariomycetes	Hypocreales	Nectriaceae	Fusarium	Fusarium oxysporum	NA
FoxF1010_1	Fusarium oxysporum F10-10 v1.0	1	5507	Eukaryota	Ascomycota	Sordariomycetes	Hypocreales	Nectriaceae	Fusarium	Fusarium oxysporum	NA
FoxF201_1	Fusarium oxysporum F2-01 v1.0	1	5507	Eukaryota	Ascomycota	Sordariomycetes	Hypocreales	Nectriaceae	Fusarium	Fusarium oxysporum	NA
FoxF202_1	Fusarium oxysporum F2-02 v1.0	1	5507	Eukaryota	Ascomycota	Sordariomycetes	Hypocreales	Nectriaceae	Fusarium	Fusarium oxysporum	NA
FoxF204_1	Fusarium oxysporum F2-04 v1.0	1	5507	Eukaryota	Ascomycota	Sordariomycetes	Hypocreales	Nectriaceae	Fusarium	Fusarium oxysporum	NA
FoxF206_1	Fusarium oxysporum F2-06 v1.0	1	5507	Eukaryota	Ascomycota	Sordariomycetes	Hypocreales	Nectriaceae	Fusarium	Fusarium oxysporum	NA
FoxF207_1	Fusarium oxysporum F2-07 v1.0	1	5507	Eukaryota	Ascomycota	Sordariomycetes	Hypocreales	Nectriaceae	Fusarium	Fusarium oxysporum	NA
FoxFo5176	Fusarium oxysporum Fo5176 v1.0	1	660025	Eukaryota	Ascomycota	Sordariomycetes	Hypocreales	Nectriaceae	Fusarium	Fusarium oxysporum	32843521
FoxII5	Fusarium oxysporum f.sp. cubense II5 v2.0	1	660034	Eukaryota	Ascomycota	Sordariomycetes	Hypocreales	Nectriaceae	Fusarium	Fusarium oxysporum	NA
FoxMRL8996	Fusarium oxysporum MRL8996 v1.0	2	5507	Eukaryota	Ascomycota	Sordariomycetes	Hypocreales	Nectriaceae	Fusarium	Fusarium oxysporum	NA
FoxPHW726_1	Fusarium oxysporum f. sp. matthiolae PHW726	1	96317	Eukaryota	Ascomycota	Sordariomycetes	Hypocreales	Nectriaceae	Fusarium	Fusarium oxysporum	NA
Frien1	Friedmanniomyces endolithicus CCFEE 5311	0	329885	Eukaryota	Ascomycota	Dothideomycetes	Mycosphaerellales	Teratosphaeriaceae	Friedmanniomyces	Friedmanniomyces endolithicus	32389308
Frisi1	Friedmanniomyces simplex CCFEE 5184	0	329884	Eukaryota	Ascomycota	Dothideomycetes	Mycosphaerellales	Teratosphaeriaceae	Friedmanniomyces	Friedmanniomyces simplex	32389308
Fusco1	Fusarium commune MPI-SDFR-AT-0072 v1.0	1	5506	Eukaryota	Ascomycota	Sordariomycetes	Hypocreales	Nectriaceae	Fusarium	Fusarium commune	34893598
Fuscu1	Fusarium culmorum UK99	1	5516	Eukaryota	Ascomycota	Sordariomycetes	Hypocreales	Nectriaceae	Fusarium	Fusarium culmorum	27634986
Fuseq1	Fusarium sp. FIESC 12 MPI-CAGE-AA-0113 v1.0	2	5506	Eukaryota	Ascomycota	Sordariomycetes	Hypocreales	Nectriaceae	Fusarium	NA	34893598
Fusfu1	Fusarium fujikuroi IMI 58289	1	1279085	Eukaryota	Ascomycota	Sordariomycetes	Hypocreales	Nectriaceae	Fusarium	Fusarium fujikuroi	23825955
Fusgr1	Fusarium graminearum v1.0	1	5518	Eukaryota	Ascomycota	Sordariomycetes	Hypocreales	Nectriaceae	Fusarium	Fusarium graminearum	17823352
Fusgra2	Fusarium graminearum Z3639 v2.0	1	5518	Eukaryota	Ascomycota	Sordariomycetes	Hypocreales	Nectriaceae	Fusarium	Fusarium graminearum	NA
Fusla1	Fusarium langsethiae Fl201059	1	179993	Eukaryota	Ascomycota	Sordariomycetes	Hypocreales	Nectriaceae	Fusarium	Fusarium langsethiae	26803271
Fusma1	Fusarium mangiferae MRC7560	1	192010	Eukaryota	Ascomycota	Sordariomycetes	Hypocreales	Nectriaceae	Fusarium	Fusarium mangiferae	28040774
Fusox2	Fusarium oxysporum f. sp. lycopersici 4287 v2	1	426428	Eukaryota	Ascomycota	Sordariomycetes	Hypocreales	Nectriaceae	Fusarium	Fusarium oxysporum	20237561
Fusox32931	Fusarium oxysporum NRRL 32931	1	660029	Eukaryota	Ascomycota	Sordariomycetes	Hypocreales	Nectriaceae	Fusarium	Fusarium oxysporum	29898984
Fusoxalb1	Fusarium oxysporum f. sp. albedinis isolate 9 v1.0	1	5507	Eukaryota	Ascomycota	Sordariomycetes	Hypocreales	Nectriaceae	Fusarium	Fusarium oxysporum	NA
Fusoxcon1	Fusarium oxysporum f. sp. conglutinans race 2 54008 (PHW808)	1	1089457	Eukaryota	Ascomycota	Sordariomycetes	Hypocreales	Nectriaceae	Fusarium	Fusarium oxysporum	29898984
Fusoxcub1	Fusarium oxysporum f. sp. cubense tropical race 4 54006 (II5)	1	1089451	Eukaryota	Ascomycota	Sordariomycetes	Hypocreales	Nectriaceae	Fusarium	Fusarium odoratissimum	29898984
FusoxFo47	Fusarium oxysporum Fo47	1	660027	Eukaryota	Ascomycota	Sordariomycetes	Hypocreales	Nectriaceae	Fusarium	Fusarium oxysporum	29898984
FusoxFo47_2	Fusarium oxysporum Fo47 v2.0	1	660027	Eukaryota	Ascomycota	Sordariomycetes	Hypocreales	Nectriaceae	Fusarium	Fusarium oxysporum	32552518
Fusoxlyc1	Fusarium oxysporum f. sp. lycopersici MN25 (FoMN25) NRRL 54003	1	1080343	Eukaryota	Ascomycota	Sordariomycetes	Hypocreales	Nectriaceae	Fusarium	Fusarium oxysporum	29898984
Fusoxmel1	Fusarium oxysporum f. sp. melonis (FoMelon) NRRL 26406	1	1089452	Eukaryota	Ascomycota	Sordariomycetes	Hypocreales	Nectriaceae	Fusarium	Fusarium oxysporum	25081257
Fusoxpis1	Fusarium oxysporum f. sp. pisi HDV247	1	1080344	Eukaryota	Ascomycota	Sordariomycetes	Hypocreales	Nectriaceae	Fusarium	Fusarium oxysporum	26945779
Fusoxrad1	Fusarium oxysporum f. sp. radicis-lycopersici 26381 (CL57)	1	1089448	Eukaryota	Ascomycota	Sordariomycetes	Hypocreales	Nectriaceae	Fusarium	Fusarium oxysporum	29898984
Fusoxrap1	Fusarium oxysporum f. sp. raphani 54005	1	1089458	Eukaryota	Ascomycota	Sordariomycetes	Hypocreales	Nectriaceae	Fusarium	Fusarium oxysporum	29898984
FusoxT415	Fusarium oxysporum f. sp. pisi T415 v1.0	1	5507	Eukaryota	Ascomycota	Sordariomycetes	Hypocreales	Nectriaceae	Fusarium	Fusarium oxysporum	NA
Fusoxvas1	Fusarium oxysporum f. sp. vasinfectum 25433 (Cotton)	1	1089449	Eukaryota	Ascomycota	Sordariomycetes	Hypocreales	Nectriaceae	Fusarium	Fusarium oxysporum	29898984
Fusoxy1	Fusarium oxysporum MPI-SDFR-AT-0094 v1.0	1	5507	Eukaryota	Ascomycota	Sordariomycetes	Hypocreales	Nectriaceae	Fusarium	Fusarium oxysporum	34893598
Fusoxys1	Fusarium oxysporum MPI-CAGE-CH-0212 v1.0	1	5507	Eukaryota	Ascomycota	Sordariomycetes	Hypocreales	Nectriaceae	Fusarium	Fusarium oxysporum	34893598
Fuspo1	Fusarium poae 2516	1	36050	Eukaryota	Ascomycota	Sordariomycetes	Hypocreales	Nectriaceae	Fusarium	Fusarium poae	27552804
Fuspr1	Fusarium proliferatum NRRL 62905	1	948311	Eukaryota	Ascomycota	Sordariomycetes	Hypocreales	Nectriaceae	Fusarium	Fusarium proliferatum	28040774
Fuspro1	Fusarium proliferatum ET1	1	1227346	Eukaryota	Ascomycota	Sordariomycetes	Hypocreales	Nectriaceae	Fusarium	Fusarium proliferatum	28040774
Fusps1	Fusarium pseudograminearum CS3096	1	1028729	Eukaryota	Ascomycota	Sordariomycetes	Hypocreales	Nectriaceae	Fusarium	Fusarium pseudograminearum	23028337
Fusre1	Fusarium redolens MPI-CAGE-AT-0023 v1.0	1	48865	Eukaryota	Ascomycota	Sordariomycetes	Hypocreales	Nectriaceae	Fusarium	Fusarium redolens	34893598
Fusso1	Fusarium solani FSSC 5 v1.0	1	169388	Eukaryota	Ascomycota	Sordariomycetes	Hypocreales	Nectriaceae	Fusarium	Fusarium solani	34893598
FusspF10_1	Fusarium cucurbiticola FSSC 10 v1.0	1	2747963	Eukaryota	Ascomycota	Sordariomycetes	Hypocreales	Nectriaceae	Fusarium	Fusarium cucurbiticola	NA
FusspF11_1	Fusarium sp. FSSC 11 v1.0	2	2747968	Eukaryota	Ascomycota	Sordariomycetes	Hypocreales	Nectriaceae	Fusarium	Fusarium vanettenii	NA
FusspF23_1	Fusarium bataticola FSSC 23 v1.0	2	2747386	Eukaryota	Ascomycota	Sordariomycetes	Hypocreales	Nectriaceae	Fusarium	Fusarium bataticola	NA
Fustr1	Fusarium tricinctum MPI-SDFR-AT-0068 v1.0	1	61284	Eukaryota	Ascomycota	Sordariomycetes	Hypocreales	Nectriaceae	Fusarium	Fusarium tricinctum	34893598
Fustri1	Fusarium tricinctum MPI-SDFR-AT-0044 v1.0	1	61284	Eukaryota	Ascomycota	Sordariomycetes	Hypocreales	Nectriaceae	Fusarium	Fusarium tricinctum	34893598
Fusva1	Fusarium vanettenii T161 v1.0	2	2747968	Eukaryota	Ascomycota	Sordariomycetes	Hypocreales	Nectriaceae	Fusarium	Fusarium vanettenii	NA
Fusvan1	Fusarium vanettenii T2 v1.0	2	2747968	Eukaryota	Ascomycota	Sordariomycetes	Hypocreales	Nectriaceae	Fusarium	Fusarium vanettenii	NA
Fusve2	Fusarium verticillioides 7600 v2	1	334819	Eukaryota	Ascomycota	Sordariomycetes	Hypocreales	Nectriaceae	Fusarium	Fusarium verticillioides	20237561;17823350
Fusven1	Fusarium venenatum MPI-CAGE-CH-0201 v1.0	1	56646	Eukaryota	Ascomycota	Sordariomycetes	Hypocreales	Nectriaceae	Fusarium	Fusarium venenatum	34893598
FvanT110_1	Fusarium vanettenii T110 v1.0	2	2747968	Eukaryota	Ascomycota	Sordariomycetes	Hypocreales	Nectriaceae	Fusarium	Fusarium vanettenii	NA
FvanT126_1	Fusarium vanettenii T126 v1.0	2	2747968	Eukaryota	Ascomycota	Sordariomycetes	Hypocreales	Nectriaceae	Fusarium	Fusarium vanettenii	NA
FvanT299_1	Fusarium vanettenii T299, FSSC 11 v1.0	2	2747968	Eukaryota	Ascomycota	Sordariomycetes	Hypocreales	Nectriaceae	Fusarium	Fusarium vanettenii	NA
FvanT31_1	Fusarium vanettenii T31 FSSC 11 v1.0	2	2747968	Eukaryota	Ascomycota	Sordariomycetes	Hypocreales	Nectriaceae	Fusarium	Fusarium vanettenii	NA
FvanT33_1	Fusarium vanettenii T33 v1.0	2	2747968	Eukaryota	Ascomycota	Sordariomycetes	Hypocreales	Nectriaceae	Fusarium	Fusarium vanettenii	NA
FvanT36_1	Fusarium vanettenii T36 v1.0	5	2747968	Eukaryota	Ascomycota	Sordariomycetes	Hypocreales	Nectriaceae	Fusarium	Fusarium vanettenii	NA
FvanT77_1	Fusarium vanettenii T77, FSSC 11 v1.0	2	2747968	Eukaryota	Ascomycota	Sordariomycetes	Hypocreales	Nectriaceae	Fusarium	Fusarium vanettenii	NA
FvanT95_1	Fusarium vanettenii T95 v1.0	1	2747968	Eukaryota	Ascomycota	Sordariomycetes	Hypocreales	Nectriaceae	Fusarium	Fusarium vanettenii	NA
Gaegr1	Gaeumannomyces graminis var. tritici R3-111a-1	1	644352	Eukaryota	Ascomycota	Sordariomycetes	Magnaporthales	Magnaporthaceae	Gaeumannomyces	Gaeumannomyces tritici	26416668
Gaesem1	Gaertneriomyces semiglobifer Barr 43 v1.0	0	109897	Eukaryota	Chytridiomycota	Chytridiomycetes	Spizellomycetales	Spizellomycetaceae	Gaertneriomyces	Gaertneriomyces semiglobifer	NA
Galinc1	Galzinia incrustans CBS 104901 v1.0	1	202708	Eukaryota	Basidiomycota	Agaricomycetes	Corticiales	Corticiaceae	Mycobernardia	Mycobernardia incrustans	NA
Galma1	Galerina marginata v1.0	0	685588	Eukaryota	Basidiomycota	Agaricomycetes	Agaricales	Strophariaceae	Galerina	Galerina marginata	24958869
Ganpr1	Gonapodya prolifera v1.0	0	1123529	Eukaryota	Chytridiomycota	Monoblepharidomycetes	Monoblepharidales	Gonapodyaceae	Gonapodya	Gonapodya prolifera	25977457
Gansi1	Ganoderma sinense ZZ0214-1	0	1077348	Eukaryota	Basidiomycota	Agaricomycetes	Polyporales	Polyporaceae	Ganoderma	Ganoderma sinense	26046933
Gansp1	Ganoderma sp. 10597 SS1 v1.0	0	767862	Eukaryota	Basidiomycota	Agaricomycetes	Polyporales	Polyporaceae	Ganoderma	Ganoderma sp. 10597 SS1	23935031
Gaumor1_1	Gautieria morchelliformis GMNE.BST v1.0	0	112417	Eukaryota	Basidiomycota	Agaricomycetes	Gomphales	Gautieriaceae	Gautieria	Gautieria morchelliformis	33046698
GciUMSG1_1	Golovinomyces cichoracearum UMSG1	0	62708	Eukaryota	Ascomycota	Leotiomycetes	Erysiphales	Erysiphaceae	Golovinomyces	Golovinomyces cichoracearum	30253736
GciUMSG3_1	Golovinomyces cichoracearum UMSG3	0	62708	Eukaryota	Ascomycota	Leotiomycetes	Erysiphales	Erysiphaceae	Golovinomyces	Golovinomyces cichoracearum	30253736
Geatri1	Geastrum triplex GST.BST v1.0	0	90948	Eukaryota	Basidiomycota	Agaricomycetes	Geastrales	Geastraceae	Geastrum	Geastrum triplex	NA
Gelte1	Gelasinospora tetrasperma v1.0	1	94610	Eukaryota	Ascomycota	Sordariomycetes	Sordariales	Sordariaceae	Neurospora	Neurospora tetraspora	NA
Geocar1	Geopyxis carbonaria CBS 144460 v1.0	0	49969	Eukaryota	Ascomycota	Pezizomycetes	Pezizales	Pyronemataceae	Geopyxis	Geopyxis carbonaria	NA
Geopyr1	Geosiphon pyriformis	0	50956	Eukaryota	Mucoromycota	Glomeromycetes	Archaeosporales	Geosiphonaceae	Geosiphon	Geosiphon pyriformis	33592192
Gervar1	Geranomyces variabilis JEL559 v1.0	1	109894	Eukaryota	Chytridiomycota	Chytridiomycetes	Spizellomycetales	Powellomycetaceae	Geranomyces	Geranomyces variabilis	NA
Gigro1	Gigaspora rosea v1.0	0	44941	Eukaryota	Mucoromycota	Glomeromycetes	Diversisporales	Gigasporaceae	Gigaspora	Gigaspora rosea	30636349
Gilper1	Gilbertella persicaria var. persicaria CBS 190.32-T v1.0	0	101096	Eukaryota	Mucoromycota	Mucoromycetes	Mucorales	Choanephoraceae	Gilbertella	Gilbertella persicaria	NA
Glalo1	Glarea lozoyensis ATCC 20868	1	1116229	Eukaryota	Ascomycota	Leotiomycetes	Helotiales	Helotiaceae	Glarea	Glarea lozoyensis	23688303
Gloac1	Glomerella acutata (Colletotrichum fioriniae MH 18) v1.0	1	710243	Eukaryota	Ascomycota	Sordariomycetes	Glomerellales	Glomerellaceae	Colletotrichum	Colletotrichum fioriniae	NA
Gloci1	Glomerella cingulata 23 (Colletotrichum gloeosporioides 23) v1.0	2	474922	Eukaryota	Ascomycota	Sordariomycetes	Glomerellales	Glomerellaceae	Colletotrichum	Colletotrichum gloeosporioides	NA
Glocon1	Gloeopeniophorella convolvens OM19405 v1.0	0	205761	Eukaryota	Basidiomycota	Agaricomycetes	Russulales	NA	Gloeopeniophorella	Gloeopeniophorella convolvens	34861049
Gloin1	Rhizophagus irregularis DAOM 181602 v1.0	0	747089	Eukaryota	Mucoromycota	Glomeromycetes	Glomerales	Glomeraceae	Rhizophagus	Rhizophagus irregularis	24277808
Glonio1	Gloniopsis sp. FL0384 v1.0	0	1907235	Eukaryota	Ascomycota	Dothideomycetes	Hysteriales	Hysteriaceae	Gloniopsis	Gloniopsis sp. FL0384	NA
Glopol1	Globomyces pollinis-pini Arg68 v1.0	0	382532	Eukaryota	Chytridiomycota	Chytridiomycetes	Rhizophydiales	Globomycetaceae	Globomyces	Globomyces pollinis-pini	NA
Glost2	Glonium stellatum CBS 207.34 v1.0	0	574774	Eukaryota	Ascomycota	Dothideomycetes	NA	Gloniaceae	Glonium	Glonium stellatum	27601008
Glotr1_1	Gloeophyllum trabeum v1.0	0	670483	Eukaryota	Basidiomycota	Agaricomycetes	Gloeophyllales	Gloeophyllaceae	Gloeophyllum	Gloeophyllum trabeum	22745431
Golci1	Golovinomyces cichoracearum UCSC1 v1.0	2	62708	Eukaryota	Ascomycota	Leotiomycetes	Erysiphales	Erysiphaceae	Golovinomyces	Golovinomyces cichoracearum	NA
Golor4	Golovinomyces orontii MGH1 v4.0	4	62715	Eukaryota	Ascomycota	Leotiomycetes	Erysiphales	Erysiphaceae	Golovinomyces	Golovinomyces orontii	NA
Gonbut1	Gongronella butleri v1.0	0	101105	Eukaryota	Mucoromycota	Mucoromycetes	Mucorales	Cunninghamellaceae	Gongronella	Gongronella butleri	NA
Gorhay1	Gorgonomyces haynaldii MP57 v1.0	0	382530	Eukaryota	Chytridiomycota	Chytridiomycetes	Rhizophydiales	Gorgonomycetaceae	Gorgonomyces	Gorgonomyces haynaldii	NA
Grascr1	Graphis scripta CBS 132367	2	71600	Eukaryota	Ascomycota	Lecanoromycetes	Ostropales	Graphidaceae	Graphis	Graphis scripta	23557360
Greab1	Gremmeniella abietina DAOM 170408 v1.0	1	127520	Eukaryota	Ascomycota	Leotiomycetes	Helotiales	Drepanopezizaceae	Gremmeniella	Gremmeniella abietina	NA
Greabi1	Gremmeniella abietina DAOM 170367 v1.0	1	127520	Eukaryota	Ascomycota	Leotiomycetes	Helotiales	Drepanopezizaceae	Gremmeniella	Gremmeniella abietina	NA
Grifr1	Grifola frondosa 9006-11	0	5627	Eukaryota	Basidiomycota	Agaricomycetes	Polyporales	Grifolaceae	Grifola	Grifola frondosa	NA
Grocl1	Grosmannia clavigera kw1407	1	655863	Eukaryota	Ascomycota	Sordariomycetes	Ophiostomatales	Ophiostomataceae	Grosmannia	Grosmannia clavigera	21262841
Guyne1	Guyanagaster necrorhizus MCA 3950 v1.0	0	1450536	Eukaryota	Basidiomycota	Agaricomycetes	Agaricales	Physalacriaceae	Guyanagaster	Guyanagaster necrorhizus	34245690
Gyman1	Gymnopus androsaceus JB14 v1.0	0	1447940	Eukaryota	Basidiomycota	Agaricomycetes	Agaricales	Omphalotaceae	Gymnopus	Gymnopus androsaceus	31760680
Gymau1	Gymnascella aurantiaca v1.0	0	1149896	Eukaryota	Ascomycota	Eurotiomycetes	Onygenales	Gymnoascaceae	Gymnascella	Gymnascella aurantiaca	NA
Gymch1	Gymnopilus chrysopellus PR-1187 v1.0	0	1314804	Eukaryota	Basidiomycota	Agaricomycetes	Agaricales	Cortinariaceae	Gymnopilus	Gymnopilus chrysopellus	NA
Gymci1_1	Gymnascella citrina v1.1	0	37245	Eukaryota	Ascomycota	Eurotiomycetes	Onygenales	Gymnoascaceae	Gymnascella	Gymnascella citrina	NA
Gymear1	Gymnopus earleae GB-263.02 v1.0	0	236213	Eukaryota	Basidiomycota	Agaricomycetes	Agaricales	Omphalotaceae	Gymnopus	Gymnopus earleae	NA
Gymjun1	Gymnopilus junonius AH 44721 v1.0	0	109634	Eukaryota	Basidiomycota	Agaricomycetes	Agaricales	Cortinariaceae	Gymnopilus	Gymnopilus junonius	33211093
Gymlu1	Gymnopus luxurians v1.0	0	944289	Eukaryota	Basidiomycota	Agaricomycetes	Agaricales	Omphalotaceae	Gymnopus	Gymnopus luxurians	25706625
Gyresc1	Gyromitra esculenta CBS101906 v1.0	0	33161	Eukaryota	Ascomycota	Pezizomycetes	Pezizales	Discinaceae	Gyromitra	Gyromitra esculenta	NA
Gyrinf1	Gyromitra infula GyrinfSpk-SM18 v1.0	0	273506	Eukaryota	Ascomycota	Pezizomycetes	Pezizales	Discinaceae	Gyromitra	Gyromitra infula	NA
Gyrli1	Gyrodon lividus BX v1.0	0	85971	Eukaryota	Basidiomycota	Agaricomycetes	Boletales	Gyrodontaceae	Gyrodon	Gyrodon lividus	33046698
Halrad1	Halteromyces radiatus CBS 162.75 v1.0	0	101107	Eukaryota	Mucoromycota	Mucoromycetes	Mucorales	Cunninghamellaceae	Halteromyces	Halteromyces radiatus	NA
Hangu1	Hanseniaspora guilliermondii UTAD222	0	56406	Eukaryota	Ascomycota	Saccharomycetes	Saccharomycetales	Saccharomycodaceae	Hanseniaspora	Hanseniaspora guilliermondii	30462193
Hanne1	Hanseniaspora nectarophila Y1191 v1.0	0	1443074	Eukaryota	Ascomycota	Saccharomycetes	Saccharomycetales	Saccharomycodaceae	Hanseniaspora	Hanseniaspora nectarophila	NA
Hanop1	Hanseniaspora opuntiae AWRI3578	0	211096	Eukaryota	Ascomycota	Saccharomycetes	Saccharomycetales	Saccharomycodaceae	Hanseniaspora	Hanseniaspora opuntiae	27856586
Hanos1	Hanseniaspora osmophila AWRI3579	0	56408	Eukaryota	Ascomycota	Saccharomycetes	Saccharomycetales	Saccharomycodaceae	Hanseniaspora	Hanseniaspora osmophila	27856586
Hanpo2	Ogataea polymorpha NCYC 495 leu1.1 v2.0	0	638633	Eukaryota	Ascomycota	Saccharomycetes	Saccharomycetales	Pichiaceae	Ogataea	Ogataea polymorpha	27535936
Hanuv1	Hanseniaspora uvarum AWRI3580	0	29833	Eukaryota	Ascomycota	Saccharomycetes	Saccharomycetales	Saccharomycodaceae	Hanseniaspora	Hanseniaspora uvarum	27856586
Hanva1_1	Hanseniaspora valbyensis NRRL Y-1626 v1.1	0	53685	Eukaryota	Ascomycota	Saccharomycetes	Saccharomycetales	Saccharomycodaceae	Hanseniaspora	Hanseniaspora valbyensis	27535936
Hanva2	Hanseniaspora valbyensis HY1 v2.0	0	53685	Eukaryota	Ascomycota	Saccharomycetes	Saccharomycetales	Saccharomycodaceae	Hanseniaspora	Hanseniaspora valbyensis	NA
Hebcy2	Hebeloma cylindrosporum h7 v2.0	0	76867	Eukaryota	Basidiomycota	Agaricomycetes	Agaricales	Cortinariaceae	Hebeloma	Hebeloma cylindrosporum	25706625
Hebvel2	Hebeloma brunneifolium PMI1Jessy v2.0	0	91683	Eukaryota	Basidiomycota	Agaricomycetes	Agaricales	Cortinariaceae	Hebeloma	Hebeloma velutipes	NA
Helgr1	Helicocarpus griseus UAMH 5409	2	1447875	Eukaryota	Ascomycota	Eurotiomycetes	Onygenales	Ajellomycetaceae	Helicocarpus	Helicocarpus griseus	29540755
Helpul1	Helicostylum pulchrum RSA 2064 v1.0	0	562976	Eukaryota	Mucoromycota	Mucoromycetes	Mucorales	Mucoraceae	Helicostylum	Helicostylum pulchrum	NA
Helsul1	Heliocybe sulcata OMC1185 v1.0	0	5364	Eukaryota	Basidiomycota	Agaricomycetes	Gloeophyllales	NA	Heliocybe	Heliocybe sulcata	30886374
Heper1	Hepatospora eriocheir GB1	0	1081669	Eukaryota	Microsporidia	NA	NA	Enterocytozoonidae	Hepatospora	Hepatospora eriocheir	28345194
Hercor1	Hericium coralloides FP-101451 v1.0	0	100756	Eukaryota	Basidiomycota	Agaricomycetes	Russulales	Hericiaceae	Hericium	Hericium coralloides	NA
HerpoJF057F_1	Herpotrichiellaceae sp. JF2 05-7F Lumpy v1.0	1	2663362	Eukaryota	Ascomycota	Eurotiomycetes	Chaetothyriales	Herpotrichiellaceae	NA	Herpotrichiellaceae sp. JF 05-7F	NA
HerpoJF2053F_1	Herpotrichiellaceae sp. JF2 05-3F Dopey v1.0	1	2663363	Eukaryota	Ascomycota	Eurotiomycetes	Chaetothyriales	Herpotrichiellaceae	NA	Herpotrichiellaceae sp. JF2 05-3F	NA
Herpot1_1	Herpotrichia sp. AK1299 v1.0	1	1907527	Eukaryota	Ascomycota	Dothideomycetes	Pleosporales	Melanommataceae	Herpotrichia	Herpotrichia sp. AK1299	NA
Hesve2finisherSC	Hesseltinella vesiculosa NRRL3301 v2.0	0	101127	Eukaryota	Mucoromycota	Mucoromycetes	Mucorales	Cunninghamellaceae	Hesseltinella	Hesseltinella vesiculosa	28481340
Hetan2	Heterobasidion annosum v2.0	0	747525	Eukaryota	Basidiomycota	Agaricomycetes	Russulales	Bondarzewiaceae	Heterobasidion	Heterobasidion irregulare	22463738
Hethyg1	Heterodoassansia hygrophilae CBS 346.65 v1.0	0	2031139	Eukaryota	Basidiomycota	Exobasidiomycetes	Doassansiales	Doassansiaceae	Heterodoassansia	Heterodoassansia hygrophilae	NA
Hetpy1	Heterogastridium pycnidioideum ATCC MYA-4631 v1.0	0	1397325	Eukaryota	Basidiomycota	Microbotryomycetes	Heterogastridiales	Heterogastridiaceae	Heterogastridium	Heterogastridium pycnidioideum	NA
Hexnit1	Hexagonia nitida CIRM-BRFM 1802 v1.0	0	1140402	Eukaryota	Basidiomycota	Agaricomycetes	Polyporales	Polyporaceae	Hexagonia	Hexagonia nitida	33538380
Hirmi1	Hirsutella minnesotensis 3608	3	1043627	Eukaryota	Ascomycota	Sordariomycetes	Hypocreales	Ophiocordycipitaceae	Hirsutella	Hirsutella minnesotensis	25359922
Hisca1	Histoplasma capsulatum NAm1	0	339724	Eukaryota	Ascomycota	Eurotiomycetes	Onygenales	Ajellomycetaceae	Histoplasma	Histoplasma mississippiense	19717792
Hompol1	Homolaphlyctis polyrhiza JEL142 v1.0	0	1142505	Eukaryota	Chytridiomycota	Chytridiomycetes	Rhizophydiales	NA	Homolaphlyctis	Homolaphlyctis polyrhiza	22072962
Horac1	Hortaea acidophila CBS 113389 v1.0	0	245834	Eukaryota	Ascomycota	Dothideomycetes	Mycosphaerellales	Teratosphaeriaceae	Neohortaea	Neohortaea acidophila	32206138
Horth1	Hortaea thailandica CCFEE 6315	0	706561	Eukaryota	Ascomycota	Dothideomycetes	Mycosphaerellales	Teratosphaeriaceae	Salinomyces	Salinomyces thailandica	32389308
Horwer1	Hortaea werneckii EXF-2000 M0 v1.0	0	91943	Eukaryota	Ascomycota	Dothideomycetes	Mycosphaerellales	Teratosphaeriaceae	Hortaea	Hortaea werneckii	23977017
Hyabl1	Hyalopycnis blepharistoma ATCC 48560 v1.0	0	138530	Eukaryota	Basidiomycota	Microbotryomycetes	Heterogastridiales	Heterogastridiaceae	Hyalopycnis	Hyalopycnis blepharistoma	NA
Hyacur1	Hyaloraphidium curvatum SAG235-1 v1.0	0	82268	Eukaryota	Chytridiomycota	Monoblepharidomycetes	Monoblepharidales	NA	Hyaloraphidium	Hyaloraphidium curvatum	NA
Hyafin1	Hyaloscypha finlandica PMI_746 v1.0	2	2482753	Eukaryota	Ascomycota	Leotiomycetes	Helotiales	Hyaloscyphaceae	Hyaloscypha	Hyaloscypha finlandica	NA
Hydfim1	Hydnopolyporus fimbriatus CBS384.51 v1.0	0	378272	Eukaryota	Basidiomycota	Agaricomycetes	Polyporales	Irpicaceae	Hydnopolyporus	Hydnopolyporus fimbriatus	33538380
Hydpi2	Hydnomerulius pinastri v2.0	0	994086	Eukaryota	Basidiomycota	Agaricomycetes	Boletales	Paxillaceae	Hydnomerulius	Hydnomerulius pinastri	25706625
Hydru2	Hydnum rufescens UP504 v2.0	0	139363	Eukaryota	Basidiomycota	Agaricomycetes	Cantharellales	Hydnaceae	Hydnum	Hydnum rufescens	33046698
HyFL0543_1	Hypoxylon sp. FL0543 v1.0	1	2614586	Eukaryota	Ascomycota	Sordariomycetes	Xylariales	Hypoxylaceae	Hypoxylon	Hypoxylon sp. FL0543	34797921
HyFL0890_1	Hypoxylon sp. FL0890 v1.0	1	2614585	Eukaryota	Ascomycota	Sordariomycetes	Xylariales	Hypoxylaceae	Hypoxylon	Hypoxylon sp. FL0890	34797921
HyFL1150_1	Hypoxylon sp. FL1150 v1.0	1	2663364	Eukaryota	Ascomycota	Sordariomycetes	Xylariales	Hypoxylaceae	Hypoxylon	Hypoxylon sp. FL1150	34797921
HyFL1284_2	Hypoxylon sp. FL1284 v2.0	1	2663365	Eukaryota	Ascomycota	Sordariomycetes	Xylariales	Hypoxylaceae	Hypoxylon	Hypoxylon sp. FL1284	34797921
HyFL1857_1	Hypoxylon sp. FL1857 v1.0	1	2614582	Eukaryota	Ascomycota	Sordariomycetes	Xylariales	Hypoxylaceae	Hypoxylon	Hypoxylon sp. FL1857	34797921
Hygaur1	Hygrophoropsis aurantiaca ATCC 28755 v1.0	0	72124	Eukaryota	Basidiomycota	Agaricomycetes	Boletales	Hygrophoropsidaceae	Hygrophoropsis	Hygrophoropsis aurantiaca	34767630
Hymrad1	Hymenopellis radicata IJFM A160 v1.0	0	937743	Eukaryota	Basidiomycota	Agaricomycetes	Agaricales	Physalacriaceae	Hymenopellis	Hymenopellis radicata	33211093
Hymvar1	Hymenoscyphus varicosporoides PMI_453 v1.0	1	2075069	Eukaryota	Ascomycota	Leotiomycetes	Helotiales	Helotiaceae	Hymenoscyphus	Hymenoscyphus varicosporioides	NA
HyNC0597_1	Hypoxylon sp. NC0597 v1.0	1	2614607	Eukaryota	Ascomycota	Sordariomycetes	Xylariales	Hypoxylaceae	Hypoxylon	Hypoxylon sp. NC0597	34797921
HyNC1633_2	Hypoxylon sp. NC1633 v2.0	1	2663366	Eukaryota	Ascomycota	Sordariomycetes	Xylariales	Hypoxylaceae	Hypoxylon	Hypoxylon sp. NC1633	34797921
Hyparg1	Hypoxylon argillaceum CBS 527.63 v1.0	2	1799007	Eukaryota	Ascomycota	Sordariomycetes	Xylariales	Hypoxylaceae	Hypoxylon	Hypoxylon argillaceum	34797921
Hypbu1	Hyphopichia burtonii NRRL Y-1933 v1.0	0	717740	Eukaryota	Ascomycota	Saccharomycetes	Saccharomycetales	Debaryomycetaceae	Hyphopichia	Hyphopichia burtonii	27535936
Hypcer1	Hypoxylon cercidicola CBS 119009 v1.0	1	326656	Eukaryota	Ascomycota	Sordariomycetes	Xylariales	Hypoxylaceae	Hypoxylon	Hypoxylon cercidicola	34797921
HypCI4A_1	Hypoxylon sp. CI-4A v1.0	1	1001833	Eukaryota	Ascomycota	Sordariomycetes	Xylariales	Hypoxylaceae	Hypoxylon	Hypoxylon sp. CI-4A	28078400
HypCO275_1	Hypoxylon sp. CO27-5 v1.0	1	1001938	Eukaryota	Ascomycota	Sordariomycetes	Xylariales	Hypoxylaceae	Hypoxylon	Hypoxylon sp. CO27-5	28078400
Hypcro1	Hypoxylon crocopeplum CBS 119004 v1.0	1	326657	Eukaryota	Ascomycota	Sordariomycetes	Xylariales	Hypoxylaceae	Hypoxylon	Hypoxylon crocopeplum	34797921
HypEC38_3	Hypoxylon sp. EC38 v3.0	1	1001937	Eukaryota	Ascomycota	Sordariomycetes	Xylariales	Hypoxylaceae	Hypoxylon	Hypoxylon sp. EC38	28078400
Hypfra2	Hypoxylon fragiforme CBS 206.31 v2.0	1	63214	Eukaryota	Ascomycota	Sordariomycetes	Xylariales	Hypoxylaceae	Hypoxylon	Hypoxylon fragiforme	34797921
Hypfus1	Hypoxylon fuscum CBS 119018 v1.0	1	109372	Eukaryota	Ascomycota	Sordariomycetes	Xylariales	Hypoxylaceae	Hypoxylon	Hypoxylon fuscum	34797921
Hypma1	Hypsizygus marmoreus 51987-8	0	39966	Eukaryota	Basidiomycota	Agaricomycetes	Agaricales	Lyophyllaceae	Hypsizygus	Hypsizygus marmoreus	30382831
Hypmon1	Hypoxylon monticulosum FL0542 v1.0	1	2487000	Eukaryota	Ascomycota	Sordariomycetes	Xylariales	Hypoxylaceae	Hypomontagnella	Hypomontagnella monticulosa	34797921
Hyppol1	Hypoxylon polyporus FL1289 v1.0	1	326676	Eukaryota	Ascomycota	Sordariomycetes	Xylariales	Hypoxylaceae	Hypoxylon	Hypoxylon polyporus	NA
Hyprub1	Hypoxylon rubiginosum CBS 119005 v1.0	1	110542	Eukaryota	Ascomycota	Sordariomycetes	Xylariales	Hypoxylaceae	Hypoxylon	Hypoxylon rubiginosum	34797921
HyprubER1909_1	Hypoxylon rubiginosum ER1909 v1.0	1	110542	Eukaryota	Ascomycota	Sordariomycetes	Xylariales	Hypoxylaceae	Hypoxylon	Hypoxylon rubiginosum	34797921
Hypsu1	Hypholoma sublateritium v1.0	0	945553	Eukaryota	Basidiomycota	Agaricomycetes	Agaricales	Strophariaceae	Hypholoma	Hypholoma sublateritium	25706625
Hypsub2	Hypoxylon submonticulosum NC0708 v2.0	1	152308	Eukaryota	Ascomycota	Sordariomycetes	Xylariales	Hypoxylaceae	Hypomontagnella	Hypomontagnella submonticulosa	34797921
Hyptru1	Hypoxylon trugodes CBS 135444 v1.0	1	326681	Eukaryota	Ascomycota	Sordariomycetes	Xylariales	Hypoxylaceae	Hypoxylon	Hypoxylon trugodes	34797921
Hypvin1	Hypoxylon vinosopulvinatum LGMF1613 v1.0	1	326683	Eukaryota	Ascomycota	Sordariomycetes	Xylariales	Hypoxylaceae	Hypoxylon	Hypoxylon vinosopulvinatum	NA
Hyspu1_1	Hysterium pulicare	1	100027	Eukaryota	Ascomycota	Dothideomycetes	Hysteriales	Hysteriaceae	Hysterium	Hysterium pulicare	23236275
Hyssto1	Hysterangium stoloniferum HS.BST v1.0	0	150792	Eukaryota	Basidiomycota	Agaricomycetes	Hysterangiales	Hysterangiaceae	Hysterangium	Hysterangium stoloniferum	33046698
Ilyeu1	Ilyonectria sp. MPI-CAGE-AT-0026 v1.0	2	1079114	Eukaryota	Ascomycota	Sordariomycetes	Hypocreales	Nectriaceae	Ilyonectria	Ilyonectria europaea	34893598
Ilyro1	Clonostachys sp. CORFU0009 v1.0	2	2789332	Eukaryota	Ascomycota	Sordariomycetes	Hypocreales	Bionectriaceae	Clonostachys	Clonostachys sp. CORFU0009	NA
Ilyrob1	Ilyonectria robusta PMI_751 v1.0	3	1079257	Eukaryota	Ascomycota	Sordariomycetes	Hypocreales	Nectriaceae	Ilyonectria	Ilyonectria robusta	NA
Ilysp1	Ilyonectria europaea PMI82 v1.0	2	1079114	Eukaryota	Ascomycota	Sordariomycetes	Hypocreales	Nectriaceae	Ilyonectria	Ilyonectria europaea	30699306
Intcon1_1	Intextomyces contiguus OMC1699 v1.0	0	2789333	Eukaryota	Basidiomycota	Agaricomycetes	NA	NA	Intextomyces	Intextomyces contiguus	NA
Irplac1	Irpex lacteus CCBAS Fr. 238 617/93 v1.0	2	5319	Eukaryota	Basidiomycota	Agaricomycetes	Polyporales	Irpicaceae	Irpex	Irpex lacteus	33538380
Isori2	Issatchenkia orientalis ATCC PTA-6658 v2.0	0	4909	Eukaryota	Ascomycota	Saccharomycetes	Saccharomycetales	Pichiaceae	Pichia	Pichia kudriavzevii	NA
IsorIO21_1	Issatchenkia orientalis IO21 v1.0	0	4919	Eukaryota	Ascomycota	Saccharomycetes	Saccharomycetales	Pichiaceae	Pichia	NA	NA
Issori2	Issatchenkia orientalis ATCC 32196 v2.0	0	4909	Eukaryota	Ascomycota	Saccharomycetes	Saccharomycetales	Pichiaceae	Pichia	Pichia kudriavzevii	NA
Issorie2	Issatchenkia orientalis SD108 v2.0	0	4909	Eukaryota	Ascomycota	Saccharomycetes	Saccharomycetales	Pichiaceae	Pichia	Pichia kudriavzevii	NA
Jaaar1	Jaapia argillacea v1.0	0	202697	Eukaryota	Basidiomycota	Agaricomycetes	Jaapiales	Jaapiaceae	Jaapia	Jaapia argillacea	24958869
Jahaq1	Jahnula aquatica CBS 123560 v1.0	1	435389	Eukaryota	Ascomycota	Dothideomycetes	Jahnulales	Aliquandostipitaceae	Jahnula	Jahnula aquatica	NA
Jamsp1	Jaminaea sp. MCA 5214 v1.0	0	1569628	Eukaryota	Basidiomycota	Exobasidiomycetes	Microstromatales	NA	Jaminaea	Jaminaea rosea	29771364
Jimfl_AD_1	Jimgerdemannia flammicorona AD002	0	994334	Eukaryota	Mucoromycota	Endogonomycetes	Endogonales	Endogonaceae	Jimgerdemannia	Jimgerdemannia flammicorona	30485448
Jimfl_GMNB39_1	Jimgerdemannia flammicorona GMNB39	0	994334	Eukaryota	Mucoromycota	Endogonomycetes	Endogonales	Endogonaceae	Jimgerdemannia	Jimgerdemannia flammicorona	30485448
Jimlac1	Jimgerdemannia lactiflua OSC166217	0	324621	Eukaryota	Mucoromycota	Endogonomycetes	Endogonales	Endogonaceae	Jimgerdemannia	Jimgerdemannia lactiflua	30485448
Kalbr1	Kalmanozyma brasiliensis GHG001	0	1365824	Eukaryota	Basidiomycota	Ustilaginomycetes	Ustilaginales	Ustilaginaceae	Kalmanozyma	Kalmanozyma brasiliensis	24682702;24356820
Kalpfe1	Kalaharituber pfeilii F3 v1.0	0	139406	Eukaryota	Ascomycota	Pezizomycetes	Pezizales	Pezizaceae	Kalaharituber	Kalaharituber pfeilii	33046698
Karrh1	Karstenula rhodostoma CBS 690.94 v1.0	0	1392251	Eukaryota	Ascomycota	Dothideomycetes	Pleosporales	Didymosphaeriaceae	Karstenula	Karstenula rhodostoma	32206138
Kazaf1	Kazachstania africana CBS 2517	0	1071382	Eukaryota	Ascomycota	Saccharomycetes	Saccharomycetales	Saccharomycetaceae	Kazachstania	Kazachstania africana	22123960
Kazna1	Kazachstania naganishii CBS 8797	0	1071383	Eukaryota	Ascomycota	Saccharomycetes	Saccharomycetales	Saccharomycetaceae	Kazachstania	Kazachstania naganishii	22123960
KdCBS826_1	Kretzschmaria deusta CBS 826.72 v1.0	2	110526	Eukaryota	Ascomycota	Sordariomycetes	Xylariales	Xylariaceae	Kretzschmaria	Kretzschmaria deusta	34797921
Khuory1	Khuskia oryzae ATCC 28132 v1.0	1	668251	Eukaryota	Ascomycota	Sordariomycetes	Trichosphaeriales	Trichosphaeriaceae	Khuskia	Khuskia oryzae	NA
Kicala1	Kickxella alabastrina RSA 675 v1.0	0	61397	Eukaryota	Zoopagomycota	Kickxellomycetes	Kickxellales	Kickxellaceae	Kickxella	Kickxella alabastrina	NA
Kircor1	Mucor cordense RSA 1222 v1.0	0	101140	Eukaryota	Mucoromycota	Mucoromycetes	Mucorales	Mucoraceae	Kirkomyces	Kirkomyces cordense	NA
Klula1	Kluyveromyces lactis	0	284590	Eukaryota	Ascomycota	Saccharomycetes	Saccharomycetales	Saccharomycetaceae	Kluyveromyces	Kluyveromyces lactis	15229592
Kluma1	Kluyveromyces marxianus DMKU3 1042	0	1003335	Eukaryota	Ascomycota	Saccharomycetes	Saccharomycetales	Saccharomycetaceae	Kluyveromyces	Kluyveromyces marxianus	25834639
Klumarx1	Kluyveromyces marxianus NRRL Y-1190 v1.0	0	4911	Eukaryota	Ascomycota	Saccharomycetes	Saccharomycetales	Saccharomycetaceae	Kluyveromyces	Kluyveromyces marxianus	NA
Kocim1	Kockovaella imperatae NRRL Y-17943 v1.0	0	4999	Eukaryota	Basidiomycota	Tremellomycetes	Tremellales	Cuniculitremaceae	Kockovaella	Kockovaella imperatae	28481340
Kredeu1	Kretzschmaria deusta IL1129 v1.0	2	110526	Eukaryota	Ascomycota	Sordariomycetes	Xylariales	Xylariaceae	Kretzschmaria	Kretzschmaria deusta	34797921
Kurarg1	Kurtia argillacea OMC1749 v1.0	0	1882863	Eukaryota	Basidiomycota	Agaricomycetes	Corticiales	Corticiaceae	Kurtia	Kurtia argillacea	NA
Kurca1	Kuraishia capsulata CBS 1993	0	1382522	Eukaryota	Ascomycota	Saccharomycetes	Saccharomycetales	NA	Kuraishia	Kuraishia capsulata	24317973
Kwopi1	Kwoniella pini CBS 10737	0	1296096	Eukaryota	Basidiomycota	Tremellomycetes	Tremellales	Cryptococcaceae	Kwoniella	Kwoniella pini	NA
Lacaka1	Lactarius akahatsu QP v1.0	0	416441	Eukaryota	Basidiomycota	Agaricomycetes	Russulales	Russulaceae	Lactarius	Lactarius akahatsu	NA
Lacam2	Laccaria amethystina LaAM-08-1 v2.0	0	89243	Eukaryota	Basidiomycota	Agaricomycetes	Agaricales	Tricholomataceae	Laccaria	Laccaria amethystina	25706625
Lacbi2	Laccaria bicolor v2.0	0	980499	Eukaryota	Basidiomycota	Agaricomycetes	Agaricales	Tricholomataceae	Laccaria	Laccaria bicolor	18322534
Lacbi55996_1	Laccaria bicolor CBS 559.96 v1.0	0	29883	Eukaryota	Basidiomycota	Agaricomycetes	Agaricales	Tricholomataceae	Laccaria	Laccaria bicolor	NA
Lacbi59489_1	Laccaria bicolor CBS 594.89 v1.0	0	29883	Eukaryota	Basidiomycota	Agaricomycetes	Agaricales	Tricholomataceae	Laccaria	Laccaria bicolor	NA
Lacbi81306_1	Laccaria bicolor 81306 v1.0	0	983318	Eukaryota	Basidiomycota	Agaricomycetes	Agaricales	Tricholomataceae	Laccaria	Laccaria bicolor	NA
Lacbi9312_2	Laccaria bicolor S238N 93.12 v1.1	0	29883	Eukaryota	Basidiomycota	Agaricomycetes	Agaricales	Tricholomataceae	Laccaria	Laccaria bicolor	NA
LacbiCham3_1	Laccaria bicolor Cham3 v1.0	0	29883	Eukaryota	Basidiomycota	Agaricomycetes	Agaricales	Tricholomataceae	Laccaria	Laccaria bicolor	NA
LacbiD101_1	Laccaria bicolor D101 v1.0	0	983311	Eukaryota	Basidiomycota	Agaricomycetes	Agaricales	Tricholomataceae	Laccaria	Laccaria bicolor	NA
LacbiDR170_1	Laccaria bicolor DR170 v1.0	0	29883	Eukaryota	Basidiomycota	Agaricomycetes	Agaricales	Tricholomataceae	Laccaria	Laccaria bicolor	NA
LacbiH53_1	Laccaria bicolor S238N-H53 v1.0	0	1035139	Eukaryota	Basidiomycota	Agaricomycetes	Agaricales	Tricholomataceae	Laccaria	Laccaria bicolor	NA
LacbiH70_1	Laccaria bicolor S238N-H70 v1.0	0	29883	Eukaryota	Basidiomycota	Agaricomycetes	Agaricales	Tricholomataceae	Laccaria	Laccaria bicolor	NA
LacbiH82_1	Laccaria bicolor S238N-H82 v1.0	0	29883	Eukaryota	Basidiomycota	Agaricomycetes	Agaricales	Tricholomataceae	Laccaria	Laccaria bicolor	NA
LacbiH82xH70_1	Laccaria bicolor S238N-H82xH70 v1.0	0	1031715	Eukaryota	Basidiomycota	Agaricomycetes	Agaricales	Tricholomataceae	Laccaria	Laccaria bicolor	NA
LacbiN203_1	Laccaria bicolor N203 v1.0	0	29883	Eukaryota	Basidiomycota	Agaricomycetes	Agaricales	Tricholomataceae	Laccaria	Laccaria bicolor	NA
LacbiS238N_1	Laccaria bicolor S238N v1.0	0	29883	Eukaryota	Basidiomycota	Agaricomycetes	Agaricales	Tricholomataceae	Laccaria	Laccaria bicolor	NA
LacbiS238O_1	Laccaria bicolor S238O v1.0	0	29883	Eukaryota	Basidiomycota	Agaricomycetes	Agaricales	Tricholomataceae	Laccaria	Laccaria bicolor	NA
LacCBS6924_1	Lachancea sp. CBS6924	0	1853548	Eukaryota	Ascomycota	Saccharomycetes	Saccharomycetales	Saccharomycetaceae	Lachancea	Lachancea sp.	27247244
Lacda1	Lachancea dasiensis CBS 10888	0	1072105	Eukaryota	Ascomycota	Saccharomycetes	Saccharomycetales	Saccharomycetaceae	Lachancea	Lachancea dasiensis	27247244
Lacdel1	Lactarius deliciosus 48 v1.0	0	55514	Eukaryota	Basidiomycota	Agaricomycetes	Russulales	Russulaceae	Lactarius	Lactarius deliciosus	NA
Lacfe1	Lachancea fermentati INRA UMR 1319	0	4955	Eukaryota	Ascomycota	Saccharomycetes	Saccharomycetales	Saccharomycetaceae	Lachancea	Lachancea fermentati	27247244
Lachat1	Lactarius hatsudake 109 v1.0	0	416442	Eukaryota	Basidiomycota	Agaricomycetes	Russulales	Russulaceae	Lactarius	Lactarius hatsudake	NA
Lachen1	Lactarius hengduanensis 84 v1.0	0	1932122	Eukaryota	Basidiomycota	Agaricomycetes	Russulales	Russulaceae	Lactarius	Lactarius hengduanensis	NA
Lacind1	Lactarius indigo 2018DUKE089 v1.0	0	222702	Eukaryota	Basidiomycota	Agaricomycetes	Russulales	Russulaceae	Lactarius	Lactarius indigo	34861049
LacJLM2183_1	Lentinula aciculospora JLM2183 v1.0	0	153920	Eukaryota	Basidiomycota	Agaricomycetes	Agaricales	Omphalotaceae	Lentinula	Lentinula aciculospora	NA
Lacla1	Lachancea lanzarotensis CBS 12615	0	1245769	Eukaryota	Ascomycota	Saccharomycetes	Saccharomycetales	Saccharomycetaceae	Lachancea	Lachancea lanzarotensis	25883293
Lacme1	Lachancea meyersii CBS 8951	0	1266667	Eukaryota	Ascomycota	Saccharomycetes	Saccharomycetales	Saccharomycetaceae	Lachancea	Lachancea meyersii	27247244
Lacmi1	Lachancea mirantina INRA UMR 1319	0	1230905	Eukaryota	Ascomycota	Saccharomycetes	Saccharomycetales	Saccharomycetaceae	Lachancea	Lachancea mirantina	27247244
Lacno1	Lachancea nothofagi CBS 11611	0	1266666	Eukaryota	Ascomycota	Saccharomycetes	Saccharomycetales	Saccharomycetaceae	Lachancea	Lachancea nothofagi	27247244
Lacpsa1	Lactarius psammicola BPL869 v1.0	0	1907521	Eukaryota	Basidiomycota	Agaricomycetes	Russulales	Russulaceae	Lactarius	Lactarius psammicola	34861049
Lacpse1	Lactarius pseudohatsudake 88 v1.0	0	1932123	Eukaryota	Basidiomycota	Agaricomycetes	Russulales	Russulaceae	Lactarius	Lactarius pseudohatsudake	NA
Lacqu1	Lachancea quebecensis INRA UMR 1319	0	1654605	Eukaryota	Ascomycota	Saccharomycetes	Saccharomycetales	Saccharomycetaceae	Lachancea	Lachancea quebecensis	26733577
Lacqui1	Lactarius quietus S23C v1.0	0	111141	Eukaryota	Basidiomycota	Agaricomycetes	Russulales	Russulaceae	Lactarius	Lactarius quietus	33046698
Lacsan1	Lactarius sanguifluus B21 v1.0	0	111137	Eukaryota	Basidiomycota	Agaricomycetes	Russulales	Russulaceae	Lactarius	Lactarius sanguifluus	NA
Lacsu1	Lachnellula subtilissima CBS 196.66 v1.0	1	602034	Eukaryota	Ascomycota	Leotiomycetes	Helotiales	Lachnaceae	Lachnellula	Lachnellula subtilissima	NA
Lacsub1	Lactifluus cf. subvellereus BPL653 v1.0	0	1837270	Eukaryota	Basidiomycota	Agaricomycetes	Russulales	Russulaceae	Lactifluus	Lactifluus subvellereus	34861049
Lacth1	Lachancea thermotolerans CBS 6340	0	559295	Eukaryota	Ascomycota	Saccharomycetes	Saccharomycetales	Saccharomycetaceae	Lachancea	Lachancea thermotolerans	19525356
Lacviv1	Lactarius vividus 141 v1.0	0	1740625	Eukaryota	Basidiomycota	Agaricomycetes	Russulales	Russulaceae	Lactarius	Lactarius vividus	NA
Lacvol1	Lactifluus cf. volemus BPL652 v1.0	0	71967	Eukaryota	Basidiomycota	Agaricomycetes	Russulales	Russulaceae	Lactarius	Lactarius volemus	34861049
Laesu1	Laetiporus sulphureus var. sulphureus v1.0	0	5630	Eukaryota	Basidiomycota	Agaricomycetes	Polyporales	Laetiporaceae	Laetiporus	Laetiporus sulphureus	26659563
Lashi1	Lasiosphaeris hispida CBS 955.72 v1.0	1	260671	Eukaryota	Ascomycota	Sordariomycetes	Sordariales	Lasiosphaeriaceae	Lasiosphaeria	Lasiosphaeria hispida	NA
Lashir1	Lasiosphaeris hirsuta SMH4607-1 v1.0	1	260670	Eukaryota	Ascomycota	Sordariomycetes	Sordariales	Lasiosphaeriaceae	Lasiosphaeris	Lasiosphaeris hirsuta	NA
Lasmin1	Lasiosphaeria miniovina SMH2392-1A v1.0	1	1954250	Eukaryota	Ascomycota	Sordariomycetes	Sordariales	Lasiosphaeriaceae	Lasiosphaeria	Lasiosphaeria miniovina	NA
Lasov1	Lasiosphaeria ovina CBS 958.72 v1.0	1	92902	Eukaryota	Ascomycota	Sordariomycetes	Sordariales	Lasiosphaeriaceae	Lasiosphaeria	Lasiosphaeria ovina	NA
Laxbic1	Laxitextum bicolor CBS 258.73 v1.0	0	68771	Eukaryota	Basidiomycota	Agaricomycetes	Russulales	Gloeocystidiellaceae	Laxitextum	Laxitextum bicolor	NA
Lbo_TFB10291_1	Lentinula boryana TFB10291 v1.0	0	40481	Eukaryota	Basidiomycota	Agaricomycetes	Agaricales	Omphalotaceae	Lentinula	Lentinula boryana	NA
Lbo_TFB10827_1	Lentinula boryana TFB10827 v1.0	0	40481	Eukaryota	Basidiomycota	Agaricomycetes	Agaricales	Omphalotaceae	Lentinula	Lentinula boryana	NA
LboET3784_1	Lentinula boryana ET3784 v1.0	0	40481	Eukaryota	Basidiomycota	Agaricomycetes	Agaricales	Omphalotaceae	Lentinula	Lentinula boryana	NA
LboTFB10292_1	Lentinula boryana TFB10292 v1.0	0	40481	Eukaryota	Basidiomycota	Agaricomycetes	Agaricales	Omphalotaceae	Lentinula	Lentinula boryana	NA
LboTFB7810_1	Lentinula boryana TFB7810 v1.0	0	40481	Eukaryota	Basidiomycota	Agaricomycetes	Agaricales	Omphalotaceae	Lentinula	Lentinula boryana	NA
LboTFB7829_1	Lentinula afn. boryana TFB7829 v1.0	0	2614576	Eukaryota	Basidiomycota	Agaricomycetes	Agaricales	Omphalotaceae	Lentinula	Lentinula aff. boryana	NA
LecAK0013_1	Lecythophora sp. AK0013 v1.0	1	1884255	Eukaryota	Ascomycota	Sordariomycetes	Coniochaetales	Coniochaetaceae	Coniochaeta	Coniochaeta sp. AK0013	NA
Led_CS584_1	Lentinula edodes CS-584 v1.0	0	5353	Eukaryota	Basidiomycota	Agaricomycetes	Agaricales	Omphalotaceae	Lentinula	Lentinula edodes	NA
LedB17_3	Lentinula edodes B17 v1.3	0	5353	Eukaryota	Basidiomycota	Agaricomycetes	Agaricales	Omphalotaceae	Lentinula	Lentinula edodes	29845094;26924240
LedTMI1148_1	Lentinula edodes TMI1148 v1.0	0	5353	Eukaryota	Basidiomycota	Agaricomycetes	Agaricales	Omphalotaceae	Lentinula	Lentinula edodes	NA
LedTMI1633_1	Lentinula edodes TMI1633 v1.0	0	5353	Eukaryota	Basidiomycota	Agaricomycetes	Agaricales	Omphalotaceae	Lentinula	Lentinula edodes	NA
LedVB361_1	Lentinula edodes VB361 v1.0	0	5353	Eukaryota	Basidiomycota	Agaricomycetes	Agaricales	Omphalotaceae	Lentinula	Lentinula edodes	NA
Leisp1	Leiotrametes sp. CIRM-BRFM 1775 v1.0	0	1513325	Eukaryota	Basidiomycota	Agaricomycetes	Polyporales	Polyporaceae	Leiotrametes	Leiotrametes sp. BRFM 1775	33538380
Lenafn_TMI1502_1	Lentinula afn. lateritia sp 3 TMI1502 v1.0	0	40482	Eukaryota	Basidiomycota	Agaricomycetes	Agaricales	Omphalotaceae	Lentinula	Lentinula lateritia	NA
Lenafn1	Lentinula afn. lateritia sp2 HRB7682 ss15 v1.0	0	40482	Eukaryota	Basidiomycota	Agaricomycetes	Agaricales	Omphalotaceae	Lentinula	Lentinula lateritia	NA
Lened1	Lentinula edodes NBRC 111202	0	5353	Eukaryota	Basidiomycota	Agaricomycetes	Agaricales	Omphalotaceae	Lentinula	Lentinula edodes	28314725
Lenedo1	Lentinula edodes Le(Bin) 0899 ss11 v1.0	0	5353	Eukaryota	Basidiomycota	Agaricomycetes	Agaricales	Omphalotaceae	Lentinula	Lentinula edodes	NA
Lenfl1	Lentithecium fluviatile v1.0	0	690899	Eukaryota	Ascomycota	Dothideomycetes	Pleosporales	Lentitheciaceae	Lentithecium	Lentithecium fluviatile	32206138
Lenlat1	Lentinula lateritia RHP3577 ss4 v1.0	0	40482	Eukaryota	Basidiomycota	Agaricomycetes	Agaricales	Omphalotaceae	Lentinula	Lentinula lateritia	NA
Lennov1	Lentinula novae-zelandiae TMI-1172 v1.0	0	42442	Eukaryota	Basidiomycota	Agaricomycetes	Agaricales	Omphalotaceae	Lentinula	Lentinula novae-zelandiae	NA
Lenpar1	Lentamyces parricidus NRRL2409 v1.0	0	327271	Eukaryota	Mucoromycota	Mucoromycetes	Mucorales	Lentamycetaceae	Lentamyces	Lentamyces parricida	NA
Lenra_T_1	Lentinula raphanica TFB8682 v1.0	0	153919	Eukaryota	Basidiomycota	Agaricomycetes	Agaricales	Omphalotaceae	Lentinula	Lentinula raphanica	NA
Lenrap1	Lentinula raphanica INPA1701G ss19 v1.0	0	153919	Eukaryota	Basidiomycota	Agaricomycetes	Agaricales	Omphalotaceae	Lentinula	Lentinula raphanica	NA
Lenrap1_155	Lentinula raphanica TFB9929 ss4 v1.0	0	153919	Eukaryota	Basidiomycota	Agaricomycetes	Agaricales	Omphalotaceae	Lentinula	Lentinula raphanica	NA
Lenti6_1	Lentinus tigrinus ALCF2SS1-6 v1.0	0	1328759	Eukaryota	Basidiomycota	Agaricomycetes	Polyporales	Polyporaceae	Lentinus	Lentinus tigrinus	30398645
Lenti7_1	Lentinus tigrinus ALCF2SS1-7 v1.0	0	1328758	Eukaryota	Basidiomycota	Agaricomycetes	Polyporales	Polyporaceae	Lentinus	Lentinus tigrinus	30398645
Lentinedodes1	Lentinula edodes W1-26 v1.0	0	5353	Eukaryota	Basidiomycota	Agaricomycetes	Agaricales	Omphalotaceae	Lentinula	Lentinula edodes	27500531
Lenvul1	Lentinellus vulpinus AHS73672-sp v1.0	0	156609	Eukaryota	Basidiomycota	Agaricomycetes	Russulales	Auriscalpiaceae	Lentinellus	Lentinellus vulpinus	NA
Lenzyc1	Lentamyces zychae NRRL 2806 v1.0	0	36079	Eukaryota	Mucoromycota	Mucoromycetes	Mucorales	Lentamycetaceae	Lentamyces	Lentamyces zychae	NA
Lepmi1	Leptosphaeria microscopica UNIPAMPA013 v1.0	1	28989	Eukaryota	Ascomycota	Dothideomycetes	Pleosporales	Leptosphaeriaceae	Leptosphaeria	Leptosphaeria microscopica	NA
Lepmol1	Leptoporus mollis OMC1684 v1.0	2	83243	Eukaryota	Basidiomycota	Agaricomycetes	Polyporales	Irpicaceae	Leptoporus	Leptoporus mollis	NA
Lepmu1	Leptosphaeria maculans	1	985895	Eukaryota	Ascomycota	Dothideomycetes	Pleosporales	Leptosphaeriaceae	Leptosphaeria	Leptosphaeria maculans	21326234
Lepnud1	Lepista nuda CBS 247.69 v1.0	0	64659	Eukaryota	Basidiomycota	Agaricomycetes	Agaricales	NA	Lepista	Lepista nuda	33211093
Lepor2	Leptodontidium sp. MPI-SDFR-AT-0119 v2.0	2	75374	Eukaryota	Ascomycota	Leotiomycetes	Helotiales	NA	Leptodontidium	NA	34893598
Leppa1	Lepidopterella palustris v1.0	0	741139	Eukaryota	Ascomycota	Dothideomycetes	Mytilinidiales	Argynnaceae	Lepidopterella	Lepidopterella palustris	27601008
Leptod1	Leptodontium sp. PMI_412 v1.0	2	1485227	Eukaryota	Ascomycota	Leotiomycetes	Helotiales	NA	Leptodontidium	Leptodontidium sp. 2 PMI_412	NA
Lerce1	Leratiomyces ceres mycota028 v1.0	0	935580	Eukaryota	Basidiomycota	Agaricomycetes	Agaricales	Strophariaceae	Leratiomyces	Leratiomyces ceres	NA
Lerer1	Leratiomyces erythrocephalus mycota031 v1.0	0	1608644	Eukaryota	Basidiomycota	Agaricomycetes	Agaricales	Strophariaceae	Leratiomyces	Leratiomyces erythrocephalus	NA
Leuca1	Leucangium carthusianum GMNB180 v1.0	0	44614	Eukaryota	Ascomycota	Pezizomycetes	Pezizales	Helvellaceae	Leucangium	Leucangium carthusianum	NA
Leucr1	Leucosporidiella creatinivora UCDFST 62-1032 v1.0	0	5278	Eukaryota	Basidiomycota	Microbotryomycetes	Leucosporidiales	Leucosporidiaceae	Leucosporidium	Leucosporidium scottii	28481340
Leugo1_1	Leucoagaricus gongylophorus Ac12	0	1258663	Eukaryota	Basidiomycota	Agaricomycetes	Agaricales	Agaricaceae	Leucoagaricus	Leucoagaricus gongylophorus	23584789
Leugon1	Leucoagaricus gongylophorus AB2 v1.0	0	79220	Eukaryota	Basidiomycota	Agaricomycetes	Agaricales	Agaricaceae	Leucoagaricus	Leucoagaricus gongylophorus	NA
LeugonAL2_1	Leucoagaricus gongylophorus AL2 v1.0	0	79220	Eukaryota	Basidiomycota	Agaricomycetes	Agaricales	Agaricaceae	Leucoagaricus	Leucoagaricus gongylophorus	NA
LeugonAS2_1	Leucoagaricus gongylophorus AS2 v1.0	0	79220	Eukaryota	Basidiomycota	Agaricomycetes	Agaricales	Agaricaceae	Leucoagaricus	Leucoagaricus gongylophorus	NA
Leumo1	Leucogyrophana mollusca KUC20120723A-06 v1.0	0	85980	Eukaryota	Basidiomycota	Agaricomycetes	Boletales	NA	Leucogyrophana	Leucogyrophana mollusca	34767630
Liccor1	Lichtheimia corymbifera JMRC:FSU:9682	0	1263082	Eukaryota	Mucoromycota	Mucoromycetes	Mucorales	Lichtheimiaceae	Lichtheimia	Lichtheimia corymbifera	25121733
Lichy1	Lichtheimia hyalospora v1.0	0	420593	Eukaryota	Mucoromycota	Mucoromycetes	Mucorales	Lichtheimiaceae	Lichtheimia	Lichtheimia hyalospora	NA
Licra1	Lichtheimia ramosa JMRC FSU 6197	0	688394	Eukaryota	Mucoromycota	Mucoromycetes	Mucorales	Lichtheimiaceae	Lichtheimia	Lichtheimia ramosa	25212617
Linin1	Lindgomyces ingoldianus ATCC 200398 v1.0	0	673940	Eukaryota	Ascomycota	Dothideomycetes	Pleosporales	Lindgomycetaceae	Lindgomyces	Lindgomyces ingoldianus	32206138
Linpe1	Linderina pennispora ATCC 12442 v1.0	0	61395	Eukaryota	Zoopagomycota	Kickxellomycetes	Kickxellales	Kickxellaceae	Linderina	Linderina pennispora	28481340
Linrh1	Lineolata rhizophorae ATCC 16933 v1.0	0	578093	Eukaryota	Ascomycota	Dothideomycetes	Lineolatales	Lineolataceae	Lineolata	Lineolata rhizophorae	32206138
Linth1	Lindra thalassiae JK4322 v1.0	1	45816	Eukaryota	Ascomycota	Sordariomycetes	Lulworthiales	Lulworthiaceae	Lindra	Lindra thalassiae	NA
Lipst1_1	Lipomyces starkeyi NRRL Y-11557 v1.0	0	675824	Eukaryota	Ascomycota	Saccharomycetes	Saccharomycetales	Lipomycetaceae	Lipomyces	Lipomyces starkeyi	27535936
Lizem1	Lizonia empirigonia CBS 542.76 v1.0	1	1496277	Eukaryota	Ascomycota	Dothideomycetes	NA	Pseudoperisporiaceae	Lizonia	Lizonia empirigonia	32206138
LlaRV95_379_1	Lentinula lateritia RV95-379 v1.0	0	40482	Eukaryota	Basidiomycota	Agaricomycetes	Agaricales	Omphalotaceae	Lentinula	Lentinula lateritia	NA
LlaTMI1499_1	Lentinula lateritia TMI1499 v1.0	0	40482	Eukaryota	Basidiomycota	Agaricomycetes	Agaricales	Omphalotaceae	Lentinula	Lentinula lateritia	NA
LnoICMP18003A_1	Lentinula novae-zelandiae ICMP 18003 v1.0	0	42442	Eukaryota	Basidiomycota	Agaricomycetes	Agaricales	Omphalotaceae	Lentinula	Lentinula novae-zelandiae	NA
Lobpul1	Lobaria pulmonaria Scotland reference genome v1.0	0	86794	Eukaryota	Ascomycota	Lecanoromycetes	Peltigerales	Lobariaceae	Lobaria	Lobaria pulmonaria	NA
LobpulAf1	Lobaria pulmonaria Africa extracted metagenome v1.0	0	86794	Eukaryota	Ascomycota	Lecanoromycetes	Peltigerales	Lobariaceae	Lobaria	Lobaria pulmonaria	NA
LobpulSc1	Lobaria pulmonaria Scotland extracted metagenome v1.0	0	86794	Eukaryota	Ascomycota	Lecanoromycetes	Peltigerales	Lobariaceae	Lobaria	Lobaria pulmonaria	NA
LobpulSp1	Lobaria pulmonaria Spain extracted metagenome v1.0	0	86794	Eukaryota	Ascomycota	Lecanoromycetes	Peltigerales	Lobariaceae	Lobaria	Lobaria pulmonaria	NA
LobpulSw1	Lobaria pulmonaria Switzerland extracted metagenome v1.0	0	86794	Eukaryota	Ascomycota	Lecanoromycetes	Peltigerales	Lobariaceae	Lobaria	Lobaria pulmonaria	NA
Lobtra1	Lobosporangium transversale NRRL 3116 v1.0	0	64571	Eukaryota	Mucoromycota	Mortierellomycetes	Mortierellales	Mortierellaceae	Lobosporangium	Lobosporangium transversale	28481340
Lodelo1	Lodderomyces elongisporus NRRL YB-4239	0	379508	Eukaryota	Ascomycota	Saccharomycetes	Saccharomycetales	Debaryomycetaceae	Lodderomyces	Lodderomyces elongisporus	19465905
Lolmi1	Lollipopaia minuta P26; CBS 116597 v1.0	1	151671	Eukaryota	Ascomycota	Sordariomycetes	Diaporthales	Valsaceae	Lollipopaia	Lollipopaia minuta	NA
Lompr1	Lomentospora prolificans JHH-5317	1	41688	Eukaryota	Ascomycota	Sordariomycetes	Microascales	Microascaceae	Lomentospora	Lomentospora prolificans	28963165
Lophiu1	Mytilinidiaceae sp. NC0267 v1.0	1	1907213	Eukaryota	Ascomycota	Dothideomycetes	Mytilinidiales	Mytilinidiaceae	NA	Mytilinidiaceae sp. NC0267	NA
Lopma1	Lophiostoma macrostomum v1.0	0	1314788	Eukaryota	Ascomycota	Dothideomycetes	Pleosporales	Lophiostomataceae	Lophiostoma	Lophiostoma macrostomum	32206138
Lopmy1	Lophium mytilinum CBS 269.34 v1.0	0	390894	Eukaryota	Ascomycota	Dothideomycetes	Mytilinidiales	Mytilinidiaceae	Lophium	Lophium mytilinum	32206138
Lopni1	Peniophora sp. CONTA v1.0	0	1897082	Eukaryota	Basidiomycota	Agaricomycetes	Russulales	Peniophoraceae	Peniophora	Peniophora sp. CONTA	30886374
Lopnit1_1	Lophodermium nitens PLMe3-1-3 v1.0	1	190466	Eukaryota	Ascomycota	Leotiomycetes	Rhytismatales	Rhytismataceae	Lophodermium	Lophodermium nitens	NA
Lopnu1	Lophiotrema nucula CBS 627.86 v1.0	2	690887	Eukaryota	Ascomycota	Dothideomycetes	Pleosporales	Lophiotremataceae	Lophiotrema	Lophiotrema nucula	32206138
Loppic1	Lophodermium piceae NOR1-14_p44 v1.0	3	128022	Eukaryota	Ascomycota	Leotiomycetes	Rhytismatales	Rhytismataceae	Lophodermium	Lophodermium piceae	NA
Lorju1	Loramyces juncicola 46458 v1.0	1	132173	Eukaryota	Ascomycota	Leotiomycetes	Helotiales	Mollisiaceae	Loramyces	Loramyces juncicola	NA
Lorma1	Loramyces macrosporus CBS235.53 v1.0	1	380016	Eukaryota	Ascomycota	Leotiomycetes	Helotiales	Mollisiaceae	Loramyces	Loramyces macrosporus	NA
LraINPA1820_1	Lentinula raphanica INPA1820 v1.0	0	153919	Eukaryota	Basidiomycota	Agaricomycetes	Agaricales	Omphalotaceae	Lentinula	Lentinula raphanica	NA
LraJLM1587_1	Lentinula raphanica JLM1587 v1.0	0	153919	Eukaryota	Basidiomycota	Agaricomycetes	Agaricales	Omphalotaceae	Lentinula	Lentinula raphanica	NA
LraTFB9207_1	Lentinula raphanica TFB9207 v1.0	0	153919	Eukaryota	Basidiomycota	Agaricomycetes	Agaricales	Omphalotaceae	Lentinula	Lentinula raphanica	NA
Lycper1	Lycoperdon perlatum FP-102459-T v1.0	0	90686	Eukaryota	Basidiomycota	Agaricomycetes	Agaricales	Lycoperdaceae	Lycoperdon	Lycoperdon perlatum	NA
Lyoat1	Lyophyllum atratum CBS 144462 v1.0	0	117065	Eukaryota	Basidiomycota	Agaricomycetes	Agaricales	Lyophyllaceae	Lyophyllum	Lyophyllum atratum	33034064
Mabrmo1	Marssonina brunnea f. sp. monogermtubi NL1	1	1569044	Eukaryota	Ascomycota	Leotiomycetes	Helotiales	Drepanopezizaceae	Drepanopeziza	Drepanopeziza brunnea	NA
Macan1	Macroventuria anomochaeta CBS 525.71 v1.0	1	301207	Eukaryota	Ascomycota	Dothideomycetes	Pleosporales	Didymellaceae	Macroventuria	Macroventuria anomochaeta	32206138
Macfu1	Macrolepiota fuliginosa MF-IS2 v1.0	0	1400762	Eukaryota	Basidiomycota	Agaricomycetes	Agaricales	Agaricaceae	Macrolepiota	Macrolepiota fuliginosa	33211093
Macph1	Macrophomina phaseolina MS6	1	1126212	Eukaryota	Ascomycota	Dothideomycetes	Botryosphaeriales	Botryosphaeriaceae	Macrophomina	Macrophomina phaseolina	22992219
Macpha1	Macrophomina phaseolina MPI-SDFR-AT-0080 v1.0	1	35725	Eukaryota	Ascomycota	Dothideomycetes	Botryosphaeriales	Botryosphaeriaceae	Macrophomina	Macrophomina phaseolina	34893598
Madmy1	Madurella mycetomatis mm55	1	100816	Eukaryota	Ascomycota	Sordariomycetes	Sordariales	NA	Madurella	Madurella mycetomatis	27231361
Magor1	Pyricularia oryzae 70-15 v3.0	2	242507	Eukaryota	Ascomycota	Sordariomycetes	Magnaporthales	Pyriculariaceae	Pyricularia	Pyricularia oryzae	15846337
MagorFR13_1	Pyricularia oryzae FR0013 v1.0	2	318829	Eukaryota	Ascomycota	Sordariomycetes	Magnaporthales	Pyriculariaceae	Pyricularia	Pyricularia oryzae	NA
MagorGY11_1	Pyricularia oryzae GY0011 v1.0	2	318829	Eukaryota	Ascomycota	Sordariomycetes	Magnaporthales	Pyriculariaceae	Pyricularia	Pyricularia oryzae	NA
MagorTH3_1	Pyricularia oryzae TH0003 v1.0	2	318829	Eukaryota	Ascomycota	Sordariomycetes	Magnaporthales	Pyriculariaceae	Pyricularia	Pyricularia oryzae	NA
Magpo1	Magnaporthiopsis poae ATCC 64411	1	644358	Eukaryota	Ascomycota	Sordariomycetes	Magnaporthales	Magnaporthaceae	Magnaporthiopsis	Magnaporthiopsis poae	26416668
Malgl1	Malassezia globosa	0	425265	Eukaryota	Basidiomycota	Malasseziomycetes	Malasseziales	Malasseziaceae	Malassezia	Malassezia globosa	18000048
Malpa1	Malassezia pachydermatis CBS 1879	0	77020	Eukaryota	Basidiomycota	Malasseziomycetes	Malasseziales	Malasseziaceae	Malassezia	Malassezia pachydermatis	26472839
Malsy1_1	Malassezia sympodialis ATCC 42132	0	1230383	Eukaryota	Basidiomycota	Malasseziomycetes	Malasseziales	Malasseziaceae	Malassezia	Malassezia sympodialis	23341551
Malve1	Malassezia vespertilionis NWHC:44797-103	0	2020962	Eukaryota	Basidiomycota	Malasseziomycetes	Malasseziales	Malasseziaceae	Malassezia	Malassezia vespertilionis	30728599
Marbr1	Marssonina brunnea f. sp. multigermtubi MB_m1	1	1072389	Eukaryota	Ascomycota	Leotiomycetes	Helotiales	Drepanopezizaceae	Drepanopeziza	Drepanopeziza brunnea	22876864
Marfi1	Marasmius fiardii PR-910 v1.0	0	1328755	Eukaryota	Basidiomycota	Agaricomycetes	Agaricales	Marasmiaceae	Marasmius	Marasmius fiardii	33046698
MarPMI226	Mariannaea sp. PMI_226 v1.0	1	1896173	Eukaryota	Ascomycota	Sordariomycetes	Hypocreales	Nectriaceae	Mariannaea	Mariannaea sp. PMI_226	NA
Marpt1	Martensiomyces pterosporus CBS 209.56 v1.0	0	61414	Eukaryota	Zoopagomycota	Kickxellomycetes	Kickxellales	Kickxellaceae	Martensiomyces	Martensiomyces pterosporus	NA
Maseb1	Massarina eburnea CBS 473.64 v1.0	0	1395130	Eukaryota	Ascomycota	Dothideomycetes	Pleosporales	Massarinaceae	Massarina	Massarina eburnea	32206138
Masph1	Massariosphaeria phaeospora CBS 611.86 v1.0	0	100035	Eukaryota	Ascomycota	Dothideomycetes	Pleosporales	NA	Massariosphaeria	Massariosphaeria phaeospora	32206138
MecolCla_1	Melampsora x columbiana Clatskanie v1.0	0	1195720	Eukaryota	Basidiomycota	Pucciniomycetes	Pucciniales	Melampsoraceae	Melampsora	Melampsora medusae x Melampsora occidentalis	NA
Meimi1	Meira miltonrushii MCA 3882 v1.0	0	1280837	Eukaryota	Basidiomycota	Exobasidiomycetes	Exobasidiales	Brachybasidiaceae	Meira	Meira miltonrushii	29771364
Melame1	Melampsora americana R15-033-03 v1.0	0	2182807	Eukaryota	Basidiomycota	Pucciniomycetes	Pucciniales	Melampsoraceae	Melampsora	Melampsora americana	34579556
Melap1finSC_191	Melampsora allii-populina 12AY07 v1.0	0	242475	Eukaryota	Basidiomycota	Pucciniomycetes	Pucciniales	Melampsoraceae	Melampsora	Melampsora allii-populina	NA
Melbi2	Meliniomyces bicolor E v2.0	2	2482752	Eukaryota	Ascomycota	Leotiomycetes	Helotiales	Hyaloscyphaceae	Hyaloscypha	Hyaloscypha bicolor	29315638
Melbro1	Melanogaster broomeianus MBLB.BST v1.0	0	2655010	Eukaryota	Basidiomycota	Agaricomycetes	Boletales	Melanogastraceae	Melanogaster	Melanogaster broomeanus	33046698
Melen1	Melanotaenium endogenum CBS481.91 v1.0	0	84746	Eukaryota	Basidiomycota	Ustilaginomycetes	Urocystidales	Melanotaeniaceae	Melanotaenium	Melanotaenium endogenum	NA
Melli1	Melampsora lini CH5	0	5261	Eukaryota	Basidiomycota	Pucciniomycetes	Pucciniales	Melampsoraceae	Melampsora	Melampsora lini	24715894
Mellp2_3	Melampsora larici-populina v2.0	0	203908	Eukaryota	Basidiomycota	Pucciniomycetes	Pucciniales	Melampsoraceae	Melampsora	Melampsora larici-populina	NA
Melme_tre1	Melampsora medusae f. sp. tremuloidae Mmt05Ida529 v1.0	0	82101	Eukaryota	Basidiomycota	Pucciniomycetes	Pucciniales	Melampsoraceae	Melampsora	Melampsora medusae	NA
Melmed1	Melampsora medusae f. sp. Deltoidae Mmd05TRE539 v1.0	0	82101	Eukaryota	Basidiomycota	Pucciniomycetes	Pucciniales	Melampsoraceae	Melampsora	Melampsora medusae	NA
MelPMI1271_1	Meliniomyces sp. PMI_1271 v1.0	1	2614599	Eukaryota	Ascomycota	Leotiomycetes	Helotiales	Hyaloscyphaceae	Hyaloscypha	Hyaloscypha sp. PMI_1271	NA
Melpu1	Melanomma pulvis-pyrius v1.0	1	100047	Eukaryota	Ascomycota	Dothideomycetes	Pleosporales	Melanommataceae	Melanomma	Melanomma pulvis-pyrius	32206138
Melsp1	Melanconium sp. NRRL 54901 v1.0	2	1155946	Eukaryota	Ascomycota	Sordariomycetes	Diaporthales	Melanconidaceae	Melanconium	Melanconium sp. 1 NRRL 54901	NA
Melti1	Melanospora tiffanyae F1KG0001 v1.0	0	2038071	Eukaryota	Ascomycota	Sordariomycetes	Coronophorales	Ceratostomataceae	Melanospora	Melanospora tiffanyae	NA
Meltu1	Melanops tulasnei CBS 116805 v1.0	0	371115	Eukaryota	Ascomycota	Dothideomycetes	Botryosphaeriales	Melanopsaceae	Melanops	Melanops tulasnei	NA
Melva1	Meliniomyces variabilis F v1.0	1	1149755	Eukaryota	Ascomycota	Leotiomycetes	Helotiales	Hyaloscyphaceae	Hyaloscypha	Hyaloscypha variabilis	29315638
Mereb1	Meredithblackwellia eburnea MCA 4105 v1.0	0	1323573	Eukaryota	Basidiomycota	Microbotryomycetes	Kriegeriales	Kriegeriaceae	Meredithblackwellia	Meredithblackwellia eburnea	NA
Mersum1	Meripilus sumstinei FP 105329 v1.0	0	1940299	Eukaryota	Basidiomycota	Agaricomycetes	Polyporales	Meripilaceae	Meripilus	Meripilus sumstinei	NA
Metac1	Metarhizium acridum CQMa 102	0	655827	Eukaryota	Ascomycota	Sordariomycetes	Hypocreales	Clavicipitaceae	Metarhizium	Metarhizium acridum	21253567
Metal1	Metarhizium album ARSEF 1941	0	92629	Eukaryota	Ascomycota	Sordariomycetes	Hypocreales	Clavicipitaceae	Metarhizium	Metarhizium album	25368161
Metani1	Metarhizium anisopliae ARSEF 549	0	1276135	Eukaryota	Ascomycota	Sordariomycetes	Hypocreales	Clavicipitaceae	Metarhizium	Metarhizium anisopliae	25368161
Metbi_SCcomb	Metschnikowia bicuspidata single-cell v1.0	0	27322	Eukaryota	Ascomycota	Saccharomycetes	Saccharomycetales	Metschnikowiaceae	Metschnikowia	Metschnikowia bicuspidata	30297742
Metbi1	Metschnikowia bicuspidata NRRL YB-4993 v1.0	0	27322	Eukaryota	Ascomycota	Saccharomycetes	Saccharomycetales	Metschnikowiaceae	Metschnikowia	Metschnikowia bicuspidata	27535936
Metbr1	Metarhizium brunneum ARSEF3297	0	500148	Eukaryota	Ascomycota	Sordariomycetes	Hypocreales	Clavicipitaceae	Metarhizium	Metarhizium brunneum	25368161
Metfru2	Metschnikowia fructicola 277	0	178747	Eukaryota	Ascomycota	Saccharomycetes	Saccharomycetales	Metschnikowiaceae	Metschnikowia	Metschnikowia fructicola	23496978
Metgru1	Metschnikowia gruessii VY0332 v1.0	0	45517	Eukaryota	Ascomycota	Saccharomycetes	Saccharomycetales	Metschnikowiaceae	Metschnikowia	Metschnikowia gruessii	NA
Metgui1	Metarhizium guizhouense ARSEF977	0	500148	Eukaryota	Ascomycota	Sordariomycetes	Hypocreales	Clavicipitaceae	Metarhizium	Metarhizium brunneum	25368161
Metma1	Metarhizium majus ARSEF 297	0	1650735	Eukaryota	Ascomycota	Sordariomycetes	Hypocreales	Clavicipitaceae	Metarhizium	Metarhizium majus	25368161
Metpul1	Metschnikowia pulcherrima NRRL Y-7111 v1.0	0	27326	Eukaryota	Ascomycota	Saccharomycetes	Saccharomycetales	Metschnikowiaceae	Metschnikowia	Metschnikowia pulcherrima	NA
Metpul1_1	Metschnikowia pulcherrima NRRL Y-7111 v1.1	0	27326	Eukaryota	Ascomycota	Saccharomycetes	Saccharomycetales	Metschnikowiaceae	Metschnikowia	Metschnikowia pulcherrima	NA
Metreu1	Metschnikowia reukaufii MR1 v1.1	0	27327	Eukaryota	Ascomycota	Saccharomycetes	Saccharomycetales	Metschnikowiaceae	Metschnikowia	Metschnikowia reukaufii	NA
Metri1	Metarhizium rileyi RCEF4871	0	1649241	Eukaryota	Ascomycota	Sordariomycetes	Hypocreales	Clavicipitaceae	Metarhizium	Metarhizium rileyi	27071652
Metro1	Metarhizium robertsii ARSEF 23	0	655844	Eukaryota	Ascomycota	Sordariomycetes	Hypocreales	Clavicipitaceae	Metarhizium	Metarhizium robertsii	25368161;21253560
MetyHQL305_1	Metschnikowia sp. yHQL305 v1.0	0	1780086	Eukaryota	Ascomycota	Saccharomycetes	Saccharomycetales	Metschnikowiaceae	Metschnikowia	Metschnikowia sp. (in: Fungi)	NA
MetyHQL305_1_1	Metschnikowia sp. nov. yHQL305 v1.1	0	1780086	Eukaryota	Ascomycota	Saccharomycetes	Saccharomycetales	Metschnikowiaceae	Metschnikowia	Metschnikowia sp. (in: Fungi)	NA
Meygui1	Meyerozyma guilliermondii ATCC 6260	0	294746	Eukaryota	Ascomycota	Saccharomycetes	Saccharomycetales	Debaryomycetaceae	Meyerozyma	Meyerozyma guilliermondii	19465905
Micbo1	Microdochium bolleyi J235TASD1 v1.0	2	196109	Eukaryota	Ascomycota	Sordariomycetes	Xylariales	Microdochiaceae	Microdochium	Microdochium bolleyi	27125481
Micca1	Microsporum canis CBS 113480	1	554155	Eukaryota	Ascomycota	Eurotiomycetes	Onygenales	Arthrodermataceae	Microsporum	Microsporum canis	22951933
Micin1	Microbotryum intermedium 1389 BM 12 12	0	269621	Eukaryota	Basidiomycota	Microbotryomycetes	Microbotryales	Microbotryaceae	Microbotryum	Microbotryum intermedium	28630332
Micld1	Microbotryum lychnidis-dioicae p1A1 Lamole	0	683840	Eukaryota	Basidiomycota	Microbotryomycetes	Microbotryales	Microbotryaceae	Microbotryum	Microbotryum lychnidis-dioicae	26076695
Micmi1	Microthyrium microscopicum CBS 115976 v1.0	0	703497	Eukaryota	Ascomycota	Dothideomycetes	Microthyriales	Microthyriaceae	Microthyrium	Microthyrium microscopicum	32206138
Microd1	Microdiplodia sp. AK1800 v1.0	0	1907216	Eukaryota	Ascomycota	Dothideomycetes	Botryosphaeriales	Botryosphaeriaceae	Microdiplodia	Microdiplodia sp. AK1800	NA
Mictr1	Microascus trigonosporus CBS 218.31 v1.0	2	36921	Eukaryota	Ascomycota	Sordariomycetes	Microascales	Microascaceae	Microascus	Microascus trigonosporus	NA
Mictri1	Microdochium trichocladiopsis MPI-CAGE-CH-0230 v1.0	2	1682393	Eukaryota	Ascomycota	Sordariomycetes	Xylariales	Microdochiaceae	Microdochium	Microdochium trichocladiopsis	34893598
Mitdap1	Mitosporidium daphniae UGP3	0	1485682	Eukaryota	Microsporidia	NA	NA	NA	Mitosporidium	Mitosporidium daphniae	25313038
Mixos1	Mixia osmundae IAM 14324 v1.0	0	34349	Eukaryota	Basidiomycota	Mixiomycetes	Mixiales	Mixiaceae	Mixia	Mixia osmundae	24372469
MoeAD073_1	Linnemannia elongata AD073 v1.0	0	310910	Eukaryota	Mucoromycota	Mortierellomycetes	Mortierellales	Mortierellaceae	Linnemannia	Linnemannia elongata	NA
Moean1	Moesziomyces antarcticus JCM 10317	0	84753	Eukaryota	Basidiomycota	Ustilaginomycetes	Ustilaginales	Ustilaginaceae	Moesziomyces	Moesziomyces antarcticus	25291760
Moeaph1	Moesziomyces aphidis DSM 70725	0	1391700	Eukaryota	Basidiomycota	Ustilaginomycetes	Ustilaginales	Ustilaginaceae	Moesziomyces	Moesziomyces aphidis	24526638
Moeli1	Moelleriella libera RCEF2490	1	324773	Eukaryota	Ascomycota	Sordariomycetes	Hypocreales	Clavicipitaceae	Moelleriella	Moelleriella libera	27071652
MoeNVP64_1	Mortierella elongata NVP64 v1.0	0	310910	Eukaryota	Mucoromycota	Mortierellomycetes	Mortierellales	Mortierellaceae	Linnemannia	Linnemannia elongata	NA
Monha1	Monacrosporium haptotylum CBS 200.50	1	1284197	Eukaryota	Ascomycota	Orbiliomycetes	Orbiliales	Orbiliaceae	Dactylellina	Dactylellina haptotyla	24244185;23770890
Monili2	Moniliella sp. MCA 3643 v1.0	0	1954213	Eukaryota	Basidiomycota	Moniliellomycetes	Moniliellales	Moniliellaceae	Moniliella	Moniliella sp. MCA 3643	NA
Monpe1_1	Moniliophthora perniciosa FA553	0	554373	Eukaryota	Basidiomycota	Agaricomycetes	Agaricales	Marasmiaceae	Moniliophthora	Moniliophthora perniciosa	19019209
Monpu1	Monascus purpureus v1.0	0	1149898	Eukaryota	Ascomycota	Eurotiomycetes	Eurotiales	Aspergillaceae	Monascus	Monascus purpureus	NA
Monru1	Monascus ruber NRRL 1597 v1.0	0	1155947	Eukaryota	Ascomycota	Eurotiomycetes	Eurotiales	Aspergillaceae	Monascus	Monascus ruber	NA
MorAD185_1_1	Mortierella sp. AD185 v1.0	0	1715235	Eukaryota	Mucoromycota	Mortierellomycetes	Mortierellales	Mortierellaceae	Mortierella	Mortierella sp.	NA
Moralp1_1	Mortierella alpina AD266 v1.0	0	64518	Eukaryota	Mucoromycota	Mortierellomycetes	Mortierellales	Mortierellaceae	Mortierella	Mortierella alpina	NA
Moramb1	Mortierella ambigua NRRL 28271 v1.0	0	1343610	Eukaryota	Mucoromycota	Mortierellomycetes	Mortierellales	Mortierellaceae	Actinomortierella	Actinomortierella ambigua	NA
Moramoe1	Mortierella alpina KOD1005 v1.0	0	743927	Eukaryota	Mucoromycota	Mortierellomycetes	Mortierellales	Mortierellaceae	Linnemannia	Linnemannia amoeboidea	NA
Morang1	Morchella angusticeps Mel-15 v1.0	0	60347	Eukaryota	Ascomycota	Pezizomycetes	Pezizales	Morchellaceae	Morchella	Morchella angusticeps	NA
Morarb1	Morchella arbutiphila PhC291 v1.0	0	1810715	Eukaryota	Ascomycota	Pezizomycetes	Pezizales	Morchellaceae	Morchella	Morchella arbutiphila	NA
Morbru1	Morchella brunnea Mel-22 v1.0	0	1174671	Eukaryota	Ascomycota	Pezizomycetes	Pezizales	Morchellaceae	Morchella	Morchella brunnea	NA
Morcap1	Mortierella capitata AV005 v1.0	0	64521	Eukaryota	Mucoromycota	Mortierellomycetes	Mortierellales	Mortierellaceae	Actinomortierella	Actinomortierella capitata	NA
Morco1	Morchella importuna CCBAS932 v1.0	0	1174673	Eukaryota	Ascomycota	Pezizomycetes	Pezizales	Morchellaceae	Morchella	Morchella importuna	30420746
Mordel1	Morchella deliciosa PhC191 v1.0	0	1579548	Eukaryota	Ascomycota	Pezizomycetes	Pezizales	Morchellaceae	Morchella	Morchella deliciosa	NA
Mordim1	Morchella diminutiva Mes-2 v1.0	0	1174667	Eukaryota	Ascomycota	Pezizomycetes	Pezizales	Morchellaceae	Morchella	Morchella diminutiva	NA
Mordis1	Morchella disparilis PhC 293 v1.0	0	1810716	Eukaryota	Ascomycota	Pezizomycetes	Pezizales	Morchellaceae	Morchella	Morchella disparilis	NA
Morel_U14_1	Mortierella elongata MPI-CAGE-AA-0104 v1.0	0	310910	Eukaryota	Mucoromycota	Mortierellomycetes	Mortierellales	Mortierellaceae	Linnemannia	Linnemannia elongata	34893598
Morel2	Mortierella elongata AG-77 v2.0	0	310910	Eukaryota	Mucoromycota	Mortierellomycetes	Mortierellales	Mortierellaceae	Linnemannia	Linnemannia elongata	28076891
Moreoh1	Morchella eohespera Mel-19 v1.0	0	1729728	Eukaryota	Ascomycota	Pezizomycetes	Pezizales	Morchellaceae	Morchella	Morchella eohespera	NA
Morfluv1	Morchella fluvialis PhC 265 v3.0	0	1611433	Eukaryota	Ascomycota	Pezizomycetes	Pezizales	Morchellaceae	Morchella	Morchella fluvialis	NA
Morgam1	Mortierella gamsii AM1032 v1.0	0	64522	Eukaryota	Mucoromycota	Mortierellomycetes	Mortierellales	Mortierellaceae	Linnemannia	Linnemannia gamsii	NA
MorGBAus27b_1	Mortierella sp. GBAus27b v1.0	0	1954212	Eukaryota	Mucoromycota	Mortierellomycetes	Mortierellales	Mortierellaceae	Mortierella	Mortierella sp. GBAus27b	NA
Morhis1	Morchella hispaniolensis Mel-18 v1.0	0	2382056	Eukaryota	Ascomycota	Pezizomycetes	Pezizales	Morchellaceae	Morchella	Morchella hispaniolensis	NA
Morhum1	Mortierella humilis PMI_1414 v1.0	0	64523	Eukaryota	Mucoromycota	Mortierellomycetes	Mortierellales	Mortierellaceae	Podila	Podila humilis	NA
Morimp1	Morchella importuna SCYDJ1-A1 v1.0	0	1174673	Eukaryota	Ascomycota	Pezizomycetes	Pezizales	Morchellaceae	Morchella	Morchella importuna	31314937
Morkaki1	Morchella kakiicolor PhC 280 v3.0	0	2715921	Eukaryota	Ascomycota	Pezizomycetes	Pezizales	Morchellaceae	Morchella	Morchella kakiicolor	NA
Mormin1_1	Mortierella minutissima AD051 v1.0	0	64525	Eukaryota	Mucoromycota	Mortierellomycetes	Mortierellales	Mortierellaceae	Podila	Podila minutissima	NA
Mormul1	Mortierella multidivaricata RSA 2152 T v1.0	0	101098	Eukaryota	Mucoromycota	Mortierellomycetes	Mortierellales	Mortierellaceae	Gamsiella	Gamsiella multidivaricata	NA
Morpal1	Morchella palazonii PhC 149 v1.0	0	1814248	Eukaryota	Ascomycota	Pezizomycetes	Pezizales	Morchellaceae	Morchella	Morchella palazonii	NA
Morper1	Morchella peruviana NRRL 66754 v1.0	0	2382058	Eukaryota	Ascomycota	Pezizomycetes	Pezizales	Morchellaceae	Morchella	Morchella peruviana	NA
Morpra1	Morchella prava Mes-7 v1.0	0	1174674	Eukaryota	Ascomycota	Pezizomycetes	Pezizales	Morchellaceae	Morchella	Morchella prava	NA
Morpul1	Morchella pulchella Mel-31 v1.0	0	1579549	Eukaryota	Ascomycota	Pezizomycetes	Pezizales	Morchellaceae	Morchella	Morchella pulchella	NA
Morpun1	Morchella punctipes GB769 v1.0	0	743780	Eukaryota	Ascomycota	Pezizomycetes	Pezizales	Morchellaceae	Morchella	Morchella punctipes	NA
Morsel1	Lunasporangiospora selenospora KOD1015 v1.0	0	979761	Eukaryota	Mucoromycota	Mortierellomycetes	Mortierellales	Mortierellaceae	Lunasporangiospora	Lunasporangiospora selenospora	NA
Morsem1	Morchella semilibera PhC 218 v1.0	0	62758	Eukaryota	Ascomycota	Pezizomycetes	Pezizales	Morchellaceae	Morchella	Morchella semilibera	NA
Morsny1	Morchella snyderi CBS 144464 v1.0	0	1174678	Eukaryota	Ascomycota	Pezizomycetes	Pezizales	Morchellaceae	Morchella	Morchella snyderi	NA
Morste1	Morchella steppicola PhC 289 v1.0	0	743781	Eukaryota	Ascomycota	Pezizomycetes	Pezizales	Morchellaceae	Morchella	Morchella steppicola	NA
Morve1	Mortierella verticillata NRRL 6337	0	1069443	Eukaryota	Mucoromycota	Mortierellomycetes	Mortierellales	Mortierellaceae	Podila	Podila verticillata	NA
Morvulg1	Morchella vulgaris PhC 271 v2.0	0	60348	Eukaryota	Ascomycota	Pezizomycetes	Pezizales	Morchellaceae	Morchella	Morchella vulgaris	NA
MorvulMes17_1	Morchella sp. Mes-17 v1.0	0	60348	Eukaryota	Ascomycota	Pezizomycetes	Pezizales	Morchellaceae	Morchella	Morchella vulgaris	NA
Morwol1	Mortierella wolfii NRRL 6351 v1.0	0	90253	Eukaryota	Mucoromycota	Mortierellomycetes	Mortierellales	Mortierellaceae	Actinomortierella	Actinomortierella wolfii	NA
Mrafri1	Mrakia frigida ATCC 22029 v1.0	0	29902	Eukaryota	Basidiomycota	Tremellomycetes	Cystofilobasidiales	Mrakiaceae	Mrakia	Mrakia frigida	NA
Mranc1	Metschnikowia rancensis CR1 v1.0	0	208486	Eukaryota	Ascomycota	Saccharomycetes	Saccharomycetales	Metschnikowiaceae	Metschnikowia	Metschnikowia rancensis	NA
MroMCA2997_1	Moniliophthora roreri MCA 2997	0	1381753	Eukaryota	Basidiomycota	Agaricomycetes	Agaricales	Marasmiaceae	Moniliophthora	Moniliophthora roreri	24571091
Mucam1	Mucor ambiguus NBRC 6742	0	91626	Eukaryota	Mucoromycota	Mucoromycetes	Mucorales	Mucoraceae	Mucor	Mucor ambiguus	32039703
Mucci2	Mucor lusitanicus CBS277.49 v2.0	0	36080	Eukaryota	Mucoromycota	Mucoromycetes	Mucorales	Mucoraceae	Mucor	Mucor circinelloides	27238284
Muccir1_3	Mucor lusitanicus (circinelloides) MU402 v1.0	0	29924	Eukaryota	Mucoromycota	Mucoromycetes	Mucorales	Mucoraceae	Mucor	Mucor lusitanicus	31679929
Muccirc1	Mucor circinelloides f circinelloides 1006PhL	0	36080	Eukaryota	Mucoromycota	Mucoromycetes	Mucorales	Mucoraceae	Mucor	Mucor circinelloides	25006230
Mucend1	Mucor endophyticus	0	444774	Eukaryota	Mucoromycota	Mucoromycetes	Mucorales	Mucoraceae	Mucor	Mucor endophyticus	32039703
Mucfus1	Mucor fuscus	0	708069	Eukaryota	Mucoromycota	Mucoromycetes	Mucorales	Mucoraceae	Mucor	Mucor fuscus	32039703
Muclan1	Mucor lanceolatus	0	1091291	Eukaryota	Mucoromycota	Mucoromycetes	Mucorales	Mucoraceae	Mucor	Mucor lanceolatus	32039703
Mucmuc1	Mucor mucedo NRRL 3635 v1.0	0	29922	Eukaryota	Mucoromycota	Mucoromycetes	Mucorales	Mucoraceae	Mucor	Mucor mucedo	NA
Mucrac1	Mucor racemosus	0	4841	Eukaryota	Mucoromycota	Mucoromycetes	Mucorales	Mucoraceae	Mucor	Mucor racemosus	32039703
Muloch1	Multifurca ochricompacta BPL690 v1.0	0	376703	Eukaryota	Basidiomycota	Agaricomycetes	Russulales	Russulaceae	Multifurca	Multifurca ochricompacta	34861049
Mutel1	Mutinus elegans ME.BST v1.0	0	288524	Eukaryota	Basidiomycota	Agaricomycetes	Phallales	Phallaceae	Mutinus	Mutinus elegans	NA
Myc59_1	Mycena sp. CBHHK59/15 v1.0	4	1940295	Eukaryota	Basidiomycota	Agaricomycetes	Agaricales	Mycenaceae	Mycena	Mycena sp. CBHHK59/15	NA
Mycafr1	Mycotypha africana NRRL 2978 v1.0	0	64632	Eukaryota	Mucoromycota	Mucoromycetes	Mucorales	Mycotyphaceae	Mycotypha	Mycotypha africana	NA
Mycalb1	Mycena albidolilacea CBHHK002 v1.0	3	1033008	Eukaryota	Basidiomycota	Agaricomycetes	Agaricales	Mycenaceae	Mycena	Mycena albidolilacea	NA
Mycale1	Mycena alexandri CBHHK200 v1.0	1	1745969	Eukaryota	Basidiomycota	Agaricomycetes	Agaricales	Mycenaceae	Mycena	Mycena alexandri	NA
Mycami1	Mycena amicta BAPX v1.0	0	380012	Eukaryota	Basidiomycota	Agaricomycetes	Agaricales	Mycenaceae	Mycena	Mycena amicta	NA
Mycbel1	Mycena belliae CBHHK173m v1.0	2	1033014	Eukaryota	Basidiomycota	Agaricomycetes	Agaricales	Mycenaceae	Mycena	Mycena belliae	NA
Myccro1	Mycena crocata CBHHK184 v1.0	2	220801	Eukaryota	Basidiomycota	Agaricomycetes	Agaricales	Mycenaceae	Mycena	Mycena crocata	NA
Mycepi1	Mycena epipterygia CBHHK145m v1.0	4	230806	Eukaryota	Basidiomycota	Agaricomycetes	Agaricales	Mycenaceae	Mycena	Mycena epipterygia	NA
Myceu1	Mycosphaerella eumusae CBS 114824	1	321146	Eukaryota	Ascomycota	Dothideomycetes	Mycosphaerellales	Mycosphaerellaceae	Pseudocercospora	Pseudocercospora eumusae	27513322
Mycfi2	Pseudocercospora (Mycosphaerella) fijiensis v2.0	0	1873960	Eukaryota	Ascomycota	Dothideomycetes	Mycosphaerellales	Mycosphaerellaceae	Pseudocercospora	Pseudocercospora fijiensis	27512984
Mycfil1	Mycena filopes CBHHK001 v1.0	4	858877	Eukaryota	Basidiomycota	Agaricomycetes	Agaricales	Mycenaceae	Mycena	Mycena filopes	NA
Mycflo1	Mycena floridula CBHHK072 v1.0	0	1033242	Eukaryota	Basidiomycota	Agaricomycetes	Agaricales	Mycenaceae	Mycena	Mycena floridula	NA
Mycgal1	Mycena galopus ATCC-62051 v1.0	7	1314675	Eukaryota	Basidiomycota	Agaricomycetes	Agaricales	Mycenaceae	Mycena	Mycena galopus	33046698
Mycgale1	Mycena galericulata CBHHK162m v1.0	2	71905	Eukaryota	Basidiomycota	Agaricomycetes	Agaricales	Mycenaceae	Mycena	Mycena galericulata	NA
Mycgr3	Mycosphaerella graminicola v2.0	0	1047171	Eukaryota	Ascomycota	Dothideomycetes	Mycosphaerellales	Mycosphaerellaceae	Zymoseptoria	Zymoseptoria tritici	21695235
Mychae1	Mycena haematopus CBHHK189 v1.0	1	230807	Eukaryota	Basidiomycota	Agaricomycetes	Agaricales	Mycenaceae	Mycena	Mycena haematopus	NA
Myche1	Myceliophthora heterothallica CBS 203.75 v1.0	1	1149786	Eukaryota	Ascomycota	Sordariomycetes	Sordariales	Chaetomiaceae	Thermothelomyces	Thermothelomyces heterothallicus	NA
Mychet1	Myceliophthora heterothallica CBS 202.75 v1.0	1	1149848	Eukaryota	Ascomycota	Sordariomycetes	Sordariales	Chaetomiaceae	Thermothelomyces	Thermothelomyces heterothallicus	NA
Mycind1	Mycotypha indica IMI 211999 v1.0	0	2053761	Eukaryota	Mucoromycota	Mucoromycetes	Mucorales	Mycotyphaceae	Mycotypha	Mycotypha indica	NA
Myclat1	Mycena latifolia 10383 v1.0	9	1033247	Eukaryota	Basidiomycota	Agaricomycetes	Agaricales	Mycenaceae	Mycena	Mycena latifolia	NA
Myclep1	Mycena leptocephala CBHHK5/15 v1.0	7	230808	Eukaryota	Basidiomycota	Agaricomycetes	Agaricales	Mycenaceae	Mycena	Mycena leptocephala	NA
Mycmac1	Mycena maculata CBHHK188m v1.0	1	230809	Eukaryota	Basidiomycota	Agaricomycetes	Agaricales	Mycenaceae	Mycena	Mycena maculata	NA
Mycmet1	Mycena metata CBHHK182m v1.0	1	1033252	Eukaryota	Basidiomycota	Agaricomycetes	Agaricales	Mycenaceae	Mycena	Mycena metata	NA
Mycoli1	Mycena olivaceomarginata CBHHK47/15 v1.0	2	230810	Eukaryota	Basidiomycota	Agaricomycetes	Agaricales	Mycenaceae	Mycena	Mycena olivaceomarginata	NA
Mycpol1	Mycena polygramma CBHHK137 v1.0	2	230801	Eukaryota	Basidiomycota	Agaricomycetes	Agaricales	Mycenaceae	Mycena	Mycena polygramma	NA
Mycpur1	Mycena pura 9144 v1.0	3	153505	Eukaryota	Basidiomycota	Agaricomycetes	Agaricales	Mycenaceae	Mycena	Mycena pura	NA
Mycreb1	Mycena rebaudengoi CBHHK068 v1.0	5	1045383	Eukaryota	Basidiomycota	Agaricomycetes	Agaricales	Mycenaceae	Mycena	Mycena rebaudengoi	NA
Mycros1	Mycena rosella CBHHK067 v1.0	2	1033263	Eukaryota	Basidiomycota	Agaricomycetes	Agaricales	Mycenaceae	Mycena	Mycena rosella	NA
Mycrub1	Mycena capillaripes Frankland 9286 v1.0	5	230804	Eukaryota	Basidiomycota	Agaricomycetes	Agaricales	Mycenaceae	Mycena	Mycena capillaripes	NA
Mycsan1	Mycena sanguinolenta CBHHK176m v1.0	5	230812	Eukaryota	Basidiomycota	Agaricomycetes	Agaricales	Mycenaceae	Mycena	Mycena sanguinolenta	NA
Mycvit1	Mycena vitilis CBHHK169m v1.0	1	1033281	Eukaryota	Basidiomycota	Agaricomycetes	Agaricales	Mycenaceae	Mycena	Mycena vitilis	NA
Mycvul1	Mycena vulgaris CBHHK164 v1.0	5	1033282	Eukaryota	Basidiomycota	Agaricomycetes	Agaricales	Mycenaceae	Mycena	Mycena vulgaris	NA
Myrdu1	Myriangium duriaei CBS 260.36 v1.0	0	147570	Eukaryota	Ascomycota	Dothideomycetes	Myriangiales	Myriangiaceae	Myriangium	Myriangium duriaei	32206138
Myrian1	Myriangiaceae sp. NC1570 v1.0	0	1907217	Eukaryota	Ascomycota	Dothideomycetes	Myriangiales	Myriangiaceae	NA	Myriangiaceae sp. NC1570	NA
Myrin1	Myrothecium inundatum CBS 120646 v1.0	2	110576	Eukaryota	Ascomycota	Sordariomycetes	Hypocreales	Stachybotryaceae	Myrothecium	Myrothecium inundatum	NA
Mytre1	Mytilinidion resinicola CBS 304.34 v1.0	0	574789	Eukaryota	Ascomycota	Dothideomycetes	Mytilinidiales	Mytilinidiaceae	Mytilinidion	Mytilinidion resinicola	32206138
Myxme1	Myxozyma melibiosi Phaff 52-87 v1.0	0	54550	Eukaryota	Ascomycota	Saccharomycetes	Saccharomycetales	NA	Myxozyma	Myxozyma melibiosi	NA
Nadfu1	Nadsonia fulvescens var. elongata DSM 6958 v1.0	0	45786	Eukaryota	Ascomycota	Saccharomycetes	Saccharomycetales	NA	Nadsonia	Nadsonia fulvescens	27535936
Nagvi1	Naganishia vishniacii ANT03-052 v1.1	1	89929	Eukaryota	Basidiomycota	Tremellomycetes	Filobasidiales	Filobasidiaceae	Naganishia	Naganishia vishniacii	33232451
Naifl1	Naiadella fluitans ATCC 64713 v1.0	0	1397326	Eukaryota	Basidiomycota	Classiculomycetes	Classiculales	Classiculaceae	Classicula	Classicula fluitans	NA
Nakbac1	Nakaseomyces bacillisporus CBS 7720	0	51660	Eukaryota	Ascomycota	Saccharomycetes	Saccharomycetales	Saccharomycetaceae	Nakaseomyces	Nakaseomyces bacillisporus	24034898
Nakdel1	Nakaseomyces delphensis CBS 2170	0	51657	Eukaryota	Ascomycota	Saccharomycetes	Saccharomycetales	Saccharomycetaceae	Nakaseomyces	Nakaseomyces delphensis	24034898
Nakwi1	Nakazawaea wickerhamii NRRL Y-2563	0	1538186	Eukaryota	Ascomycota	Saccharomycetes	Saccharomycetales	Pichiaceae	Nakazawaea	Nakazawaea wickerhamii	29760453
Nangy1	Nannizzia gypsea CBS 118893	1	535722	Eukaryota	Ascomycota	Eurotiomycetes	Onygenales	Arthrodermataceae	Nannizzia	Nannizzia gypsea	22951933
Naose1	Naohidea sebacea CBS 8477 (P95) v1.0	0	112072	Eukaryota	Basidiomycota	Cystobasidiomycetes	Naohideales	Naohideaceae	Naohidea	Naohidea sebacea	NA
Nauca1	Naumovozyma castellii CBS 4309	0	1064592	Eukaryota	Ascomycota	Saccharomycetes	Saccharomycetales	Saccharomycetaceae	Naumovozyma	Naumovozyma castellii	22123960
Nauda1	Naumovozyma dairenensis CBS 421	0	1071378	Eukaryota	Ascomycota	Saccharomycetes	Saccharomycetales	Saccharomycetaceae	Naumovozyma	Naumovozyma dairenensis	22123960
Ncrass2	Neurospora crassa FGSC4200 (ORS6a) v2.0	1	5141	Eukaryota	Ascomycota	Sordariomycetes	Sordariales	Sordariaceae	Neurospora	Neurospora crassa	NA
Necha2	Fusarium vanettenii 77-13-4 v2.0	2	660122	Eukaryota	Ascomycota	Sordariomycetes	Hypocreales	Nectriaceae	Fusarium	Fusarium vanettenii	19714214
Necsp1	Nectriopsis sporangicola NRRL 22127 v1.0	0	1155948	Eukaryota	Ascomycota	Sordariomycetes	Hypocreales	Bionectriaceae	Nectriopsis	Nectriopsis sporangiicola	NA
NeFL0031_2	Nemania sp. FL0031 v2.0	3	2663370	Eukaryota	Ascomycota	Sordariomycetes	Xylariales	Xylariaceae	Nemania	Nemania sp. FL0031	34797921
NeFL0916_1	Nemania sp. FL0916 v1.0	1	2614608	Eukaryota	Ascomycota	Sordariomycetes	Xylariales	Xylariaceae	Nemania	Nemania sp. FL0916	34797921
Nemabo1	Nemania abortiva FL1152 v1.0	2	561989	Eukaryota	Ascomycota	Sordariomycetes	Xylariales	Xylariaceae	Nemania	Nemania abortiva	34797921
Nemani1	Nemania sp. NC0429 v1.0	2	2614580	Eukaryota	Ascomycota	Sordariomycetes	Xylariales	Xylariaceae	Nemania	Nemania sp. NC0429	34797921
Nemdi1	Nematocida displodere JUm2807	0	1805483	Eukaryota	Microsporidia	NA	NA	NA	Nematocida	Nematocida displodere	27362540
Nemdif1	Nemania diffusa NC0034 v1.0	2	389665	Eukaryota	Ascomycota	Sordariomycetes	Xylariales	Xylariaceae	Nemania	Nemania diffusa	34797921
Nempa1	Nematocida parisii ERTm1	0	881290	Eukaryota	Microsporidia	NA	NA	NA	Nematocida	Nematocida parisii	22813931
Nemsp1	Nemania maritima AZJU v1.0	2	389662	Eukaryota	Ascomycota	Sordariomycetes	Xylariales	Xylariaceae	Nemania	Nemania maritima	NA
Neobo1	Neocosmospora boninensis NRRL 22470 v1.0	1	2747961	Eukaryota	Ascomycota	Sordariomycetes	Hypocreales	Nectriaceae	Fusarium	Fusarium tenuicristatum	NA
Neodi1	Neonectria ditissima R09/05	1	78410	Eukaryota	Ascomycota	Sordariomycetes	Hypocreales	Nectriaceae	Neonectria	Neonectria ditissima	26586869
Neofi1	Neosartorya fischeri NRRL 181	0	331117	Eukaryota	Ascomycota	Eurotiomycetes	Eurotiales	Aspergillaceae	Aspergillus	Aspergillus fischeri	22080559;9156256
NeoGfMa1	Neocallimastix sp. Gf-Ma3-1 v1.0	0	2230904	Eukaryota	Chytridiomycota	Neocallimastigomycetes	Neocallimastigales	Neocallimastigaceae	Neocallimastix	Neocallimastix sp.	NA
Neoirr1	Neolecta irregularis DAH-1 v1.0	0	48691	Eukaryota	Ascomycota	Neolectomycetes	Neolectales	Neolectaceae	Neolecta	Neolecta irregularis	28176784
Neolan1	Neocallimastix lanati v1.0	0	2767002	Eukaryota	Chytridiomycota	Neocallimastigomycetes	Neocallimastigales	Neocallimastigaceae	Neocallimastix	Neocallimastix sp. JGI-2020a	33594000
Neole1	Neolentinus lepideus v1.0	0	1314782	Eukaryota	Basidiomycota	Agaricomycetes	Gloeophyllales	Gloeophyllaceae	Neolentinus	Neolentinus lepideus	26659563
NeoP8C63_1	Helotiales sp. P8C63 v1.0	1	1755440	Eukaryota	Ascomycota	Leotiomycetes	Helotiales	NA	NA	Helotiales sp.	NA
Neopa1	Neofusicoccum parvum UCRNP2	0	1287680	Eukaryota	Ascomycota	Dothideomycetes	Botryosphaeriales	Botryosphaeriaceae	Neofusicoccum	Neofusicoccum parvum	23766404
Neora1	Ilyonectria sp. MPI-CAGE-AT-0134 v1.0	3	1755430	Eukaryota	Ascomycota	Sordariomycetes	Hypocreales	Nectriaceae	Ilyonectria	Ilyonectria sp.	34893598
Neosp1	Neocallimastix californiae G1 v1.0	0	1754190	Eukaryota	Chytridiomycota	Neocallimastigomycetes	Neocallimastigales	Neocallimastigaceae	Neocallimastix	Neocallimastix californiae	28555641
NeoWI3_1	Neocallimastix sp. WI3-B v1.0	0	2230904	Eukaryota	Chytridiomycota	Neocallimastigomycetes	Neocallimastigales	Neocallimastigaceae	Neocallimastix	Neocallimastix sp.	NA
Neucr_trp3_1	Neurospora crassa FGSC 73 trp-3 v1.0	1	5141	Eukaryota	Ascomycota	Sordariomycetes	Sordariales	Sordariaceae	Neurospora	Neurospora crassa	25838471
Neucr2	Neurospora crassa OR74A v2.0	1	367110	Eukaryota	Ascomycota	Sordariomycetes	Sordariales	Sordariaceae	Neurospora	Neurospora crassa	12712197
Neucr4830_1	Neurospora crassa clade B FGSC 4830 v1.0	1	5141	Eukaryota	Ascomycota	Sordariomycetes	Sordariales	Sordariaceae	Neurospora	Neurospora crassa	NA
Neudi1	Neurospora discreta FGSC 8579 mat A	1	510953	Eukaryota	Ascomycota	Sordariomycetes	Sordariales	Sordariaceae	Neurospora	Neurospora discreta	NA
Neuhi1	Neurospora hispaniola FGSC 10403 v1.0	1	588809	Eukaryota	Ascomycota	Sordariomycetes	Sordariales	Sordariaceae	Neurospora	Neurospora hispaniola	NA
Neute_mat	Neurospora tetrasperma FGSC 2509 mat a v1.0	1	510952	Eukaryota	Ascomycota	Sordariomycetes	Sordariales	Sordariaceae	Neurospora	Neurospora tetrasperma	21750257
Neute_mat_a1	Neurospora tetrasperma FGSC 2509 mat a v1.0	0	510952	Eukaryota	Ascomycota	Sordariomycetes	Sordariales	Sordariaceae	Neurospora	Neurospora tetrasperma	21750257
Neute_matA2	Neurospora tetrasperma FGSC 2508 mat A v2.0	0	510952	Eukaryota	Ascomycota	Sordariomycetes	Sordariales	Sordariaceae	Neurospora	Neurospora tetrasperma	21750257
Niavib1	Nia vibrissa CBS 119815 v1.0	0	155003	Eukaryota	Basidiomycota	Agaricomycetes	Agaricales	Niaceae	Nia	Nia vibrissa	NA
Nieex1	Niesslia exilis CBS 358.70 v1.0	1	267680	Eukaryota	Ascomycota	Sordariomycetes	Hypocreales	Niessliaceae	Niesslia	Niesslia exilis	NA
Nosap1	Nosema apis BRL 01	0	1037528	Eukaryota	Microsporidia	NA	NA	Nosematidae	Nosema	Nosema apis	23829473
Nosbo1	Nosema bombycis CQ1	0	578461	Eukaryota	Microsporidia	NA	NA	Nosematidae	Nosema	Nosema bombycis	23496955
Nosce1	Nosema ceranae BRL01	0	578460	Eukaryota	Microsporidia	NA	NA	Nosematidae	Nosema	Nosema ceranae	19503607;19457050
NsAK0226_1	Nemania serpens AK0226 v1.0	2	109381	Eukaryota	Ascomycota	Sordariomycetes	Xylariales	Xylariaceae	Nemania	Nemania serpens	34797921
NsAZ0576_1	Nemania serpens AZ0576 v1.0	2	109381	Eukaryota	Ascomycota	Sordariomycetes	Xylariales	Xylariaceae	Nemania	Nemania serpens	34797921
NsCB679_1	Nemania serpens CBS 679.86 v1.0	2	109381	Eukaryota	Ascomycota	Sordariomycetes	Xylariales	Xylariaceae	Nemania	Nemania serpens	34797921
Obbri1	Obba rivulosa 3A-2 v1.0	0	1052685	Eukaryota	Basidiomycota	Agaricomycetes	Polyporales	Gelatoporiaceae	Obba	Obba rivulosa	27634999
Obemuc1	Obelidium mucronatum JEL802 v1.0	0	110081	Eukaryota	Chytridiomycota	Chytridiomycetes	Chytridiales	Chytriomycetaceae	Obelidium	Obelidium mucronatum	NA
Ogapa1	Ogataea parapolymorpha DL-1	0	871575	Eukaryota	Ascomycota	Saccharomycetes	Saccharomycetales	Pichiaceae	Ogataea	Ogataea parapolymorpha	24279325
Oidma1	Oidiodendron maius Zn v1.0	1	913774	Eukaryota	Ascomycota	Leotiomycetes	NA	Myxotrichaceae	Oidiodendron	Oidiodendron maius	25706625;29315630
Oidneo1	Oidium neolycopersici UMSG2	0	212602	Eukaryota	Ascomycota	Leotiomycetes	Erysiphales	Erysiphaceae	Oidium	Oidium neolycopersici	30253736
Olipa1	Oliveonia pauxilla MPI-PUGE-AT-0066 v1.0	1	1026881	Eukaryota	Basidiomycota	Agaricomycetes	Auriculariales	NA	Oliveonia	Oliveonia pauxilla	34893598
Olpbor1	Olpidium bornovanus UBC F19785	0	278681	Eukaryota	Olpidiomycota	Olpidiomycetes	Olpidiales	Olpidiaceae	Olpidium	Olpidium bornovanus	33547391
Ompol1	Omphalotus olearius	0	1128401	Eukaryota	Basidiomycota	Agaricomycetes	Agaricales	Omphalotaceae	Omphalotus	Omphalotus olearius	22726691
Onnsc1	Onnia scaura P-53A v1.0	0	1496296	Eukaryota	Basidiomycota	Agaricomycetes	Hymenochaetales	Hymenochaetaceae	Onnia	Onnia scaura	NA
Ophau1	Ophiocordyceps australis Map64	0	1399860	Eukaryota	Ascomycota	Sordariomycetes	Hypocreales	Ophiocordycipitaceae	Ophiocordyceps	Ophiocordyceps australis	28970504
Ophca1	Ophiocordyceps camponoti-rufipedis Map16	1	2004952	Eukaryota	Ascomycota	Sordariomycetes	Hypocreales	Ophiocordycipitaceae	Ophiocordyceps	Ophiocordyceps camponoti-rufipedis	28970504
Ophdi1	Ophiobolus disseminans CBS 113818 v1.0	1	1469910	Eukaryota	Ascomycota	Dothideomycetes	Pleosporales	Leptosphaeriaceae	Ophiobolus	Ophiobolus disseminans	32206138
Ophnu1	Ophiostoma novo-ulmi subsp. novo-ulmi H327	1	1224258	Eukaryota	Ascomycota	Sordariomycetes	Ophiostomatales	Ophiostomataceae	Ophiostoma	Ophiostoma novo-ulmi	23542132;25539720
Ophpi1	Ophiostoma piliferum	1	38032	Eukaryota	Ascomycota	Sordariomycetes	Ophiostomatales	Ophiostomataceae	Ophiostoma	Ophiostoma piliferum	NA
Ophpic1	Ophiostoma piceae UAMH 11346	1	1262450	Eukaryota	Ascomycota	Sordariomycetes	Ophiostomatales	Ophiostomataceae	Ophiostoma	Ophiostoma piceae	23725015
OphPMI507_1	Ophiostoma sp. PMI_507 v1.0	1	2614597	Eukaryota	Ascomycota	Sordariomycetes	Ophiostomatales	Ophiostomataceae	Ophiostoma	Ophiostoma sp. PMI_507	NA
Ophsi1	Ophiocordyceps sinensis IOZ07	0	911162	Eukaryota	Ascomycota	Sordariomycetes	Hypocreales	Ophiocordycipitaceae	Ophiocordyceps	Ophiocordyceps sinensis	32579174
Ophun1	Ophiocordyceps kimflemingae SC16a	1	268505	Eukaryota	Ascomycota	Sordariomycetes	Hypocreales	Ophiocordycipitaceae	Ophiocordyceps	Ophiocordyceps unilateralis	26285697
Ordco1	Ordospora colligata OC4	0	1354746	Eukaryota	Microsporidia	NA	NA	Ordosporidae	Ordospora	Ordospora colligata	25587016
Orpsp1_1	Orpinomyces sp.	0	1987568	Eukaryota	Chytridiomycota	Neocallimastigomycetes	Neocallimastigales	Neocallimastigaceae	Pecoramyces	Pecoramyces ruminantium	23709508
Oudmuc1	Oudemansiella mucida CBS 558.79 v1.0	0	139077	Eukaryota	Basidiomycota	Agaricomycetes	Agaricales	Physalacriaceae	Mucidula	Mucidula mucida	33211093
Pacta1_2	Pachysolen tannophilus NRRL Y-2460 v1.2	0	4918	Eukaryota	Ascomycota	Saccharomycetes	Saccharomycetales	Saccharomycetaceae	Pachysolen	Pachysolen tannophilus	27535936
Paevar_HGY_1	Paecilomyces variotii CBS144490 HYG1 v1.0	0	264951	Eukaryota	Ascomycota	Eurotiomycetes	Eurotiales	Thermoascaceae	Paecilomyces	Paecilomyces variotii	30619145
Paevar1	Paecilomyces variotii CBS 101075 v1.0	0	264951	Eukaryota	Ascomycota	Eurotiomycetes	Eurotiales	Thermoascaceae	Paecilomyces	Paecilomyces variotii	30619145
Panpap1	Panaeolus papilionaceus CIRM-BRFM 715 v1.0	0	330517	Eukaryota	Basidiomycota	Agaricomycetes	Agaricales	Bolbitiaceae	Panaeolus	Panaeolus papilionaceus	33211093
Panru1	Panus rudis PR-1116 ss-1 v1.0	0	48022	Eukaryota	Basidiomycota	Agaricomycetes	Polyporales	Panaceae	Panus	Panus rudis	33538380
Panst_KUC8834_1_1	Panellus stipticus KUC8834 v1.1	1	5636	Eukaryota	Basidiomycota	Agaricomycetes	Agaricales	Mycenaceae	Panellus	Panellus stipticus	NA
Panst_LUM_1_1	Panellus stipticus LUM v1.0	2	5636	Eukaryota	Basidiomycota	Agaricomycetes	Agaricales	Mycenaceae	Panellus	Panellus stipticus	NA
Papla1	Papiliotrema laurentii 5307AH v1.0	0	5418	Eukaryota	Basidiomycota	Tremellomycetes	Tremellales	Rhynchogastremataceae	Papiliotrema	Papiliotrema laurentii	NA
Parbr1	Paracoccidioides brasiliensis Pb03	0	482561	Eukaryota	Ascomycota	Eurotiomycetes	Onygenales	NA	Paracoccidioides	Paracoccidioides brasiliensis	22046142
Parbra1	Paracoccidioides brasiliensis Pb18	0	502780	Eukaryota	Ascomycota	Eurotiomycetes	Onygenales	NA	Paracoccidioides	Paracoccidioides brasiliensis	22046142
Parch1	Paraphoma chrysanthemicola MPI-GEGE-AT-0034 v1.0	1	798071	Eukaryota	Ascomycota	Dothideomycetes	Pleosporales	Phaeosphaeriaceae	Paraphoma	Paraphoma chrysanthemicola	34893598
Parchr1	Paraphoma chrysanthemicola MPI-SDFR-AT-0120 v1.0	1	798071	Eukaryota	Ascomycota	Dothideomycetes	Pleosporales	Phaeosphaeriaceae	Paraphoma	Paraphoma chrysanthemicola	34893598
Parlu1	Paracoccidioides lutzii Pb01	0	502779	Eukaryota	Ascomycota	Eurotiomycetes	Onygenales	NA	Paracoccidioides	Paracoccidioides lutzii	22046142
Parpar1	Parasitella parasitica v1.0	0	35722	Eukaryota	Mucoromycota	Mucoromycetes	Mucorales	Mucoraceae	Parasitella	Parasitella parasitica	NA
Parpo1	Parauncinula polyspora	1	2016243	Eukaryota	Ascomycota	Leotiomycetes	Erysiphales	Erysiphaceae	Parauncinula	Parauncinula polyspora	31551331
Parsa1	Paramicrosporidium saccamoebae KSL3	0	1246581	Eukaryota	Cryptomycota	NA	NA	NA	Paramicrosporidium	Paramicrosporidium saccamoebae	29171834
Parsed1	Paraphysoderma sedebokerense JEL821 v1.0	0	1500003	Eukaryota	Blastocladiomycota	Physodermatomycetes	Physodermatales	Physodermataceae	Paraphysoderma	Paraphysoderma sedebokerense	NA
Parsp1	Paraconiothyrium sporulosum AP3s5-JAC2a v1.0	1	1460663	Eukaryota	Ascomycota	Dothideomycetes	Pleosporales	Didymosphaeriaceae	Paraphaeosphaeria	Paraphaeosphaeria sporulosa	27434633
Patat1	Patellaria atrata v1.0	0	1346257	Eukaryota	Ascomycota	Dothideomycetes	Patellariales	Patellariaceae	Patellaria	Patellaria atrata	32206138
Paxam1	Paxillus ammoniavirescens Pou09.2 v1.0	0	1132860	Eukaryota	Basidiomycota	Agaricomycetes	Boletales	Paxillaceae	Paxillus	Paxillus ammoniavirescens	33046698
Paxin1	Paxillus involutus ATCC 200175 v1.0	0	71150	Eukaryota	Basidiomycota	Agaricomycetes	Boletales	Paxillaceae	Paxillus	Paxillus involutus	25706625
Paxru2	Paxillus adelphus Ve08.2h10 v2.0	0	463315	Eukaryota	Basidiomycota	Agaricomycetes	Boletales	Paxillaceae	Paxillus	Paxillus rubicundulus	25706625
Pcapi1	Phyllosticta capitalensis CBS 123374 v1.0	0	121624	Eukaryota	Ascomycota	Dothideomycetes	Botryosphaeriales	Phyllostictaceae	Phyllosticta	Phyllosticta capitalensis	NA
Pcit11120	Phyllosticta citricarpa CBS 111.20 v1.0	0	55181	Eukaryota	Ascomycota	Dothideomycetes	Botryosphaeriales	Phyllostictaceae	Phyllosticta	Phyllosticta citricarpa	NA
Pcit120373	Phyllosticta citricarpa CBS 102373 v1.0	0	55181	Eukaryota	Ascomycota	Dothideomycetes	Botryosphaeriales	Phyllostictaceae	Phyllosticta	Phyllosticta citricarpa	NA
Pcit122482	Phyllosticta citricarpa CBS 122482 v1.0	0	55181	Eukaryota	Ascomycota	Dothideomycetes	Botryosphaeriales	Phyllostictaceae	Phyllosticta	Phyllosticta citricarpa	NA
Pcit122670	Phyllosticta citricarpa CBS 122670 v1.0	0	55181	Eukaryota	Ascomycota	Dothideomycetes	Botryosphaeriales	Phyllostictaceae	Phyllosticta	Phyllosticta citricarpa	NA
Pcit129764	Phyllosticta citrichinaensis CBS 129764 v1.0	0	1130410	Eukaryota	Ascomycota	Dothideomycetes	Botryosphaeriales	Phyllostictaceae	Phyllosticta	Phyllosticta citrichinaensis	NA
Pcit131864	Phyllosticta citricarpa CBS 131864 v1.0	0	55181	Eukaryota	Ascomycota	Dothideomycetes	Botryosphaeriales	Phyllostictaceae	Phyllosticta	Phyllosticta citricarpa	NA
Pcit141352	Phyllosticta citricarpa CBS 141352 v1.0	0	55181	Eukaryota	Ascomycota	Dothideomycetes	Botryosphaeriales	Phyllostictaceae	Phyllosticta	Phyllosticta citricarpa	NA
Pcit16586	Phyllosticta citricarpa CPC 16586 v1.0	0	55181	Eukaryota	Ascomycota	Dothideomycetes	Botryosphaeriales	Phyllostictaceae	Phyllosticta	Phyllosticta citricarpa	NA
Pcit17464	Phyllosticta citribraziliensis CPC 17464 v1.0	0	989973	Eukaryota	Ascomycota	Dothideomycetes	Botryosphaeriales	Phyllostictaceae	Phyllosticta	Phyllosticta citribraziliensis	NA
Pcitr2	Phyllosticta citriasiana CBS 120426 v2.0	0	595635	Eukaryota	Ascomycota	Dothideomycetes	Botryosphaeriales	Phyllostictaceae	Phyllosticta	Phyllosticta citriasiana	NA
Pcitri2	Phyllosticta citriasiana CBS 123371 v2.0	0	595635	Eukaryota	Ascomycota	Dothideomycetes	Botryosphaeriales	Phyllostictaceae	Phyllosticta	Phyllosticta citriasiana	NA
Penac1	Talaromyces aculeatus ATCC 10409 v1.0	0	1392253	Eukaryota	Ascomycota	Eurotiomycetes	Eurotiales	Trichocomaceae	Talaromyces	Talaromyces aculeatus	NA
Penant1	Penicillium antarcticum IBT 31811	1	416450	Eukaryota	Ascomycota	Eurotiomycetes	Eurotiales	Aspergillaceae	Penicillium	Penicillium antarcticum	28368369
Penanta1	Penicillium antarcticum DTO 356-E5 v1.0	1	416450	Eukaryota	Ascomycota	Eurotiomycetes	Eurotiales	Aspergillaceae	Penicillium	Penicillium antarcticum	NA
Penar1	Penicillium arizonense CBS 141311	1	1835702	Eukaryota	Ascomycota	Eurotiomycetes	Eurotiales	Aspergillaceae	Penicillium	Penicillium arizonense	27739446
Penatra1	Penicillium atramentosum RS17 v1.0	0	36652	Eukaryota	Ascomycota	Eurotiomycetes	Eurotiales	Aspergillaceae	Penicillium	Penicillium atramentosum	NA
Penbi1	Penicillium bilaiae ATCC 20851 v1.0	1	69765	Eukaryota	Ascomycota	Eurotiomycetes	Eurotiales	Aspergillaceae	Penicillium	Penicillium bilaiae	NA
Penbr2	Penicillium brevicompactum 1011305 v2.0	1	5074	Eukaryota	Ascomycota	Eurotiomycetes	Eurotiales	Aspergillaceae	Penicillium	Penicillium brevicompactum	NA
Penbra1	Penicillium brasilianum MG11	1	104259	Eukaryota	Ascomycota	Eurotiomycetes	Eurotiales	Aspergillaceae	Penicillium	Penicillium brasilianum	26337871
PenbrAgRF18_1	Penicillium brevicompactum AgRF18 v1.0	1	5074	Eukaryota	Ascomycota	Eurotiomycetes	Eurotiales	Aspergillaceae	Penicillium	Penicillium brevicompactum	NA
Penca1	Penicillium canescens ATCC 10419 v1.0	1	5083	Eukaryota	Ascomycota	Eurotiomycetes	Eurotiales	Aspergillaceae	Penicillium	Penicillium canescens	NA
Pencam1	Penicillium camemberti FM 013	1	1429867	Eukaryota	Ascomycota	Eurotiomycetes	Eurotiales	Aspergillaceae	Penicillium	Penicillium camemberti	24407037
Pench1	Penicillium chrysogenum v1.0	1	1353254	Eukaryota	Ascomycota	Eurotiomycetes	Eurotiales	Aspergillaceae	Penicillium	Penicillium chrysogenum	28196534
PenchWisc1_1	Penicillium chrysogenum Wisconsin 54-1255	1	500485	Eukaryota	Ascomycota	Eurotiomycetes	Eurotiales	Aspergillaceae	Penicillium	Penicillium rubens	18820685
Pencop1	Penicillium coprophilum IBT 31321	1	36646	Eukaryota	Ascomycota	Eurotiomycetes	Eurotiales	Aspergillaceae	Penicillium	Penicillium coprophilum	28368369
Pendec1	Penicillium decumbens IBT 11843	0	69771	Eukaryota	Ascomycota	Eurotiomycetes	Eurotiales	Aspergillaceae	Penicillium	Penicillium decumbens	28368369
Pendi1	Penicillium digitatum PHI26	1	1170229	Eukaryota	Ascomycota	Eurotiomycetes	Eurotiales	Aspergillaceae	Penicillium	Penicillium digitatum	23171342
Pendig1	Penicillium digitatum Pd1	1	1170230	Eukaryota	Ascomycota	Eurotiomycetes	Eurotiales	Aspergillaceae	Penicillium	Penicillium digitatum	23171342
Penex1	Penicillium expansum ATCC 24692 v1.0	1	27334	Eukaryota	Ascomycota	Eurotiomycetes	Eurotiales	Aspergillaceae	Penicillium	Penicillium expansum	NA
Penexp1	Penicillium expansum d1	1	27334	Eukaryota	Ascomycota	Eurotiomycetes	Eurotiales	Aspergillaceae	Penicillium	Penicillium expansum	25338147
Penfe1	Penicillium fellutanum ATCC 48694 v1.0	0	70095	Eukaryota	Ascomycota	Eurotiomycetes	Eurotiales	Aspergillaceae	Penicillium	Penicillium fellutanum	NA
Penfla1	Penicillium flavigenum IBT 14082	1	254877	Eukaryota	Ascomycota	Eurotiomycetes	Eurotiales	Aspergillaceae	Penicillium	Penicillium flavigenum	28368369
Penfr1	Penicillium freii DAOM 242723	1	48697	Eukaryota	Ascomycota	Eurotiomycetes	Eurotiales	Aspergillaceae	Penicillium	Penicillium freii	27433447
Pengl1	Penicillium glabrum DAOM 239074 v1.0	2	69773	Eukaryota	Ascomycota	Eurotiomycetes	Eurotiales	Aspergillaceae	Penicillium	Penicillium glabrum	NA
Pengri1	Penicillium griseofulvum PG3	1	5078	Eukaryota	Ascomycota	Eurotiomycetes	Eurotiales	Aspergillaceae	Penicillium	Penicillium griseofulvum	26729047
Penita1	Penicillium italicum PHI-1	0	40296	Eukaryota	Ascomycota	Eurotiomycetes	Eurotiales	Aspergillaceae	Penicillium	Penicillium italicum	25338147
Penja1	Penicillium janthinellum ATCC 10455 v1.0	1	5079	Eukaryota	Ascomycota	Eurotiomycetes	Eurotiales	Aspergillaceae	Penicillium	Penicillium janthinellum	NA
Penla1	Penicillium lanosocoeruleum ATCC 48919 v1.0	2	1346256	Eukaryota	Ascomycota	Eurotiomycetes	Eurotiales	Aspergillaceae	Penicillium	Penicillium lanosocoeruleum	NA
Pennal1	Penicillium nalgiovense FM193	1	1439352	Eukaryota	Ascomycota	Eurotiomycetes	Eurotiales	Aspergillaceae	Penicillium	Penicillium nalgiovense	28368369
Pennord1	Penicillium nordicum DAOMC 185683	1	229535	Eukaryota	Ascomycota	Eurotiomycetes	Eurotiales	Aspergillaceae	Penicillium	Penicillium nordicum	26734552
Penoc1	Penicillium occitanis CL100	1	290292	Eukaryota	Ascomycota	Eurotiomycetes	Eurotiales	Aspergillaceae	Penicillium	Penicillium sp. 'occitanis'	28951729
Penox1	Penicillium oxalicum 114-2	1	933388	Eukaryota	Ascomycota	Eurotiomycetes	Eurotiales	Aspergillaceae	Penicillium	Penicillium oxalicum	23383313
Penpol1	Penicillium polonicum IBT 4502	1	60169	Eukaryota	Ascomycota	Eurotiomycetes	Eurotiales	Aspergillaceae	Penicillium	Penicillium polonicum	28368369
Penra1	Penicillium raistrickii ATCC 10490 v1.0	1	69783	Eukaryota	Ascomycota	Eurotiomycetes	Eurotiales	Aspergillaceae	Penicillium	Penicillium raistrickii	NA
Penro1	Penicillium roqueforti FM164	0	1365484	Eukaryota	Ascomycota	Eurotiomycetes	Eurotiales	Aspergillaceae	Penicillium	Penicillium roqueforti	24407037
Pensol1	Penicillium solitum IBT 29525	1	60172	Eukaryota	Ascomycota	Eurotiomycetes	Eurotiales	Aspergillaceae	Penicillium	Penicillium solitum	28368369
Pensoli1	Penicillium solitum IBT 30036 v1.0	1	60172	Eukaryota	Ascomycota	Eurotiomycetes	Eurotiales	Aspergillaceae	Penicillium	Penicillium solitum	NA
Penste1	Penicillium steckii IBT 24891	0	303698	Eukaryota	Ascomycota	Eurotiomycetes	Eurotiales	Aspergillaceae	Penicillium	Penicillium steckii	28368369
Pensub1	Penicillium subrubescens FBCC1632 / CBS132785	2	1316194	Eukaryota	Ascomycota	Eurotiomycetes	Eurotiales	Aspergillaceae	Penicillium	Penicillium subrubescens	28216099
Penswi1	Penicillium swiecickii 182 6C1 v1.0	0	2136024	Eukaryota	Ascomycota	Eurotiomycetes	Eurotiales	Aspergillaceae	Penicillium	Penicillium sp. 182_6C1	NA
Penth1	Penicillium thymicola DAOMC 180753 v1.0	1	293382	Eukaryota	Ascomycota	Eurotiomycetes	Eurotiales	Aspergillaceae	Penicillium	Penicillium thymicola	27521635
Penvul1	Penicillium vulpinum IBT 29486	0	29845	Eukaryota	Ascomycota	Eurotiomycetes	Eurotiales	Aspergillaceae	Penicillium	Penicillium vulpinum	28368369
Perma1	Periconia macrospinosa DSE2036 v1.0	0	97972	Eukaryota	Ascomycota	Dothideomycetes	Pleosporales	Periconiaceae	Periconia	Periconia macrospinosa	29679020
Pesfi1	Pestalotiopsis fici W106-1	1	1229662	Eukaryota	Ascomycota	Sordariomycetes	Xylariales	Sporocadaceae	Pestalotiopsis	Pestalotiopsis fici	25623211
Pestal1	Pestalotiopsis sp. NC0098 v1.0	1	1907218	Eukaryota	Ascomycota	Sordariomycetes	Xylariales	Sporocadaceae	Pestalotiopsis	Pestalotiopsis sp. NC0098	34797921
Petxy1	Peterozyma xylosa NRRL Y-12939	0	1337056	Eukaryota	Ascomycota	Saccharomycetes	Saccharomycetales	Debaryomycetaceae	Peterozyma	Peterozyma xylosa	29760453
Pezech1	Peziza echinospora CBS 144458 v1.0	0	61495	Eukaryota	Ascomycota	Pezizomycetes	Pezizales	Pezizaceae	Peziza	Peziza echinospora	NA
Pezsub1	Tricharina aff. praecox DOB1048 v1.0	0	2572650	Eukaryota	Ascomycota	Pezizomycetes	Pezizales	Pyronemataceae	Tricharina	Tricharina aff. praecox	NA
Pgt_201_A1	Puccinia graminis f. sp. tritici 21-0 haplotype A	0	626357	Eukaryota	Basidiomycota	Pucciniomycetes	Pucciniales	Pucciniaceae	Puccinia	Puccinia graminis	31699975
Pgt_201_B1	Puccinia graminis f. sp. tritici 21-0 haplotype B	0	626357	Eukaryota	Basidiomycota	Pucciniomycetes	Pucciniales	Pucciniaceae	Puccinia	Puccinia graminis	31699975
Pgt_Ug99_A1	Puccinia graminis f. sp. tritici Ug99 haplotype A	0	56615	Eukaryota	Basidiomycota	Pucciniomycetes	Pucciniales	Pucciniaceae	Puccinia	Puccinia graminis	31699975
Pgt_Ug99_C1	Puccinia graminis f. sp. tritici Ug99 haplotype C	0	56615	Eukaryota	Basidiomycota	Pucciniomycetes	Pucciniales	Pucciniaceae	Puccinia	Puccinia graminis	31699975
Phaal1	Phaeoacremonium aleophilum UCRPA7	1	1286976	Eukaryota	Ascomycota	Sordariomycetes	Togniniales	Togniniaceae	Phaeoacremonium	Phaeoacremonium minimum	23814032
Phaart1	Phascolomyces articulosus v1.0	0	60185	Eukaryota	Mucoromycota	Mucoromycetes	Mucorales	Lichtheimiaceae	Phascolomyces	Phascolomyces articulosus	NA
Phaca1	Phanerochaete carnosa HHB-10118-Sp v1.0	2	231932	Eukaryota	Basidiomycota	Agaricomycetes	Polyporales	Phanerochaetaceae	Phanerochaete	Phanerochaete carnosa	22937793
Phach1	Phaeomoniella chlamydospora UCRPC4	0	158046	Eukaryota	Ascomycota	Eurotiomycetes	Phaeomoniellales	Phaeomoniellaceae	Phaeomoniella	Phaeomoniella chlamydospora	26084502
PhaeoFL0889_1	Phaeoacremonium sp. FL0889 v1.0	2	1884258	Eukaryota	Ascomycota	Sordariomycetes	Togniniales	Togniniaceae	Phaeoacremonium	Phaeoacremonium sp. FL0889	NA
Phapa1	Phakopsora pachyrhizi MT2006 v1.0	0	170000	Eukaryota	Basidiomycota	Pucciniomycetes	Pucciniales	Phakopsoraceae	Phakopsora	Phakopsora pachyrhizi	NA
PhapaK8108	Phakopsora pachyrhizi K8108 v2.0	0	170000	Eukaryota	Basidiomycota	Pucciniomycetes	Pucciniales	Phakopsoraceae	Phakopsora	Phakopsora pachyrhizi	NA
Phapla1	Phaeosolenia platensis CBS 268.64 v1.0	0	269161	Eukaryota	Basidiomycota	Agaricomycetes	Agaricales	Chromocyphellaceae	Phaeosolenia	Phaeosolenia platensis	NA
PhaPMI808	Phaeosphaeriaceae sp. PMI_808 v1.0	1	5020	Eukaryota	Ascomycota	Dothideomycetes	Pleosporales	Phaeosphaeriaceae	NA	NA	NA
Phapo1	Phaeosphaeria poagena MPI-PUGE-AT-0046c v1.0	2	1715242	Eukaryota	Ascomycota	Dothideomycetes	Pleosporales	Phaeosphaeriaceae	Phaeosphaeria	Phaeosphaeria sp.	34893598
Phcap1	Phyllosticta capitalensis CBS 117118 v1.0	0	121624	Eukaryota	Ascomycota	Dothideomycetes	Botryosphaeriales	Phyllostictaceae	Phyllosticta	Phyllosticta capitalensis	NA
Phcapi1	Phyllosticta capitalensis CBS 356.52 v1.0	0	121624	Eukaryota	Ascomycota	Dothideomycetes	Botryosphaeriales	Phyllostictaceae	Phyllosticta	Phyllosticta capitalensis	NA
Phcapit2	Phyllosticta capitalensis CBS 111638 v2.0	0	121624	Eukaryota	Ascomycota	Dothideomycetes	Botryosphaeriales	Phyllostictaceae	Phyllosticta	Phyllosticta capitalensis	NA
Phchr2	Phanerochaete chrysosporium RP-78 v2.2	3	2822231	Eukaryota	Basidiomycota	Agaricomycetes	Polyporales	Phanerochaetaceae	Phanerodontia	Phanerodontia chrysosporium	24853079
Phchr3_2	Phanerochaete chrysosporium RP-78 v3.0	3	2822231	Eukaryota	Basidiomycota	Agaricomycetes	Polyporales	Phanerochaetaceae	Phanerodontia	Phanerodontia chrysosporium	NA
Phcit1	Phyllosticta citribraziliensis CBS 100098 v1.0	0	989973	Eukaryota	Ascomycota	Dothideomycetes	Botryosphaeriales	Phyllostictaceae	Phyllosticta	Phyllosticta citribraziliensis	31512371
Phcitr1	Phyllosticta citrichinaensis CBS 130529 v1.0	0	1130410	Eukaryota	Ascomycota	Dothideomycetes	Botryosphaeriales	Phyllostictaceae	Phyllosticta	Phyllosticta citrichinaensis	31512371
Phefer1	Phellinus ferrugineofuscus SpK3Phefer14 v1.0	0	167367	Eukaryota	Basidiomycota	Agaricomycetes	Hymenochaetales	Hymenochaetaceae	Phellinidium	Phellinidium ferrugineofuscum	NA
Pheign1_1	Phellinus igniarius CCBS 575 v1.0	0	40472	Eukaryota	Basidiomycota	Agaricomycetes	Hymenochaetales	Hymenochaetaceae	Phellinus	Phellinus igniarius	NA
Pheni1	Phellopilus nigrolimitatus SigPhenig9 v1.0	0	127956	Eukaryota	Basidiomycota	Agaricomycetes	Hymenochaetales	Hymenochaetaceae	Phellopilus	Phellopilus nigrolimitatus	NA
Pheno1	Phellinus noxius FFPRI411160	0	2282107	Eukaryota	Basidiomycota	Agaricomycetes	Hymenochaetales	Hymenochaetaceae	Pyrrhoderma	Pyrrhoderma noxium	28926153
Phevit1	Phellinus viticola PhevitSig-SM15 v1.0	0	139386	Eukaryota	Basidiomycota	Agaricomycetes	Hymenochaetales	Hymenochaetaceae	Fuscoporia	Fuscoporia viticola	NA
Phiatt1	Phialophora attae CBS 131958	1	1664694	Eukaryota	Ascomycota	Eurotiomycetes	Chaetothyriales	Herpotrichiellaceae	Phialophora	Phialophora attinorum	26586868
Phimu1	Leotiomycetes sp. MPI-SDFR-AT-0126 v1.0	1	1709938	Eukaryota	Ascomycota	Leotiomycetes	NA	NA	NA	Leotiomycetes sp.	34893598
Phisc1	Phialocephala scopiformis 5WS22E1 v1.0	1	149040	Eukaryota	Ascomycota	Leotiomycetes	Helotiales	Mollisiaceae	Mollisia	Mollisia scopiformis	26950333
Phisu1	Phialocephala subalpina UAMH 11012	1	576137	Eukaryota	Ascomycota	Leotiomycetes	Helotiales	Mollisiaceae	Phialocephala	Phialocephala subalpina	27938347
Phlbr1	Phlebia brevispora HHB-7030 SS6 v1.0	2	194682	Eukaryota	Basidiomycota	Agaricomycetes	Polyporales	Meruliaceae	Phlebia	Phlebia brevispora	23935031
Phlcen1	Phlebia centrifuga FBCC195	2	98765	Eukaryota	Basidiomycota	Agaricomycetes	Polyporales	Meruliaceae	Hermanssonia	Hermanssonia centrifuga	29622620
Phlfa1	Phleogena faginea OMC 1709 v1.0	1	5224	Eukaryota	Basidiomycota	Atractiellomycetes	Atractiellales	Phleogenaceae	Phleogena	Phleogena faginea	NA
PhlFC14_2	Phlebopus sp. FC_14 v2.0	0	2060792	Eukaryota	Basidiomycota	Agaricomycetes	Boletales	Boletinellaceae	Phlebopus	Phlebopus sp.	34767630
Phlgi1	Phlebiopsis gigantea v1.0	0	82310	Eukaryota	Basidiomycota	Agaricomycetes	Polyporales	Phanerochaetaceae	Phlebiopsis	Phlebiopsis gigantea	25474575
Phlrad1	Phlebia radiata Fr. (isolate 79, FBCC0043)	2	5308	Eukaryota	Basidiomycota	Agaricomycetes	Polyporales	Meruliaceae	Phlebia	Phlebia radiata	27602055
Phlsub1	Phlebia subcretacea OMC74 v1.0	0	2743499	Eukaryota	Basidiomycota	Agaricomycetes	Polyporales	Steccherinaceae	Cabalodontia	Cabalodontia subcretacea	NA
Phoaln1	Pholiota alnicola AH 47727 v1.0	0	109635	Eukaryota	Basidiomycota	Agaricomycetes	Agaricales	Strophariaceae	Flammula	Flammula alnicola	33211093
Phocon1	Pholiota conissans CIRM-BRFM 674 v1.0	0	109636	Eukaryota	Basidiomycota	Agaricomycetes	Agaricales	Strophariaceae	Pholiota	Pholiota conissans	33211093
Phohig1	Pholiota molesta CBS 144467 v1.0	0	2066989	Eukaryota	Basidiomycota	Agaricomycetes	Agaricales	Strophariaceae	Pholiota	Pholiota molesta	33034064
Phomu1	Phoma multirostrata 7a v1.0	1	73003	Eukaryota	Ascomycota	Dothideomycetes	Pleosporales	Didymellaceae	Ectophoma	Ectophoma multirostrata	NA
Photr1	Phoma tracheiphila IPT5 v1.0	1	1408161	Eukaryota	Ascomycota	Dothideomycetes	Pleosporales	Leptosphaeriaceae	Plenodomus	Plenodomus tracheiphilus	32206138
Phy27169	Phyllosticta paracitricarpa CBS 141357 v1.0	0	1907483	Eukaryota	Ascomycota	Dothideomycetes	Botryosphaeriales	Phyllostictaceae	Phyllosticta	Phyllosticta sp. CPC 27169	31512371
Phybl_L51_1	Phycomyces blakesleeanus L51 v1.0	0	4837	Eukaryota	Mucoromycota	Mucoromycetes	Mucorales	Phycomycetaceae	Phycomyces	Phycomyces blakesleeanus	NA
Phybl2	Phycomyces blakesleeanus NRRL1555 v2.0	0	4837	Eukaryota	Mucoromycota	Mucoromycetes	Mucorales	Phycomycetaceae	Phycomyces	Phycomyces blakesleeanus	27238284
Phybla1	Phycomyces blakesleeanus UBC1 v1.0	0	4837	Eukaryota	Mucoromycota	Mucoromycetes	Mucorales	Phycomycetaceae	Phycomyces	Phycomyces blakesleeanus	NA
PhyblU21_2	Phycomyces blakesleeanus UBC21 v2.0	0	4837	Eukaryota	Mucoromycota	Mucoromycetes	Mucorales	Phycomycetaceae	Phycomyces	Phycomyces blakesleeanus	NA
Phycap1	Phyllosticta capitalensis CBS 128856 v1.0	0	121624	Eukaryota	Ascomycota	Dothideomycetes	Botryosphaeriales	Phyllostictaceae	Phyllosticta	Phyllosticta capitalensis	31512371
Phycapi2	Phyllosticta capitalensis CBS 173.77 v2.0	0	121624	Eukaryota	Ascomycota	Dothideomycetes	Botryosphaeriales	Phyllostictaceae	Phyllosticta	Phyllosticta capitalensis	NA
Phycit1	Phyllosticta citriasiana CBS 120486 v1.0	0	595635	Eukaryota	Ascomycota	Dothideomycetes	Botryosphaeriales	Phyllostictaceae	Phyllosticta	Phyllosticta citriasiana	31512371
Phycitr1	Phyllosticta citricarpa CBS 127454 v1.0	0	55181	Eukaryota	Ascomycota	Dothideomycetes	Botryosphaeriales	Phyllostictaceae	Phyllosticta	Phyllosticta citricarpa	31512371
Phycpc1	Phyllosticta sp. CPC 27913 v1.0	0	1882840	Eukaryota	Ascomycota	Dothideomycetes	Botryosphaeriales	Phyllostictaceae	Phyllosticta	Phyllosticta sp. CPC 27913	31512371
Phypa1	Phyllosticta paracitricarpa CBS 141358 v1.0	0	2016321	Eukaryota	Ascomycota	Dothideomycetes	Botryosphaeriales	Phyllostictaceae	Phyllosticta	Phyllosticta paracitricarpa	NA
Pickud1	Pichia kudriavzevii CBS573	0	4909	Eukaryota	Ascomycota	Saccharomycetes	Saccharomycetales	Pichiaceae	Pichia	Pichia kudriavzevii	30024981
Picme2	Pichia membranifaciens v2.0	0	4926	Eukaryota	Ascomycota	Saccharomycetes	Saccharomycetales	Pichiaceae	Pichia	Pichia membranifaciens	27535936
Picpa1	Pichia pastoris	0	644223	Eukaryota	Ascomycota	Saccharomycetes	Saccharomycetales	Phaffomycetaceae	Komagataella	Komagataella phaffii	19465926
Picst3	Scheffersomyces stipitis NRRL Y-11545 v2.0	0	322104	Eukaryota	Ascomycota	Saccharomycetes	Saccharomycetales	Debaryomycetaceae	Scheffersomyces	Scheffersomyces stipitis	17334359
Pieho1_1	Piedraia hortae CBS 480.64 v1.1	0	147573	Eukaryota	Ascomycota	Dothideomycetes	Capnodiales	Piedraiaceae	Piedraia	Piedraia hortae	32206138
Pilano1	Pilaira anomala RSA1997 v1.0	0	64641	Eukaryota	Mucoromycota	Mucoromycetes	Mucorales	Mucoraceae	Pilaira	Pilaira anomala	NA
Pilbys1	Piloderma byssinum 4S31 v1.0	0	146056	Eukaryota	Basidiomycota	Agaricomycetes	Atheliales	Atheliaceae	Piloderma	Piloderma byssinum	NA
Pilcr1	Piloderma olivaceum F 1598 v1.0	0	80663	Eukaryota	Basidiomycota	Agaricomycetes	Atheliales	Atheliaceae	Piloderma	Piloderma croceum	25706625
Pilidi1	Coniella lustricola B22-T-1 v1.0	1	2025994	Eukaryota	Ascomycota	Sordariomycetes	Diaporthales	Schizoparmaceae	Coniella	Coniella lustricola	NA
Pilsph1	Piloderma sphaerosporum 354 v1.0	0	515974	Eukaryota	Basidiomycota	Agaricomycetes	Atheliales	Atheliaceae	Piloderma	Piloderma sphaerosporum	NA
Pilumb1	Pilobolus umbonatus NRRL 6349 v1.0	0	101123	Eukaryota	Mucoromycota	Mucoromycetes	Mucorales	Pilobolaceae	Pilobolus	Pilobolus umbonatus	NA
Pipbet1_1	Fomitopsis betulina CIRM-BRFM 1772 v1.1	0	40450	Eukaryota	Basidiomycota	Agaricomycetes	Polyporales	Fomitopsidaceae	Fomitopsis	Fomitopsis betulina	33538380
Pipcy3_1	Piptocephalis cylindrospora RSA 2659 single-cell v3.0	0	1907219	Eukaryota	Zoopagomycota	Zoopagomycetes	Zoopagales	Piptocephalidaceae	Piptocephalis	Piptocephalis cylindrospora	30297742
Piptie1	Piptocephalis tieghemiana RSA 1565 v1.0	0	1286916	Eukaryota	Zoopagomycota	Zoopagomycetes	Zoopagales	Piptocephalidaceae	Piptocephalis	Piptocephalis tieghemiana	NA
PirE2_1	Piromyces sp. E2 v1.0	0	73868	Eukaryota	Chytridiomycota	Neocallimastigomycetes	Neocallimastigales	Neocallimastigaceae	Piromyces	Piromyces sp. E2	28555641
Pirfi3	Piromyces finnis v3.0	0	1754191	Eukaryota	Chytridiomycota	Neocallimastigomycetes	Neocallimastigales	Neocallimastigaceae	Piromyces	Piromyces finnis	28555641;28481340
Pirin1	Piriformospora indica DSM 11827 from MPI	0	1109443	Eukaryota	Basidiomycota	Agaricomycetes	Sebacinales	Serendipitaceae	Serendipita	Serendipita indica	22022265
Piromy_p0_1	Piromyces sp. UH3-1 v2.0	0	45796	Eukaryota	Chytridiomycota	Neocallimastigomycetes	Neocallimastigales	Neocallimastigaceae	Piromyces	Piromyces sp.	NA
Pisalb1	Pisolithus albus SI12 v1.0	0	178870	Eukaryota	Basidiomycota	Agaricomycetes	Boletales	Pisolithaceae	Pisolithus	Pisolithus albus	NA
Piscro1	Pisolithus croceorrhizus subspA 74A v1.0	0	2060934	Eukaryota	Basidiomycota	Agaricomycetes	Boletales	Pisolithaceae	Pisolithus	Pisolithus croceorrhizus	NA
Pismar1	Pisolithus marmoratus ssp. 2 16A v1.0	0	178871	Eukaryota	Basidiomycota	Agaricomycetes	Boletales	Pisolithaceae	Pisolithus	Pisolithus marmoratus	NA
Pismi_AB1_1	Pisolithus sp. B1 v1.0	0	2614595	Eukaryota	Basidiomycota	Agaricomycetes	Boletales	Pisolithaceae	Pisolithus	Pisolithus sp. B1	NA
Pismi2	Pisolithus microcarpus 441 v2.0	0	178872	Eukaryota	Basidiomycota	Agaricomycetes	Boletales	Pisolithaceae	Pisolithus	Pisolithus microcarpus	25706625
Pisori2	Pisolithus orientalis OTSU v2.0	0	936130	Eukaryota	Basidiomycota	Agaricomycetes	Boletales	Pisolithaceae	Pisolithus	Pisolithus orientalis	NA
Pisthe1	Pisolithus thermaeus 11 v1.0	0	2136032	Eukaryota	Basidiomycota	Agaricomycetes	Boletales	Pisolithaceae	Pisolithus	Pisolithus thermaeus	NA
Pisthe227_1	Pisolithus croceorrhizus ssp. 2 72 v1.0	0	2060934	Eukaryota	Basidiomycota	Agaricomycetes	Boletales	Pisolithaceae	Pisolithus	Pisolithus croceorrhizus	NA
Pisti2	Pisolithus tinctorius Marx 270 v2.0	0	37468	Eukaryota	Basidiomycota	Agaricomycetes	Boletales	Pisolithaceae	Pisolithus	Pisolithus tinctorius	25706625
Pleav1	Pleospora avicennia ATCC 66911 v1.0	0	193131	Eukaryota	Ascomycota	Dothideomycetes	NA	Halojulellaceae	Halojulella	Halojulella avicenniae	NA
Plecto1	Xylariales sp. AK1849 v1.0	1	1907220	Eukaryota	Ascomycota	Sordariomycetes	Xylariales	NA	NA	Xylariales sp. AK1849	34797921
Plecu1	Plectosphaerella cucumerina DS2psM2a2 v1.0	1	40658	Eukaryota	Ascomycota	Sordariomycetes	Glomerellales	Plectosphaerellaceae	Plectosphaerella	Plectosphaerella cucumerina	NA
Plecuc1	Plectosphaerella cucumerina RP01 v1.0	1	40658	Eukaryota	Ascomycota	Sordariomycetes	Glomerellales	Plectosphaerellaceae	Plectosphaerella	Plectosphaerella cucumerina	34893598
Plecucu2	Plectosphaerella cucumerina MPI-SDFR-AT-0117 v2.0	1	936078	Eukaryota	Ascomycota	Sordariomycetes	Glomerellales	Plectosphaerellaceae	Plectosphaerella	Plectosphaerella plurivora	NA
Pleery1	Pleurotus eryngii ATCC 90797 v1.0	0	5323	Eukaryota	Basidiomycota	Agaricomycetes	Agaricales	Pleurotaceae	Pleurotus	Pleurotus eryngii	33211093
Plemel1	Plectania melastoma CBS 918.72 v1.0	0	1280572	Eukaryota	Ascomycota	Pezizomycetes	Pezizales	Sarcosomataceae	Plectania	Plectania melastoma	NA
PleosPC15_2	Pleurotus ostreatus PC15 v2.0	0	1137138	Eukaryota	Basidiomycota	Agaricomycetes	Agaricales	Pleurotaceae	Pleurotus	Pleurotus ostreatus	24958869
PleosPC9_1	Pleurotus ostreatus PC9 v1.0	0	5322	Eukaryota	Basidiomycota	Agaricomycetes	Agaricales	Pleurotaceae	Pleurotus	Pleurotus ostreatus	27117896
PlePMI138_1	Pleosporaceae sp. PMI_138 v1.0	0	2663372	Eukaryota	Ascomycota	Dothideomycetes	Pleosporales	Pleosporaceae	NA	Pleosporaceae sp. PMI_138	NA
Plesi1	Pleomassaria siparia v1.0	0	100044	Eukaryota	Ascomycota	Dothideomycetes	Pleosporales	Pleomassariaceae	Pleomassaria	Pleomassaria siparia	32206138
Plicr1	Plicaturopsis crispa v1.0	0	944288	Eukaryota	Basidiomycota	Agaricomycetes	Amylocorticiales	Amylocorticiaceae	Plicaturopsis	Plicaturopsis crispa	25706625
Plucer1	Pluteus cervinus NL-1719 v1.0	0	181527	Eukaryota	Basidiomycota	Agaricomycetes	Agaricales	Pluteaceae	Pluteus	Pluteus cervinus	30886374
Pneca1	Pneumocystis carinii B80	0	1408658	Eukaryota	Ascomycota	Pneumocystidomycetes	Pneumocystidales	Pneumocystidaceae	Pneumocystis	Pneumocystis carinii	26899007
Pneji1	Pneumocystis jirovecii	0	42068	Eukaryota	Ascomycota	Pneumocystidomycetes	Pneumocystidales	Pneumocystidaceae	Pneumocystis	Pneumocystis jirovecii	23269827
Pnejir1	Pneumocystis jirovecii RU7	0	1408657	Eukaryota	Ascomycota	Pneumocystidomycetes	Pneumocystidales	Pneumocystidaceae	Pneumocystis	Pneumocystis jirovecii	26899007
PnitS607_1	Phycomyces nitens S607 v1.0	0	269771	Eukaryota	Mucoromycota	Mucoromycetes	Mucorales	Phycomycetaceae	Phycomyces	Phycomyces nitens	NA
PnitS608_1	Phycomyces nitens S608 v1.0	0	269771	Eukaryota	Mucoromycota	Mucoromycetes	Mucorales	Phycomycetaceae	Phycomyces	Phycomyces nitens	NA
PnitS609_1	Phycomyces nitens S609 v1.0	0	269771	Eukaryota	Mucoromycota	Mucoromycetes	Mucorales	Phycomycetaceae	Phycomyces	Phycomyces nitens	NA
Pocchl1	Pochonia chlamydosporia 170	0	1380566	Eukaryota	Ascomycota	Sordariomycetes	Hypocreales	Clavicipitaceae	Pochonia	Pochonia chlamydosporia	27416025
Podan3	Podospora anserina S mat+	2	515849	Eukaryota	Ascomycota	Sordariomycetes	Sordariales	Chaetomiaceae	Podospora	Podospora anserina	18460219
Podans1	Podospora anserina mat+ v1.0	2	2587412	Eukaryota	Ascomycota	Sordariomycetes	Sordariales	Chaetomiaceae	Podospora	Podospora anserina	NA
Podap1	Podospora appendiculata CBS 314.62 v1.0	2	314037	Eukaryota	Ascomycota	Sordariomycetes	Sordariales	Chaetomiaceae	Podospora	Podospora appendiculata	NA
Podcur1	Podospora curvicolla TEP21a v1.0	2	48157	Eukaryota	Ascomycota	Sordariomycetes	Sordariales	Chaetomiaceae	Podospora	Podospora curvicolla	NA
Poddi1	Podospora didyma CBS 232.78 v1.0	1	330526	Eukaryota	Ascomycota	Sordariomycetes	Sordariales	Chaetomiaceae	Podospora	Podospora didyma	NA
Podjug1	Podosordaria jugoyasan CBS 670.77 v1.0	2	323548	Eukaryota	Ascomycota	Sordariomycetes	Xylariales	Xylariaceae	Podosordaria	Podosordaria jugoyasan	NA
Polagg1_1	Polychytrium aggregatum JEL109 v1.0	0	110093	Eukaryota	Chytridiomycota	Chytridiomycetes	Polychytriales	NA	Polychytrium	Polychytrium aggregatum	NA
Polar1	Polyporus arcularius v1.0	0	1314778	Eukaryota	Basidiomycota	Agaricomycetes	Polyporales	Polyporaceae	Polyporus	Polyporus arcularius	30886374
Polbr1	Polyporus brumalis CIRM-BRFM 1820 v1.0	0	139420	Eukaryota	Basidiomycota	Agaricomycetes	Polyporales	Polyporaceae	Polyporus	Polyporus brumalis	30061923
Polci1	Polychaeton citri v1.0	0	705562	Eukaryota	Ascomycota	Dothideomycetes	Capnodiales	Capnodiaceae	Polychaeton	Polychaeton citri	32206138
Polfu1	Polyplosphaeria fusca CBS 125425 v1.0	1	682080	Eukaryota	Ascomycota	Dothideomycetes	Pleosporales	Tetraplosphaeriaceae	Polyplosphaeria	Polyplosphaeria fusca	32206138
Polhy1	Polytolypa hystricis UAMH 7299	0	1447883	Eukaryota	Ascomycota	Eurotiomycetes	Onygenales	Ajellomycetaceae	Polytolypa	Polytolypa hystricis	29540755
Polsie1	Polyphilus sieberi DSE2052 v1.0	1	2137868	Eukaryota	Ascomycota	Leotiomycetes	Helotiales	Hyaloscyphaceae	Polyphilus	Polyphilus sieberi	NA
Polsqu1	Polyporus squamosus CCBS 676 v1.0	0	5640	Eukaryota	Basidiomycota	Agaricomycetes	Polyporales	Polyporaceae	Polyporus	Polyporus squamosus	33538380
Porchr1	Porodaedalea chrysoloma FP-135951 v1.0	0	74615	Eukaryota	Basidiomycota	Agaricomycetes	Hymenochaetales	Hymenochaetaceae	Porodaedalea	Porodaedalea chrysoloma	NA
Pormuc1	Porpomyces mucidus OMC1666 v1.0	0	156595	Eukaryota	Basidiomycota	Agaricomycetes	Trechisporales	Hydnodontaceae	Porpomyces	Porpomyces mucidus	NA
Pornie1_2	Porodaedalea niemelaei PN71-100-IP13 v1.0	0	175858	Eukaryota	Basidiomycota	Agaricomycetes	Hymenochaetales	Hymenochaetaceae	Porodaedalea	Porodaedalea niemelaei	NA
Porpun1	Poronia punctata CBS 180.79 v1.0	2	101475	Eukaryota	Ascomycota	Sordariomycetes	Xylariales	Xylariaceae	Poronia	Poronia punctata	34797921
Pospl1	Postia placenta MAD 698-R v1.0	0	104341	Eukaryota	Basidiomycota	Agaricomycetes	Polyporales	Dacryobolaceae	Postia	Postia placenta	19193860
PosplRSB12_1	Postia placenta MAD-698-R-SB12 v1.0	0	670580	Eukaryota	Basidiomycota	Agaricomycetes	Polyporales	Dacryobolaceae	Postia	Postia placenta	28831381
Possti1	Postia stiptica OMC1664 v1.0	0	544579	Eukaryota	Basidiomycota	Agaricomycetes	Polyporales	Dacryobolaceae	Postia	Postia stiptica	NA
Powhir1	Powellomyces hirtus BR81 v1.0	0	109895	Eukaryota	Chytridiomycota	Chytridiomycetes	Spizellomycetales	Powellomycetaceae	Powellomyces	Powellomyces hirtus	NA
PpacPPUFV02	Phakopsora pachyrhizi UFV02 v2.1	0	170000	Eukaryota	Basidiomycota	Pucciniomycetes	Pucciniales	Phakopsoraceae	Phakopsora	Phakopsora pachyrhizi	NA
Proin1	Protomyces inouyei	0	27332	Eukaryota	Ascomycota	Taphrinomycetes	Taphrinales	Protomycetaceae	Protomyces	Protomyces inouyei	NA
Pse03VT05_1	Pseudogymnoascus sp. 03VT05	1	1622148	Eukaryota	Ascomycota	Leotiomycetes	NA	Pseudeurotiaceae	Pseudogymnoascus	Pseudogymnoascus sp. 03VT05	29295979
Pse1611_1	Pseudofusicoccum sp. LGMF1611 v1.0	0	2040933	Eukaryota	Ascomycota	Dothideomycetes	Botryosphaeriales	Botryosphaeriaceae	Pseudofusicoccum	Pseudofusicoccum sp.	NA
Psean1_1	Pseudozyma antarctica T-34	0	1151754	Eukaryota	Basidiomycota	Ustilaginomycetes	Ustilaginales	Ustilaginaceae	Moesziomyces	Moesziomyces antarcticus	23558529
Pseel1	Pseudographis elatina	1	1695903	Eukaryota	Ascomycota	Leotiomycetes	Triblidiales	Triblidiaceae	Pseudographis	Pseudographis elatina	NA
Psefl1	Pseudozyma flocculosa PF-1	0	1277687	Eukaryota	Basidiomycota	Ustilaginomycetes	Ustilaginales	Ustilaginaceae	Pseudozyma	Pseudozyma flocculosa	23800965
Psehu1	Pseudozyma hubeiensis SY62	0	1305764	Eukaryota	Basidiomycota	Ustilaginomycetes	Ustilaginales	Ustilaginaceae	Pseudozyma	Pseudozyma hubeiensis	23814110
Psehy1	Pseudovirgaria hyperparasitica CBS 121739 v1.0	0	470096	Eukaryota	Ascomycota	Dothideomycetes	Acrospermales	Acrospermaceae	Pseudovirgaria	Pseudovirgaria hyperparasitica	32206138
Psemus1	Pseudocercospora musae CBS 116634	0	113226	Eukaryota	Ascomycota	Dothideomycetes	Mycosphaerellales	Mycosphaerellaceae	Pseudocercospora	Pseudocercospora musae	27513322
Psene1	Pseudoidium neolycopersici MF1 v1.0	1	1481248	Eukaryota	Ascomycota	Leotiomycetes	Erysiphales	Erysiphaceae	Pseudoidium	Pseudoidium neolycopersici	NA
Pseneu1	Pseudoloma neurophilia MK1	0	146866	Eukaryota	Microsporidia	NA	NA	NA	Pseudoloma	Pseudoloma neurophilia	27230544
Pseudest1	Pseudogymnoascus destructans 20631-21	1	658429	Eukaryota	Ascomycota	Leotiomycetes	NA	Pseudeurotiaceae	Pseudogymnoascus	Pseudogymnoascus destructans	27365344
Pseule1	Pseudocercospora ulei ERN8 v1.0	0	1740738	Eukaryota	Ascomycota	Dothideomycetes	Mycosphaerellales	Mycosphaerellaceae	Pseudocercospora	Pseudocercospora ulei	NA
Pseve2	Pseudomassariella vexata CBS 129021 v1.0	1	1141098	Eukaryota	Ascomycota	Sordariomycetes	Xylariales	Pseudomassariaceae	Pseudomassariella	Pseudomassariella vexata	28481340
Psever1	Pseudogymnoascus verrucosus UAMH 10579	1	342668	Eukaryota	Ascomycota	Leotiomycetes	NA	Pseudeurotiaceae	Pseudogymnoascus	Pseudogymnoascus verrucosus	29295979
PseVKM103_1	Pseudogymnoascus sp. VKM F-103	1	1420912	Eukaryota	Ascomycota	Leotiomycetes	NA	Pseudeurotiaceae	Pseudogymnoascus	Pseudogymnoascus sp. VKM F-103	25994131
PseVKM3775_1	Pseudogymnoascus sp. VKM F-3775	1	1420901	Eukaryota	Ascomycota	Leotiomycetes	NA	Pseudeurotiaceae	Pseudogymnoascus	Pseudogymnoascus sp. VKM F-3775	25994131
PseVKM4246_1	Pseudogymnoascus sp. VKM F-4246	1	1420902	Eukaryota	Ascomycota	Leotiomycetes	NA	Pseudeurotiaceae	Pseudogymnoascus	Pseudogymnoascus sp. VKM F-4246	25994131
PseVKM4514_1	Pseudogymnoascus sp. VKM F-4514	1	1891168	Eukaryota	Ascomycota	Leotiomycetes	NA	Pseudeurotiaceae	Pseudogymnoascus	Pseudogymnoascus sp.	25994131
PseVKM4520_1	Pseudogymnoascus sp. VKM F-4520	1	1891168	Eukaryota	Ascomycota	Leotiomycetes	NA	Pseudeurotiaceae	Pseudogymnoascus	Pseudogymnoascus sp.	25994131
Psicub1_1	Psilocybe cubensis v1.0	0	181762	Eukaryota	Basidiomycota	Agaricomycetes	Agaricales	Strophariaceae	Psilocybe	Psilocybe cubensis	28763571
Psiser1	Psilocybe serbica v1.0	0	797126	Eukaryota	Basidiomycota	Agaricomycetes	Agaricales	Strophariaceae	Psilocybe	Psilocybe serbica	28763571
Ptegra1	Pterula gracilis CBS309.79 v1.0	0	1884261	Eukaryota	Basidiomycota	Agaricomycetes	Agaricales	Pterulaceae	Pterula	Pterula gracilis	30886374
PuccoNC29_1	Puccinia coronata avenae 12NC29	0	860303	Eukaryota	Basidiomycota	Pucciniomycetes	Pucciniales	Pucciniaceae	Puccinia	Puccinia coronata	28846186
PuccoSD80_1	Puccinia coronata avenae 12SD80	0	860303	Eukaryota	Basidiomycota	Pucciniomycetes	Pucciniales	Pucciniaceae	Puccinia	Puccinia coronata	28846186
Pucgr2	Puccinia graminis f. sp. tritici v2.0	0	56615	Eukaryota	Basidiomycota	Pucciniomycetes	Pucciniales	Pucciniaceae	Puccinia	Puccinia graminis	21536894;27913630
Pucst_PST78_1	Puccinia striiformis f. sp. tritici PST-78 v1.0	0	1165861	Eukaryota	Basidiomycota	Pucciniomycetes	Pucciniales	Pucciniaceae	Puccinia	Puccinia striiformis	27913634
Pucst1	Puccinia striiformis f. sp. tritici PST-130	0	875184	Eukaryota	Basidiomycota	Pucciniomycetes	Pucciniales	Pucciniaceae	Puccinia	Puccinia striiformis	21909385
Pucstr1	Puccinia striiformis f. sp. tritici 104 E137 A-	0	1238467	Eukaryota	Basidiomycota	Pucciniomycetes	Pucciniales	Pucciniaceae	Puccinia	Puccinia striiformis	29463659
Puctr1	Puccinia triticina 1-1 BBBD Race 1	0	630390	Eukaryota	Basidiomycota	Pucciniomycetes	Pucciniales	Pucciniaceae	Puccinia	Puccinia triticina	27913634
Punst1	Punctularia strigosozonata v1.0	0	741275	Eukaryota	Basidiomycota	Agaricomycetes	Corticiales	Punctulariaceae	Punctularia	Punctularia strigosozonata	22745431
Purli1	Purpureocillium lilacinum PLFJ-1	1	33203	Eukaryota	Ascomycota	Sordariomycetes	Hypocreales	Ophiocordycipitaceae	Purpureocillium	Purpureocillium lilacinum	27416025
Pursp1	Purpureocillium sp. UdeA0106 v1.0	1	1323837	Eukaryota	Ascomycota	Sordariomycetes	Hypocreales	Ophiocordycipitaceae	Purpureocillium	Purpureocillium sp. UdeA0106	NA
Pycci1	Pycnoporus cinnabarinus CIRM-BRFM 137 v1.0	0	5643	Eukaryota	Basidiomycota	Agaricomycetes	Polyporales	Polyporaceae	Trametes	Trametes cinnabarina	24942338
Pyccin1	Pycnoporus cinnabarinus CIRM-BRFM 50 v1.0	0	5643	Eukaryota	Basidiomycota	Agaricomycetes	Polyporales	Polyporaceae	Trametes	Trametes cinnabarina	NA
Pycco1	Pycnoporus coccineus CIRM-BRFM 310 v1.0	0	158605	Eukaryota	Basidiomycota	Agaricomycetes	Polyporales	Polyporaceae	Trametes	Trametes coccinea	32531032
Pycco1662_1	Pycnoporus coccineus ?CIRM-BRFM 1662 v1.0	0	158605	Eukaryota	Basidiomycota	Agaricomycetes	Polyporales	Polyporaceae	Trametes	Trametes coccinea	NA
Pycful1	Pycnoporellus fulgens PcyfulGre-SM17 v1.0	0	202718	Eukaryota	Basidiomycota	Agaricomycetes	Polyporales	NA	Pycnoporellus	Pycnoporellus fulgens	NA
Pycpun1	Pycnoporus puniceus CIRM-BRFM 1868 v1.0	0	571087	Eukaryota	Basidiomycota	Agaricomycetes	Polyporales	Polyporaceae	Trametes	Trametes punicea	32531032
Pycsa1	Pycnoporus sanguineus CIRM-BRFM 1264 v1.0	0	158606	Eukaryota	Basidiomycota	Agaricomycetes	Polyporales	Polyporaceae	Trametes	Trametes sanguinea	32531032
Pyrco1	Pyronema confluens CBS100304	0	1076935	Eukaryota	Ascomycota	Pezizomycetes	Pezizales	Pyronemataceae	Pyronema	Pyronema omphalodes	24068976
Pyrdom1	Pyronema domesticum CBS 144463 v1.0	0	47205	Eukaryota	Ascomycota	Pezizomycetes	Pezizales	Pyronemataceae	Pyronema	Pyronema domesticum	NA
Pyrinf1	Pyrenochaeta inflorescentiae CORFU0001 v1.0	0	531899	Eukaryota	Ascomycota	Dothideomycetes	Pleosporales	Neopyrenochaetaceae	Neopyrenochaeta	Neopyrenochaeta inflorescentiae	NA
Pyrly1	Pyrenochaeta lycopersici MPI-SDFR-AT-0127 v1.0	2	285811	Eukaryota	Ascomycota	Dothideomycetes	Pleosporales	Pseudopyrenochaetaceae	Pseudopyrenochaeta	Pseudopyrenochaeta lycopersici	34893598
Pyrom1	Pyronema omphalodes CBS 144459 v1.0	0	337075	Eukaryota	Ascomycota	Pezizomycetes	Pezizales	Pyronemataceae	Pyronema	Pyronema omphalodes	NA
Pyrsp1	Pyrenochaeta sp. DS3sAY3a v1.0	0	765867	Eukaryota	Ascomycota	Dothideomycetes	Pleosporales	Cucurbitariaceae	Pyrenochaeta	Pyrenochaeta sp. DS3sAY3a	27434633
Pyrtr1	Pyrenophora tritici-repentis	0	45151	Eukaryota	Ascomycota	Dothideomycetes	Pleosporales	Pleosporaceae	Pyrenophora	Pyrenophora tritici-repentis	23316438
Pyrtt1	Pyrenophora teres f. teres	1	861557	Eukaryota	Ascomycota	Dothideomycetes	Pleosporales	Pleosporaceae	Pyrenophora	Pyrenophora teres	21067574
Rac5018_1	Rachicladosporium sp. CCFEE 5018	0	1974281	Eukaryota	Ascomycota	Dothideomycetes	Cladosporiales	Cladosporiaceae	Rachicladosporium	Rachicladosporium sp. CCFEE 5018	28684563
Racan1	Rachicladosporium antarcticum CCFEE 5527	0	1507870	Eukaryota	Ascomycota	Dothideomycetes	Cladosporiales	Cladosporiaceae	Rachicladosporium	Rachicladosporium antarcticum	28684563
Radcon1	Radulomyces confluens OMC1631 v1.0	0	264109	Eukaryota	Basidiomycota	Agaricomycetes	Agaricales	Pterulaceae	Radulomyces	Radulomyces confluens	NA
Radspe1	Radiomyces spectabilis NRRL 2753 v1.0	0	64574	Eukaryota	Mucoromycota	Mucoromycetes	Mucorales	Radiomycetaceae	Radiomyces	Radiomyces spectabilis	NA
Ramac1	Ramaria rubella (R. acris) UT-36052-T v1.0	0	1314676	Eukaryota	Basidiomycota	Agaricomycetes	Gomphales	Gomphaceae	Ramaria	Ramaria acris	33046698
Rambr1	Ramicandelaber brevisporus CBS 109374 v1.0	0	304332	Eukaryota	Zoopagomycota	NA	Ramicandelaberales	Ramicandelaberaceae	Ramicandelaber	Ramicandelaber brevisporus	NA
Resbic1	Resinicium bicolor OMC78 v1.0	0	98781	Eukaryota	Basidiomycota	Agaricomycetes	Hymenochaetales	NA	Resinicium	Resinicium bicolor	NA
Rhanym2_1	Rhamphospora nymphaeae CBS 172.38 v1.0	0	62645	Eukaryota	Basidiomycota	Exobasidiomycetes	Doassansiales	Rhamphosporaceae	Rhamphospora	Rhamphospora nymphaeae	NA
Rhesp1	Rhexocercosporidium sp. MPI-PUGE-AT-0058 v1.0	1	2042821	Eukaryota	Ascomycota	Leotiomycetes	Helotiales	NA	Rhexocercosporidium	Rhexocercosporidium sp. MPI-PUGE-AT-0058	34893598
Rhice1_1	Rhizophagus cerebriforme DAOM 227022 v1.0	0	658196	Eukaryota	Mucoromycota	Glomeromycetes	Glomerales	Glomeraceae	Glomus	Glomus cerebriforme	30636349
Rhich1	Rhizopus microsporus var. chinensis CCTCC M201021	0	1271458	Eukaryota	Mucoromycota	Mucoromycetes	Mucorales	Rhizopodaceae	Rhizopus	Rhizopus microsporus	23516228
Rhicl1	Rhizophagus clarus HR1	0	94130	Eukaryota	Mucoromycota	Glomeromycetes	Glomerales	Glomeraceae	Rhizophagus	Rhizophagus clarus	29914365
Rhidi1	Rhizophagus diaphanus v1.0	0	1348878	Eukaryota	Mucoromycota	Glomeromycetes	Glomerales	Glomeraceae	Oehlia	Oehlia diaphana	30636349
Rhier1	Rhizoscyphus ericae UAMH 7357 v1.0	1	2082293	Eukaryota	Ascomycota	Leotiomycetes	Helotiales	Hyaloscyphaceae	Hyaloscypha	Hyaloscypha hepaticicola	29315638
Rhihy1	Rhizoclosmatium globosum JEL800 v1.0	0	329046	Eukaryota	Chytridiomycota	Chytridiomycetes	Chytridiales	Chytriomycetaceae	Rhizoclosmatium	Rhizoclosmatium globosum	28481340
Rhiir2_1	Rhizophagus irregularis DAOM 197198 v2.0	0	588596	Eukaryota	Mucoromycota	Glomeromycetes	Glomerales	Glomeraceae	Rhizophagus	Rhizophagus irregularis	29355972
RhiirA1_1	Rhizophagus irregularis A1 v1.0	0	588596	Eukaryota	Mucoromycota	Glomeromycetes	Glomerales	Glomeraceae	Rhizophagus	Rhizophagus irregularis	29355972
RhiirA4	Rhizophagus irregularis A4 v1.0	0	588596	Eukaryota	Mucoromycota	Glomeromycetes	Glomerales	Glomeraceae	Rhizophagus	Rhizophagus irregularis	29355972
RhiirA5	Rhizophagus irregularis A5 v1.0	0	588596	Eukaryota	Mucoromycota	Glomeromycetes	Glomerales	Glomeraceae	Rhizophagus	Rhizophagus irregularis	29355972
RhiirB3	Rhizophagus irregularis B3 v1.0	0	588596	Eukaryota	Mucoromycota	Glomeromycetes	Glomerales	Glomeraceae	Rhizophagus	Rhizophagus irregularis	29355972
RhiirC2	Rhizophagus irregularis C2 v1.0	0	588596	Eukaryota	Mucoromycota	Glomeromycetes	Glomerales	Glomeraceae	Rhizophagus	Rhizophagus irregularis	29355972
Rhili1	Rhizodiscina lignyota CBS 133067 v1.0	0	1504668	Eukaryota	Ascomycota	Dothideomycetes	Aulographales	Rhizodiscinaceae	Rhizodiscina	Rhizodiscina lignyota	32206138
Rhima1	Rhinocladiella mackenziei CBS 650.93	2	1442369	Eukaryota	Ascomycota	Eurotiomycetes	Chaetothyriales	Herpotrichiellaceae	Rhinocladiella	Rhinocladiella mackenziei	29326229
Rhimi_ATCC11559_1	Rhizopus microsporus ATCC11559 v1.0	0	58291	Eukaryota	Mucoromycota	Mucoromycetes	Mucorales	Rhizopodaceae	Rhizopus	Rhizopus microsporus	27956601
Rhimi_ATCC52814_1	Rhizopus microsporus var. microsporus ATCC52814 v1.0	0	58291	Eukaryota	Mucoromycota	Mucoromycetes	Mucorales	Rhizopodaceae	Rhizopus	Rhizopus microsporus	27956601
Rhimi1_1	Rhizopus microsporus var. microsporus ATCC52813 v1.0	0	1340429	Eukaryota	Mucoromycota	Mucoromycetes	Mucorales	Rhizopodaceae	Rhizopus	Rhizopus microsporus	29184190
Rhior3	Rhizopus delemar 99-880 from Broad	0	246409	Eukaryota	Mucoromycota	Mucoromycetes	Mucorales	Rhizopodaceae	Rhizopus	Rhizopus delemar	19578406
Rhisa1	Rhizopogon salebrosus TDB-379 v1.0	0	176626	Eukaryota	Basidiomycota	Agaricomycetes	Boletales	Rhizopogonaceae	Rhizopogon	Rhizopogon salebrosus	NA
Rhiso1	Rhizoctonia solani AG-1 IB	0	1108050	Eukaryota	Basidiomycota	Agaricomycetes	Cantharellales	Ceratobasidiaceae	Rhizoctonia	Rhizoctonia solani	23280342
Rhisol1	Rhizoctonia solani AG-3 Rhs1AP	0	1086054	Eukaryota	Basidiomycota	Agaricomycetes	Cantharellales	Ceratobasidiaceae	Rhizoctonia	Rhizoctonia solani	25359908
Rhisola1	Rhizoctonia solani AG-8 WAC10335	0	1287689	Eukaryota	Basidiomycota	Agaricomycetes	Cantharellales	Ceratobasidiaceae	Rhizoctonia	Rhizoctonia solani	24810276
Rhitru1	Rhizopogon truncatus FC74 v1.0	0	98235	Eukaryota	Basidiomycota	Agaricomycetes	Boletales	Rhizopogonaceae	Rhizopogon	Rhizopogon truncatus	NA
Rhiund1	Rhizina undulata CBS 300.56 v1.0	0	44645	Eukaryota	Ascomycota	Pezizomycetes	Pezizales	Rhizinaceae	Rhizina	Rhizina undulata	NA
Rhives1	Rhizopogon vesiculosus Smith	0	180088	Eukaryota	Basidiomycota	Agaricomycetes	Boletales	Rhizopogonaceae	Rhizopogon	Rhizopogon vesiculosus	28450370
Rhivi1	Rhizopogon vinicolor AM-OR11-026 v1.0	0	1314800	Eukaryota	Basidiomycota	Agaricomycetes	Boletales	Rhizopogonaceae	Rhizopogon	Rhizopogon vinicolor	28450370
Rhivul1	Rhizopogon vulgaris FC72 v1.0	0	36057	Eukaryota	Basidiomycota	Agaricomycetes	Boletales	Rhizopogonaceae	Rhizopogon	Rhizopogon vulgaris	NA
Rhoba1_1	Rhodotorula graminis strain WP1 v1.1	0	578459	Eukaryota	Basidiomycota	Microbotryomycetes	Sporidiobolales	Sporidiobolaceae	Rhodotorula	Rhodotorula graminis	26441909
Rhobu1	Rhodocollybia butyracea CCBAS 279 v1.0	0	206335	Eukaryota	Basidiomycota	Agaricomycetes	Agaricales	Omphalotaceae	Rhodocollybia	Rhodocollybia butyracea	NA
Rhobut1_1	Rhodocollybia butyracea AH 40177 v1.0	0	206335	Eukaryota	Basidiomycota	Agaricomycetes	Agaricales	Omphalotaceae	Rhodocollybia	Rhodocollybia butyracea	33211093
RhoCCFEE5036_1	Rhodotorula sp. CCFEE 5036	0	1965284	Eukaryota	Basidiomycota	Microbotryomycetes	Sporidiobolales	Sporidiobolaceae	Rhodotorula	Rhodotorula sp. CCFEE 5036	32241854
Rhodia1_1	Rhodosporidium diobovatum 08-225 v1.0	0	5288	Eukaryota	Basidiomycota	Microbotryomycetes	Sporidiobolales	Sporidiobolaceae	Rhodotorula	Rhodotorula diobovata	NA
RhodotJ31_1	Rhodotorula mucilaginosa J31 v1.0	0	1907212	Eukaryota	Basidiomycota	Microbotryomycetes	Sporidiobolales	Sporidiobolaceae	Rhodotorula	Rhodotorula sp. J31	NA
Rhodsp1	Pseudomicrostroma glucosiphilum gen et sp. nov. MCA 4718 v1.0	0	1684307	Eukaryota	Basidiomycota	Exobasidiomycetes	Microstromatales	NA	Pseudomicrostroma	Pseudomicrostroma glucosiphilum	29771364
Rhoglu1	Rhodotorula glutinis v1.0	0	5535	Eukaryota	Basidiomycota	Microbotryomycetes	Sporidiobolales	Sporidiobolaceae	Rhodotorula	Rhodotorula glutinis	NA
Rhoglu91_1	Rhodosporidium glutinis ATCC 204091 v1.0	0	5535	Eukaryota	Basidiomycota	Microbotryomycetes	Sporidiobolales	Sporidiobolaceae	Rhodotorula	Rhodotorula glutinis	24526636
Rhomi1	Cystobasidium minutum MCA 4210 v1.0	0	1397322	Eukaryota	Basidiomycota	Cystobasidiomycetes	Cystobasidiales	Cystobasidiaceae	Cystobasidium	Cystobasidium minutum	30264407
Rhomuc1	Rhodotorula mucilaginosa ATCC58901 v1.0	0	5537	Eukaryota	Basidiomycota	Microbotryomycetes	Sporidiobolales	Sporidiobolaceae	Rhodotorula	Rhodotorula mucilaginosa	NA
Rhosp1	Rhodotorula sp. JG-1b	0	1305733	Eukaryota	Basidiomycota	Microbotryomycetes	Sporidiobolales	Sporidiobolaceae	Rhodotorula	Rhodotorula sp. JG-1b	26988035
Rhota1	Rhodotorula taiwanensis MD1149	0	741276	Eukaryota	Basidiomycota	Microbotryomycetes	Sporidiobolales	Sporidiobolaceae	Rhodotorula	Rhodotorula taiwanensis	29375494
Rhoto_ATCC26217_1	Rhodosporidium toruloides ATCC26217 v1.0	0	5286	Eukaryota	Basidiomycota	Microbotryomycetes	Sporidiobolales	Sporidiobolaceae	Rhodotorula	Rhodotorula toruloides	NA
Rhoto_IFO0559_1	Rhodosporidium toruloides IFO0559_1	0	5286	Eukaryota	Basidiomycota	Microbotryomycetes	Sporidiobolales	Sporidiobolaceae	Rhodotorula	Rhodotorula toruloides	26479039
Rhoto_IFO0880_2	Rhodosporidium toruloides IFO0880 v2.0	0	5286	Eukaryota	Basidiomycota	Microbotryomycetes	Sporidiobolales	Sporidiobolaceae	Rhodotorula	Rhodotorula toruloides	26479039
Rhoto_IFO0880_4	Rhodosporidium toruloides IFO0880 v4.0	0	5286	Eukaryota	Basidiomycota	Microbotryomycetes	Sporidiobolales	Sporidiobolaceae	Rhodotorula	Rhodotorula toruloides	29521624
Rhoto_IFO1236_1	Rhodosporidium toruloides IFO1236_1	0	5286	Eukaryota	Basidiomycota	Microbotryomycetes	Sporidiobolales	Sporidiobolaceae	Rhodotorula	Rhodotorula toruloides	26479039
Rhoto1	Rhodosporidium toruloides NP11	0	1130832	Eukaryota	Basidiomycota	Microbotryomycetes	Sporidiobolales	Sporidiobolaceae	Rhodotorula	Rhodotorula toruloides	23047670
Rhyag1	Rhynchosporium agropyri 04CH RACA61	1	914238	Eukaryota	Ascomycota	Leotiomycetes	Helotiales	NA	Rhynchosporium	Rhynchosporium agropyri	27875982
Rhyco1	Rhynchosporium commune UK7	1	914237	Eukaryota	Ascomycota	Leotiomycetes	Helotiales	NA	Rhynchosporium	Rhynchosporium commune	27875982
Rhyru1_1	Rhytidhysteron rufulum	0	37885	Eukaryota	Ascomycota	Dothideomycetes	Hysteriales	Hysteriaceae	Rhytidhysteron	Rhytidhysteron rufulum	23236275
Rhyse1	Rhynchosporium secalis 02CH4 6a1	1	38038	Eukaryota	Ascomycota	Leotiomycetes	Helotiales	NA	Rhynchosporium	Rhynchosporium secalis	27875982
Ricfib1	Rickenella fibula HBK330-10 v1.0	0	264144	Eukaryota	Basidiomycota	Agaricomycetes	Hymenochaetales	NA	Rickenella	Rickenella fibula	30368779
Ricme1	Peniophora sp. v1.0	0	40463	Eukaryota	Basidiomycota	Agaricomycetes	Russulales	Peniophoraceae	Peniophora	NA	26659563
Ricmel1	Rickenella mellea v1.0 (SZMC22713)	0	50990	Eukaryota	Basidiomycota	Agaricomycetes	Hymenochaetales	NA	Rickenella	Rickenella mellea	30902897
Rigmic1	Rigidoporus microporus ED310 v1.0	0	219653	Eukaryota	Basidiomycota	Agaricomycetes	Polyporales	Meripilaceae	Rigidoporus	Rigidoporus microporus	32251355
Rorror1	Roridomyces roridus 9284 v1.0	1	1738132	Eukaryota	Basidiomycota	Agaricomycetes	Agaricales	NA	Roridomyces	Roridomyces roridus	NA
Roscor1	Rosellinia corticium 1501 v1.0	2	323533	Eukaryota	Ascomycota	Sordariomycetes	Xylariales	Xylariaceae	Rosellinia	Rosellinia corticium	NA
Rosne1	Rosellinia necatrix W97	2	77044	Eukaryota	Ascomycota	Sordariomycetes	Xylariales	Xylariaceae	Rosellinia	Rosellinia necatrix	29688132
Roster1	Rostrohypoxylon terebratum CBS 119137 v1.0	1	392036	Eukaryota	Ascomycota	Sordariomycetes	Xylariales	Hypoxylaceae	Rostrohypoxylon	Rostrohypoxylon terebratum	34797921
Rozal_SC1	Rozella allomycis CSF55 single-cell v1.0	0	281847	Eukaryota	Cryptomycota	NA	NA	NA	Rozella	Rozella allomycis	30297742
Rozal1_1	Rozella allomycis CSF55	0	988480	Eukaryota	Cryptomycota	NA	NA	NA	Rozella	Rozella allomycis	23932404
Rusbre1	Russula brevipes BPL707 v1.0	0	98861	Eukaryota	Basidiomycota	Agaricomycetes	Russulales	Russulaceae	Russula	Russula brevipes	34861049
Ruscom1	Russula compacta BPL669 v1.0	0	40490	Eukaryota	Basidiomycota	Agaricomycetes	Russulales	Russulaceae	Russula	Russula compacta	34861049
Rusdis1	Russula dissimulans BPL704 v1.0	0	258981	Eukaryota	Basidiomycota	Agaricomycetes	Russulales	Russulaceae	Russula	Russula dissimulans	34861049
Rusear1	Russula earlei BPL698 v1.0	1	71964	Eukaryota	Basidiomycota	Agaricomycetes	Russulales	Russulaceae	Russula	Russula earlei	34861049
Ruseme1	Russula emetica P?ilba v1.0	0	152958	Eukaryota	Basidiomycota	Agaricomycetes	Russulales	Russulaceae	Russula	Russula emetica	33046698
Rusoch1	Russula ochroleuca P?ilba v1.0	0	152965	Eukaryota	Basidiomycota	Agaricomycetes	Russulales	Russulaceae	Russula	Russula ochroleuca	33046698
Rusrug1	Russula rugulosa BPL654 v1.0	0	1897646	Eukaryota	Basidiomycota	Agaricomycetes	Russulales	Russulaceae	Russula	Russula aff. rugulosa BPL654	34861049
Russem1	Russula seminuda PSC4341-TAS1 v1.0	0	5402	Eukaryota	Basidiomycota	Agaricomycetes	Russulales	Russulaceae	Russula	NA	NA
Rusvin1	Russula vinacea BPL710 v1.0	0	517384	Eukaryota	Basidiomycota	Agaricomycetes	Russulales	Russulaceae	Russula	Russula vinacea	34861049
Rutfi1	Rutstroemia firma CBS 115.86 v1.0	2	1490168	Eukaryota	Ascomycota	Leotiomycetes	Helotiales	Rutstroemiaceae	Rutstroemia	Rutstroemia firma	NA
Sacarb1	Saccharomyces arboricola H-6	0	1160507	Eukaryota	Ascomycota	Saccharomycetes	Saccharomycetales	Saccharomycetaceae	Saccharomyces	Saccharomyces arboricola	23368932
SacAshbya_1	Saccharomycetaceae sp Ashbya aceri	0	566037	Eukaryota	Ascomycota	Saccharomycetes	Saccharomycetales	Saccharomycetaceae	Eremothecium	[Ashbya] aceris (nom. inval.)	23749448
Sacboulardii_1	Saccharomyces boulardii unique28	0	252598	Eukaryota	Ascomycota	Saccharomycetes	Saccharomycetales	Saccharomycetaceae	Saccharomyces	Saccharomyces boulardii (nom. inval.)	28336969
Sacca1	Saccharomycopsis capsularis NRRL Y-17639	0	36036	Eukaryota	Ascomycota	Saccharomycetes	Saccharomycetales	Saccharomycopsidaceae	Saccharomycopsis	Saccharomycopsis capsularis	29760453
Sacce1	Saccharomyces cerevisiae S288C	0	559292	Eukaryota	Ascomycota	Saccharomycetes	Saccharomycetales	Saccharomycetaceae	Saccharomyces	Saccharomyces cerevisiae	8849441
SacceM3707_1	Saccharomyces cerevisiae M3707 Dikaryon	0	1149757	Eukaryota	Ascomycota	Saccharomycetes	Saccharomycetales	Saccharomycetaceae	Saccharomyces	Saccharomyces cerevisiae	23792743
SacceM3836_1	Saccharomyces cerevisiae M3836 v1.0	0	1162671	Eukaryota	Ascomycota	Saccharomycetes	Saccharomycetales	Saccharomycetaceae	Saccharomyces	Saccharomyces cerevisiae	23792743
SacceM3837_1	Saccharomyces cerevisiae M3837 v1.0	0	1162672	Eukaryota	Ascomycota	Saccharomycetes	Saccharomycetales	Saccharomycetaceae	Saccharomyces	Saccharomyces cerevisiae	23792743
SacceM3838_1	Saccharomyces cerevisiae M3838 v1.0	0	1162673	Eukaryota	Ascomycota	Saccharomycetes	Saccharomycetales	Saccharomycetaceae	Saccharomyces	Saccharomyces cerevisiae	23792743
SacceM3839_1	Saccharomyces cerevisiae M3839 v1.0	0	1162674	Eukaryota	Ascomycota	Saccharomycetes	Saccharomycetales	Saccharomycetaceae	Saccharomyces	Saccharomyces cerevisiae	23792743
SacceYB210_1	Saccharomyces cerevisiae YB210 v1.0	0	4932	Eukaryota	Ascomycota	Saccharomycetes	Saccharomycetales	Saccharomycetaceae	Saccharomyces	Saccharomyces cerevisiae	NA
Saceu1	Saccharomyces eubayanus FM1318	0	1080349	Eukaryota	Ascomycota	Saccharomycetes	Saccharomycetales	Saccharomycetaceae	Saccharomyces	Saccharomyces eubayanus	26269586
Sacpr1	Saccharata proteae CBS 121410 v1.0	0	131308	Eukaryota	Ascomycota	Dothideomycetes	Botryosphaeriales	Saccharataceae	Saccharata	Saccharata proteae	32206138
Saico1	Saitoella complicata NRRL Y-17804 v1.0	0	5606	Eukaryota	Ascomycota	NA	NA	NA	Saitoella	Saitoella complicata	27535936
Sakvas1	Saksenaea vasiformis B4078	0	90258	Eukaryota	Mucoromycota	Mucoromycetes	Mucorales	Saksenaeaceae	Saksenaea	Saksenaea vasiformis	27447865
Sarco1	Sarcoscypha coccinea ATCC 58028 v1.0	0	51139	Eukaryota	Ascomycota	Pezizomycetes	Pezizales	Sarcoscyphaceae	Sarcoscypha	Sarcoscypha coccinea	NA
Sarstr1	Sarocladium strictum UNK v1.0	1	5046	Eukaryota	Ascomycota	Sordariomycetes	Hypocreales	Sarocladiaceae	Sarocladium	Sarocladium strictum	NA
Satdi1	Saturnispora dispora NRRL Y-1447	0	29835	Eukaryota	Ascomycota	Saccharomycetes	Saccharomycetales	Pichiaceae	Saturnispora	Saturnispora dispora	29760453
Sceap1	Scedosporium apiospermum IHEM 14462	1	563466	Eukaryota	Ascomycota	Sordariomycetes	Microascales	Microascaceae	Scedosporium	Scedosporium apiospermum	25278533
Schco_LoeD_1	Schizophyllum commune Loenen D v1.0	0	1314666	Eukaryota	Basidiomycota	Agaricomycetes	Agaricales	Schizophyllaceae	Schizophyllum	Schizophyllum commune	NA
Schco_TatD_1	Schizophyllum commune Tattone D v1.0	0	1314663	Eukaryota	Basidiomycota	Agaricomycetes	Agaricales	Schizophyllaceae	Schizophyllum	Schizophyllum commune	NA
Schco2071_1	Schizophyllum commune 207.1 v1.0	0	5334	Eukaryota	Basidiomycota	Agaricomycetes	Agaricales	Schizophyllaceae	Schizophyllum	Schizophyllum commune	NA
Schco2231_1	Schizophyllum commune 223.1 v1.0	0	5334	Eukaryota	Basidiomycota	Agaricomycetes	Agaricales	Schizophyllaceae	Schizophyllum	Schizophyllum commune	NA
Schco2251_1	Schizophyllum commune 225.1 v1.0	0	5334	Eukaryota	Basidiomycota	Agaricomycetes	Agaricales	Schizophyllaceae	Schizophyllum	Schizophyllum commune	NA
Schco2271_1	Schizophyllum commune 227.1 v1.0	0	5334	Eukaryota	Basidiomycota	Agaricomycetes	Agaricales	Schizophyllaceae	Schizophyllum	Schizophyllum commune	NA
Schco2272_1	Schizophyllum commune 227.2 v1.0	0	5334	Eukaryota	Basidiomycota	Agaricomycetes	Agaricales	Schizophyllaceae	Schizophyllum	Schizophyllum commune	NA
Schco3	Schizophyllum commune H4-8 v3.0	0	5334	Eukaryota	Basidiomycota	Agaricomycetes	Agaricales	Schizophyllaceae	Schizophyllum	Schizophyllum commune	20622885
Schcoi1	Scheffersomyces coipomoensis NRRL Y-17651T v1.0	0	1788519	Eukaryota	Ascomycota	Saccharomycetes	Saccharomycetales	Debaryomycetaceae	Scheffersomyces	Scheffersomyces coipomensis	NA
SchcoUNK_1	Schizophyllum commune UNK v1.0	0	5334	Eukaryota	Basidiomycota	Agaricomycetes	Agaricales	Schizophyllaceae	Schizophyllum	Schizophyllum commune	NA
SchcoZB1	Schizophyllum commune ZB1 v1.0	0	5334	Eukaryota	Basidiomycota	Agaricomycetes	Agaricales	Schizophyllaceae	Schizophyllum	Schizophyllum commune	NA
SchcoZB2	Schizophyllum commune ZB2 v1.0	0	5334	Eukaryota	Basidiomycota	Agaricomycetes	Agaricales	Schizophyllaceae	Schizophyllum	Schizophyllum commune	NA
Schcy1	Schizosaccharomyces cryophilus OY26	0	653667	Eukaryota	Ascomycota	Schizosaccharomycetes	Schizosaccharomycetales	Schizosaccharomycetaceae	Schizosaccharomyces	Schizosaccharomyces cryophilus	21511999
Schill1	Scheffersomyces illinoisensis NRRL Y-48827T v1.0	0	766733	Eukaryota	Ascomycota	Saccharomycetes	Saccharomycetales	Debaryomycetaceae	Scheffersomyces	NA	NA
Schja1	Schizosaccharomyces japonicus yFS275	0	402676	Eukaryota	Ascomycota	Schizosaccharomycetes	Schizosaccharomycetales	Schizosaccharomycetaceae	Schizosaccharomyces	Schizosaccharomyces japonicus	21511999
Schoc1	Schizosaccharomyces octosporus yFS286	0	483514	Eukaryota	Ascomycota	Schizosaccharomycetes	Schizosaccharomycetales	Schizosaccharomycetaceae	Schizosaccharomyces	Schizosaccharomyces octosporus	21511999
Schpa1	Schizopora paradoxa KUC8140 v1.0	0	27342	Eukaryota	Basidiomycota	Agaricomycetes	Hymenochaetales	Schizoporaceae	Schizopora	Schizopora paradoxa	26188242
Schpo1	Schizosaccharomyces pombe	0	4896	Eukaryota	Ascomycota	Schizosaccharomycetes	Schizosaccharomycetales	Schizosaccharomycetaceae	Schizosaccharomyces	Schizosaccharomyces pombe	11859360;22039150
Schque1	Scheffersomyces queiroziae UFMG-CLM-5.1 v1.0	0	880181	Eukaryota	Ascomycota	Saccharomycetes	Saccharomycetales	NA	Candida	[Candida] queiroziae	NA
Schrad1	Schizophyllum radiatum CBS 301.32 v1.0	0	181676	Eukaryota	Basidiomycota	Agaricomycetes	Agaricales	Schizophyllaceae	Schizophyllum	Schizophyllum radiatum	NA
Schseg1_1	Scheffersomyces segobiensis NRRL Y-11571T v1.0	0	45512	Eukaryota	Ascomycota	Saccharomycetes	Saccharomycetales	Debaryomycetaceae	Scheffersomyces	Scheffersomyces segobiensis	NA
Schsti1	Scheffersomyces stipitis NRRL Y-7124 v1.0	0	4924	Eukaryota	Ascomycota	Saccharomycetes	Saccharomycetales	Debaryomycetaceae	Scheffersomyces	Scheffersomyces stipitis	NA
Schves1	Schizothecium vesticola SMH3187-1 v1.0	1	314040	Eukaryota	Ascomycota	Sordariomycetes	Sordariales	Schizotheciaceae	Schizothecium	Schizothecium vesticola	NA
Schvir1	Scheffersomyces virginianus NRRL Y-48822T v1.0	0	1125881	Eukaryota	Ascomycota	Saccharomycetes	Saccharomycetales	Debaryomycetaceae	Scheffersomyces	Scheffersomyces virginianus	NA
Schvir1_1	Scheffersomyces virginianus NRRL Y-48822T v1.1	0	1125881	Eukaryota	Ascomycota	Saccharomycetes	Saccharomycetales	Debaryomycetaceae	Scheffersomyces	Scheffersomyces virginianus	NA
Sclbo1	Sclerotinia borealis F4128	2	1432307	Eukaryota	Ascomycota	Leotiomycetes	Helotiales	Sclerotiniaceae	Sclerotinia	Sclerotinia borealis	24459262
Sclci1	Scleroderma citrinum Foug A v1.0	0	68788	Eukaryota	Basidiomycota	Agaricomycetes	Boletales	Sclerodermataceae	Scleroderma	Scleroderma citrinum	25706625
Sclcihr1	Scleroderma citrinum hr. v1.0	0	68788	Eukaryota	Basidiomycota	Agaricomycetes	Boletales	Sclerodermataceae	Scleroderma	Scleroderma citrinum	NA
Sclhys1_1	Sclerogaster hysterangioides SCL2.BST v1.0	0	1529657	Eukaryota	Basidiomycota	Agaricomycetes	NA	NA	Sclerogaster	Sclerogaster hysterangioides	NA
Sclsan1	Sclerophora sanguinea CBS100924 v1.0	1	1410009	Eukaryota	Ascomycota	Coniocybomycetes	Coniocybales	Coniocybaceae	Sclerophora	Sclerophora sanguinea	NA
Sclsc1	Sclerotinia sclerotiorum v1.0	1	665079	Eukaryota	Ascomycota	Leotiomycetes	Helotiales	Sclerotiniaceae	Sclerotinia	Sclerotinia sclerotiorum	21876677
Scysp1_1	Scytinostroma sp. KUC9335 v1.0	0	1884260	Eukaryota	Basidiomycota	Agaricomycetes	Russulales	Lachnocladiaceae	Scytinostroma	Scytinostroma sp. KUC9413	NA
Sebve1	Sebacina vermifera MAFF 305830 v1.0	0	109899	Eukaryota	Basidiomycota	Agaricomycetes	Sebacinales	Serendipitaceae	Serendipita	Serendipita vermifera	25706625
Sebvebe1	Serendipita vermifera ssp. bescii NFPB0129 v1.0	0	109899	Eukaryota	Basidiomycota	Agaricomycetes	Sebacinales	Serendipitaceae	Serendipita	Serendipita vermifera	NA
Sepmu1	Septoria musiva SO2202 v1.0	0	692275	Eukaryota	Ascomycota	Dothideomycetes	Mycosphaerellales	Mycosphaerellaceae	Sphaerulina	Sphaerulina musiva	23236275;25733900
Seppo1	Septoria populicola v1.0	0	215467	Eukaryota	Ascomycota	Dothideomycetes	Mycosphaerellales	Mycosphaerellaceae	Sphaerulina	Sphaerulina populicola	23236275;25733900
Sepsp1	Septobasidium sp. PNB30-8B v1.0	0	1884257	Eukaryota	Basidiomycota	Pucciniomycetes	Septobasidiales	Septobasidiaceae	Septobasidium	Septobasidium sp. PNB30-8B	NA
Serbor1	Serpulomyces borealis OMC1750 v1.0	0	467939	Eukaryota	Basidiomycota	Agaricomycetes	Amylocorticiales	Amylocorticiaceae	Serpulomyces	Serpulomyces borealis	NA
Serend1	Serendipita sp. 407 v1.0	0	2136033	Eukaryota	Basidiomycota	Agaricomycetes	Sebacinales	Serendipitaceae	NA	Serendipita sp. 407	NA
Serla_varsha1	Serpula himantioides (S.lacrymans var shastensis) MUCL38935 v1.0	0	690234	Eukaryota	Basidiomycota	Agaricomycetes	Boletales	Serpulaceae	Serpula	Serpula lacrymans	29305577
SerlaS7_3_2	Serpula lacrymans S7.3 v2.0	0	936435	Eukaryota	Basidiomycota	Agaricomycetes	Boletales	Serpulaceae	Serpula	Serpula lacrymans	21764756
SerlaS7_9_2	Serpula lacrymans S7.9 v2.0	0	578457	Eukaryota	Basidiomycota	Agaricomycetes	Boletales	Serpulaceae	Serpula	Serpula lacrymans	21764756
Setho1	Setomelanomma holmii CBS 110217 v1.0	1	210430	Eukaryota	Ascomycota	Dothideomycetes	Pleosporales	Phaeosphaeriaceae	Setomelanomma	Setomelanomma holmii	32206138
Settu3	Setosphaeria turcica Et28A v2.0	1	93612	Eukaryota	Ascomycota	Dothideomycetes	Pleosporales	Pleosporaceae	Exserohilum	Exserohilum turcicum	23236275;23357940
Settur3	Setosphaeria turcica NY001 v2.0	1	93612	Eukaryota	Ascomycota	Dothideomycetes	Pleosporales	Pleosporaceae	Exserohilum	Exserohilum turcicum	NA
Sidvul1	Sidera vulgaris OMC 1730 v1.0	0	796161	Eukaryota	Basidiomycota	Agaricomycetes	Hymenochaetales	Rickenellaceae	Sidera	Sidera vulgaris	NA
Sirint1	Sirobasidium intermedium CBS7805 v1.0	0	89935	Eukaryota	Basidiomycota	Tremellomycetes	Tremellales	Sirobasidiaceae	Sirobasidium	Sirobasidium intermedium	NA
Sisbr1	Lentinus tigrinus v1.0	0	5365	Eukaryota	Basidiomycota	Agaricomycetes	Polyporales	Polyporaceae	Lentinus	Lentinus tigrinus	NA
Sismus1	Sistotrema muscicola OMC 1658 v1.0	0	154757	Eukaryota	Basidiomycota	Agaricomycetes	Corticiales	Corticiaceae	Sistotrema	Sistotrema muscicola	NA
Sisni1	Sistotremastrum niveocremeum HHB9708 ss-1 1.0	0	1314777	Eukaryota	Basidiomycota	Agaricomycetes	Trechisporales	NA	Sistotremastrum	Sistotremastrum niveocremeum	26659563
Sisrad1	Sistotrema raduloides OMC1660 v1.0	0	283657	Eukaryota	Basidiomycota	Agaricomycetes	Corticiales	Corticiaceae	Sistotrema	Sistotrema raduloides	NA
Sisser1	Sistotrema sernanderi OMC 1753 v1.0	0	154758	Eukaryota	Basidiomycota	Agaricomycetes	Corticiales	Corticiaceae	Sistotrema	Sistotrema sernanderi	NA
Sissu1	Sistotremastrum suecicum v1.0	0	467971	Eukaryota	Basidiomycota	Agaricomycetes	Trechisporales	NA	Sistotremastrum	Sistotremastrum suecicum	26659563
Slopil1	Slooffia pilatii Y-17178 v1.0	0	106016	Eukaryota	Basidiomycota	Microbotryomycetes	NA	Chrysozymaceae	Slooffia	Slooffia pilatii	NA
SmiculW2_1	Smittium culicis ID-206-W2	0	133412	Eukaryota	Zoopagomycota	Harpellomycetes	Harpellales	Legeriomycetaceae	Smittium	Smittium culicis	27343289
SmicuMNP_2	Smittium culicis GSMNP	0	133412	Eukaryota	Zoopagomycota	Harpellomycetes	Harpellales	Legeriomycetaceae	Smittium	Smittium culicis	27343289
Smimuc2	Smittium mucronatum ALG-7-W6	0	133383	Eukaryota	Zoopagomycota	Harpellomycetes	Harpellales	Legeriomycetaceae	Smittium	Smittium mucronatum	27343289
Sodal1	Sodiomyces alkalinus v1.0	1	1302862	Eukaryota	Ascomycota	Sordariomycetes	Glomerellales	Plectosphaerellaceae	Sodiomyces	Sodiomyces alkalinus	30368956
Sorbr1	Sordaria brevicollis FGSC1904 v1.0	1	83679	Eukaryota	Ascomycota	Sordariomycetes	Sordariales	Sordariaceae	Sordaria	Sordaria brevicollis	NA
Sorhu1	Sordaria humana MPI-SDFR-AT-0083 v1.0	1	79806	Eukaryota	Ascomycota	Sordariomycetes	Sordariales	Sordariaceae	Sordaria	Sordaria humana	34893598
Sorma1	Sordaria macrospora k-hell	1	771870	Eukaryota	Ascomycota	Sordariomycetes	Sordariales	Sordariaceae	Sordaria	Sordaria macrospora	20386741
Spaarb1	Spathaspora arborariae UFMG-HMD-19.1 v1.0	0	979894	Eukaryota	Ascomycota	Saccharomycetes	Saccharomycetales	Debaryomycetaceae	Spathaspora	Spathaspora arborariae	NA
Spafl1	Spathularia flavida	1	33158	Eukaryota	Ascomycota	Leotiomycetes	Rhytismatales	Cudoniaceae	Spathularia	Spathularia flavida	NA
Spalat1	Sparassis latifolia CCMJ1100 v1.0	0	1202976	Eukaryota	Basidiomycota	Agaricomycetes	Polyporales	Sparassidaceae	Sparassis	Sparassis latifolia	NA
Spapa3	Spathaspora passalidarum NRRL Y-27907 v2.0	0	619300	Eukaryota	Ascomycota	Saccharomycetes	Saccharomycetales	Debaryomycetaceae	Spathaspora	Spathaspora passalidarum	21788494
Spasuh1_1	Spathaspora suhii UFMG-HMD-16.2 v1.1	0	1699424	Eukaryota	Ascomycota	Saccharomycetes	Saccharomycetales	Debaryomycetaceae	Spathaspora	Spathaspora suhii	NA
Sphbr2	Sphaerosporella brunnea Sb_GMNB300 v2.0	0	1250544	Eukaryota	Ascomycota	Pezizomycetes	Pezizales	Pyronemataceae	Sphaerosporella	Sphaerosporella brunnea	31831604
Sphst1	Sphaerobolus stellatus v1.0	0	68786	Eukaryota	Basidiomycota	Agaricomycetes	Geastrales	Sphaerobolaceae	Sphaerobolus	Sphaerobolus stellatus	25706625
Spifus1	Spinellus fusiger NRRL 22323 v1.0	0	101115	Eukaryota	Mucoromycota	Mucoromycetes	Mucorales	Phycomycetaceae	Spinellus	Spinellus fusiger	NA
Spipu1	Spizellomyces punctatus DAOM BR117	0	645134	Eukaryota	Chytridiomycota	Chytridiomycetes	Spizellomycetales	Spizellomycetaceae	Spizellomyces	Spizellomyces punctatus	27540072
Spobr1	Sporothrix brasiliensis 5110	1	1398154	Eukaryota	Ascomycota	Sordariomycetes	Ophiostomatales	Ophiostomataceae	Sporothrix	Sporothrix brasiliensis	25351875
Spofi1	Sporormia fimetaria v1.0	0	1340428	Eukaryota	Ascomycota	Dothideomycetes	Pleosporales	Sporormiaceae	Sporormia	Sporormia fimetaria	32206138
Spogra1_1	Sporobolomyces gracilis NRRL Y-5504 v1.0	0	5435	Eukaryota	Basidiomycota	Cystobasidiomycetes	NA	Symmetrosporaceae	Symmetrospora	Symmetrospora gracilis	NA
Spoin1	Sporothrix insectorum RCEF 264	1	1081102	Eukaryota	Ascomycota	Sordariomycetes	Ophiostomatales	Ophiostomataceae	Sporothrix	Sporothrix insectorum	27071652
Spola1	Sporopachydermia lactativora Phaff 68-199 v1.0	0	45794	Eukaryota	Ascomycota	Saccharomycetes	Saccharomycetales	Dipodascaceae	Sporopachydermia	Sporopachydermia lactativora	NA
Spoli1	Sporobolomyces linderae CBS 7893 v1.0	0	1397324	Eukaryota	Basidiomycota	Spiculogloeomycetes	Spiculogloeales	Spiculogloeaceae	Phyllozyma	Phyllozyma linderae	NA
Spopa1	Sporidiobolus pararoseus UCDFST 68-350 v1.0	0	5003	Eukaryota	Basidiomycota	Microbotryomycetes	Sporidiobolales	Sporidiobolaceae	Sporidiobolus	Sporidiobolus pararoseus	NA
Spore1	Sporisorium reilianum SRZ2	0	999809	Eukaryota	Basidiomycota	Ustilaginomycetes	Ustilaginales	Ustilaginaceae	Sporisorium	Sporisorium reilianum	21148393
Sporo1	Sporobolomyces roseus v1.0	0	365493	Eukaryota	Basidiomycota	Microbotryomycetes	Sporidiobolales	Sporidiobolaceae	Sporobolomyces	Sporobolomyces roseus	NA
Sposc1	Sporothrix schenckii 1099-18	1	1397361	Eukaryota	Ascomycota	Sordariomycetes	Ophiostomatales	Ophiostomataceae	Sporothrix	Sporothrix schenckii	25351875
Spoth2	Myceliophthora thermophila (Sporotrichum thermophile) v2.0	1	573729	Eukaryota	Ascomycota	Sordariomycetes	Sordariales	Chaetomiaceae	Thermothelomyces	Thermothelomyces thermophilus	21964414
Spoumb1	Sporodiniella umbellata MES 1446 v1.0	0	101117	Eukaryota	Mucoromycota	Mucoromycetes	Mucorales	Rhizopodaceae	Sporodiniella	Sporodiniella umbellata	NA
Sprlo1	Spraguea lophii 42 110	0	1358809	Eukaryota	Microsporidia	NA	NA	Spraguidae	Spraguea	Spraguea lophii	23990793
Stabo1	Starmerella bombicola SB1 v1.0	0	75736	Eukaryota	Ascomycota	Saccharomycetes	Saccharomycetales	NA	Starmerella	Starmerella bombicola	NA
Stach1	Stachybotrys chartarum IBT 40288	2	1283842	Eukaryota	Ascomycota	Sordariomycetes	Hypocreales	Stachybotryaceae	Stachybotrys	Stachybotrys chartarum	25015739
Stachl1	Stachybotrys chlorohalonata IBT 40285	4	1283841	Eukaryota	Ascomycota	Sordariomycetes	Hypocreales	Stachybotryaceae	Stachybotrys	Stachybotrys chlorohalonata	25015739
Stael1	Stachybotrys elegans MPI-CAGE-CH-0235 v1.0	2	80388	Eukaryota	Ascomycota	Sordariomycetes	Hypocreales	Stachybotryaceae	Stachybotrys	Stachybotrys elegans	34893598
Staflo2	Starmerella floricola CF1 v2.0	0	45550	Eukaryota	Ascomycota	Saccharomycetes	Saccharomycetales	NA	Starmerella	Starmerella floricola	NA
Stagr1	Stanjemonium grisellum CBS 655.79 v1.0	1	73508	Eukaryota	Ascomycota	Sordariomycetes	Hypocreales	NA	Stanjemonium	Stanjemonium grisellum	NA
Stano2	Stagonospora nodorum SN15 v2.0	2	321614	Eukaryota	Ascomycota	Dothideomycetes	Pleosporales	Phaeosphaeriaceae	Parastagonospora	Parastagonospora nodorum	18024570
Stasp1	Stagonospora sp. SRC1lsM3a v1.0	2	765868	Eukaryota	Ascomycota	Dothideomycetes	Pleosporales	Massarinaceae	Stagonospora	Stagonospora sp. SRC1lsM3a	27434633
Stehi1	Stereum hirsutum FP-91666 SS1 v1.0	0	721885	Eukaryota	Basidiomycota	Agaricomycetes	Russulales	Stereaceae	Stereum	Stereum hirsutum	22745431
Stely1	Stemphylium lycopersici CIDEFI-216	1	183478	Eukaryota	Ascomycota	Dothideomycetes	Pleosporales	Pleosporaceae	Stemphylium	Stemphylium lycopersici	26404600
Stobe1	Stomiopeltis betulae CBS114420 v1.0	0	706121	Eukaryota	Ascomycota	Dothideomycetes	NA	Micropeltidaceae	Stomiopeltis	Stomiopeltis betulae	NA
Sugame1	Sugiyamaella americana NRRL YB-2067 v1.0	0	796026	Eukaryota	Ascomycota	Saccharomycetes	Saccharomycetales	Trichomonascaceae	Sugiyamaella	Sugiyamaella americana	NA
Suiame1	Suillus americanus EM31 v1.0	0	48561	Eukaryota	Basidiomycota	Agaricomycetes	Boletales	Suillaceae	Suillus	Suillus americanus	33355923
Suiamp1	Suillus ampliporus FC55 v1.0	0	1912932	Eukaryota	Basidiomycota	Agaricomycetes	Boletales	Suillaceae	Suillus	Suillus ampliporus	33355923
Suibov1	Suillus bovinus UH-Sbo-P2 v1.0	0	48563	Eukaryota	Basidiomycota	Agaricomycetes	Boletales	Suillaceae	Suillus	Suillus bovinus	33355923
Suibr2	Suillus brevipes Sb2 v2.0	0	1400700	Eukaryota	Basidiomycota	Agaricomycetes	Boletales	Suillaceae	Suillus	Suillus brevipes	25728665
Suicli1	Suillus clintonianus FC179 v1.0	0	1904413	Eukaryota	Basidiomycota	Agaricomycetes	Boletales	Suillaceae	Suillus	Suillus clintonianus	33355923
Suicol1	Suillus collinitus S28 v1.0	0	48567	Eukaryota	Basidiomycota	Agaricomycetes	Boletales	Suillaceae	Suillus	Suillus collinitus	NA
Suicot1	Suillus cothurnatus VC 1858 v1.0	0	48568	Eukaryota	Basidiomycota	Agaricomycetes	Boletales	Suillaceae	Suillus	Suillus cothurnatus	33355923
Suidec1	Suillus decipiens EM49 v1.0	0	48569	Eukaryota	Basidiomycota	Agaricomycetes	Boletales	Suillaceae	Suillus	Suillus decipiens	33355923
Suidis1	Suillus discolor FC423 v1.0	0	1912936	Eukaryota	Basidiomycota	Agaricomycetes	Boletales	Suillaceae	Suillus	Suillus discolor	33355923
Suielb1	Suillus elbensis FC64 v1.0	0	1912937	Eukaryota	Basidiomycota	Agaricomycetes	Boletales	Suillaceae	Suillus	Suillus elbensis	NA
SuiFC429_1	Suillus sp. nov. FC429 v1.0	0	2761429	Eukaryota	Basidiomycota	Agaricomycetes	Boletales	Suillaceae	Suillus	Suillus sp. FC429	NA
Suifus1	Suillus fuscotomentosus FC203 v1.0	0	1912939	Eukaryota	Basidiomycota	Agaricomycetes	Boletales	Suillaceae	Suillus	Suillus fuscotomentosus	33355923
Suigr1	Suillus weaverae EM37 v1.0	0	48593	Eukaryota	Basidiomycota	Agaricomycetes	Boletales	Suillaceae	Suillus	Suillus weaverae	33355923
Suihi1	Suillus hirtellus EM16 v1.0	0	279518	Eukaryota	Basidiomycota	Agaricomycetes	Boletales	Suillaceae	Suillus	Suillus hirtellus	33355923
Suikai2	Suillus kaibabensis FC96 v2.0	0	1912942	Eukaryota	Basidiomycota	Agaricomycetes	Boletales	Suillaceae	Suillus	Suillus kaibabensis	NA
Suilak1	Suillus lakei FC43 v1.0	0	48574	Eukaryota	Basidiomycota	Agaricomycetes	Boletales	Suillaceae	Suillus	Suillus lakei	33355923
Suilquie1	Suillus quiescens AUS223 v1.0	0	627136	Eukaryota	Basidiomycota	Agaricomycetes	Boletales	Suillaceae	Suillus	Suillus quiescens	NA
Suilu4	Suillus luteus UH-Slu-Lm8-n1 v3.0	0	5384	Eukaryota	Basidiomycota	Agaricomycetes	Boletales	Suillaceae	Suillus	Suillus luteus	25706625
Suiocc1	Suillus occidentalis FC124 v1.0	0	756607	Eukaryota	Basidiomycota	Agaricomycetes	Boletales	Suillaceae	Suillus	Suillus occidentalis	33355923
Suioch1	Suillus ochraceoroseus FC498 v1.0	0	48577	Eukaryota	Basidiomycota	Agaricomycetes	Boletales	Suillaceae	Suillus	Suillus ochraceoroseus	NA
Suipal1	Suillus paluster FC165 v1.0	0	48578	Eukaryota	Basidiomycota	Agaricomycetes	Boletales	Suillaceae	Suillus	Suillus paluster	33355923
Suipic1	Suillus spraguei EM44 v1.0	0	5383	Eukaryota	Basidiomycota	Agaricomycetes	Boletales	Suillaceae	Suillus	Suillus spraguei	33355923
Suipla1	Suillus placidus DOB743 v1.0	0	48579	Eukaryota	Basidiomycota	Agaricomycetes	Boletales	Suillaceae	Suillus	Suillus placidus	33355923
Suiplac1	Suillus placidus S07 v1.0	0	48579	Eukaryota	Basidiomycota	Agaricomycetes	Boletales	Suillaceae	Suillus	Suillus placidus	NA
Suiplo1	Suillus plorans S12 v1.0	0	116603	Eukaryota	Basidiomycota	Agaricomycetes	Boletales	Suillaceae	Suillus	Suillus plorans	33355923
Suipse1	Suillus pseudogranulatus FC45 v1.0	0	2170351	Eukaryota	Basidiomycota	Agaricomycetes	Boletales	Suillaceae	Suillus	Suillus pseudogranulatus	NA
Suipun1	Suillus pungens FC27 v1.0	0	48582	Eukaryota	Basidiomycota	Agaricomycetes	Boletales	Suillaceae	Suillus	Suillus pungens	NA
Suipunc1	Suillus punctipes FC325 v1.0	0	48581	Eukaryota	Basidiomycota	Agaricomycetes	Boletales	Suillaceae	Suillus	Suillus punctipes	NA
Suiqu1	Suillus quiescens FC198 v1.0	0	627136	Eukaryota	Basidiomycota	Agaricomycetes	Boletales	Suillaceae	Suillus	Suillus quiescens	NA
Suiqui1	Suillus quiescens FC197 v1.0	0	627136	Eukaryota	Basidiomycota	Agaricomycetes	Boletales	Suillaceae	Suillus	Suillus quiescens	NA
Suisib1	Suillus cf. sibiricus RUI384 v1.0	0	48584	Eukaryota	Basidiomycota	Agaricomycetes	Boletales	Suillaceae	Suillus	Suillus sibiricus	NA
Suisu1	Suillus subalutaceus FC151 v1.0	0	48586	Eukaryota	Basidiomycota	Agaricomycetes	Boletales	Suillaceae	Suillus	Suillus subalutaceus	33355923
Suisub1	Suillus subaureus MN1 v1.0	0	48587	Eukaryota	Basidiomycota	Agaricomycetes	Boletales	Suillaceae	Suillus	Suillus subaureus	33355923
Suisuba1	Suillus subalutaceus 1-7C v1.0	0	48586	Eukaryota	Basidiomycota	Agaricomycetes	Boletales	Suillaceae	Suillus	Suillus subalutaceus	NA
Suisubl1	Suillus cf. subluteus FC464 v1.0	0	48588	Eukaryota	Basidiomycota	Agaricomycetes	Boletales	Suillaceae	Suillus	Suillus subluteus	33355923
Suitom1	Suillus tomentosus FC115 v1.0	0	48589	Eukaryota	Basidiomycota	Agaricomycetes	Boletales	Suillaceae	Suillus	Suillus tomentosus	33355923
Suivar1	Suillus variegatus UH-Sva-Z1 v1.0	0	48592	Eukaryota	Basidiomycota	Agaricomycetes	Boletales	Suillaceae	Suillus	Suillus variegatus	33355923
Suivari1	Suillus cf. variegatus FC465 v1.0	0	48592	Eukaryota	Basidiomycota	Agaricomycetes	Boletales	Suillaceae	Suillus	Suillus variegatus	NA
Suivis2	Suillus viscidus S02 v2.0	0	85998	Eukaryota	Basidiomycota	Agaricomycetes	Boletales	Suillaceae	Suillus	Suillus viscidus	NA
Symat1	Sympodiomyces attinorum NRRL Y-27639 v1.0	0	254439	Eukaryota	Ascomycota	Saccharomycetes	Saccharomycetales	Trichomonascaceae	Blastobotrys	Blastobotrys attinorum	NA
Symko1	Symbiotaphrina kochii v1.0	1	983144	Eukaryota	Ascomycota	Xylonomycetes	Symbiotaphrinales	Symbiotaphrinaceae	Symbiotaphrina	Symbiotaphrina kochii	NA
Synfus1	Syncephalis fuscata S228 v1.0	0	1851187	Eukaryota	Zoopagomycota	Zoopagomycetes	Zoopagales	Piptocephalidaceae	Syncephalis	Syncephalis fuscata	NA
Synplu1	Syncephalis plumigaleata NRRL S24 v1.0	0	1851185	Eukaryota	Zoopagomycota	Zoopagomycetes	Zoopagales	Piptocephalidaceae	Syncephalis	Syncephalis plumigaleata	NA
Synps1	Syncephalis pseudoplumigaleata Benny S71-1 single-cell v1.0	0	1712513	Eukaryota	Zoopagomycota	Zoopagomycetes	Zoopagales	Piptocephalidaceae	Syncephalis	Syncephalis pseudoplumigaleata	30297742
Synrac1	Syncephalastrum racemosum NRRL 2496 v1.0	0	13706	Eukaryota	Mucoromycota	Mucoromycetes	Mucorales	Syncephalastraceae	Syncephalastrum	Syncephalastrum racemosum	28481340
Talabor1	Talaromyces borbonicus CBS 141340	1	5094	Eukaryota	Ascomycota	Eurotiomycetes	Eurotiales	Trichocomaceae	Talaromyces	Talaromyces borbonicus	29843575
TalaHC1_1_1	Talaromyces sp. HC1 v1.0	1	1707706	Eukaryota	Ascomycota	Eurotiomycetes	Eurotiales	Trichocomaceae	Talaromyces	Talaromyces sp.	NA
Talat1	Talaromyces atroroseus IBT 11181	0	1441469	Eukaryota	Ascomycota	Eurotiomycetes	Eurotiales	Trichocomaceae	Talaromyces	Talaromyces atroroseus	28254987
Talis1	Talaromyces islandicus WF3812	1	28573	Eukaryota	Ascomycota	Eurotiomycetes	Eurotiales	Trichocomaceae	Talaromyces	Talaromyces islandicus	26197417
Talma1_2	Talaromyces marneffei ATCC 18224	0	441960	Eukaryota	Ascomycota	Eurotiomycetes	Eurotiales	Trichocomaceae	Talaromyces	Talaromyces marneffei	25676766
Talpro1	Talaromyces proteolyticus PMI_201 v1.0	1	1131652	Eukaryota	Ascomycota	Eurotiomycetes	Eurotiales	Trichocomaceae	Talaromyces	Talaromyces proteolyticus	NA
Talst1_2	Talaromyces stipitatus ATCC 10500	0	441959	Eukaryota	Ascomycota	Eurotiomycetes	Eurotiales	Trichocomaceae	Talaromyces	Talaromyces stipitatus	25676766
Tapde1_1	Taphrina deformans	0	1097556	Eukaryota	Ascomycota	Taphrinomycetes	Taphrinales	Taphrinaceae	Taphrina	Taphrina deformans	23631913
Tappo1	Taphrina populi-salicis CBS419.54 v1.0	0	203085	Eukaryota	Ascomycota	Taphrinomycetes	Taphrinales	Taphrinaceae	Taphrina	Taphrina populi-salicis	NA
Terbo2	Terfezia boudieri ATCC MYA-4762 v1.1	0	82571	Eukaryota	Ascomycota	Pezizomycetes	Pezizales	Pezizaceae	Terfezia	Terfezia boudieri	30420746
Tercla1	Terfezia claveryi T7 v1.0	0	139407	Eukaryota	Ascomycota	Pezizomycetes	Pezizales	Pezizaceae	Terfezia	Terfezia claveryi	33046698;33118170
TerJ132_1	Termitomyces sp. J132	0	1306850	Eukaryota	Basidiomycota	Agaricomycetes	Agaricales	Lyophyllaceae	Termitomyces	Termitomyces sp. J132	25246537
TerNC1134_1	Teratosphaeriaceae sp. NC1134 v1.0	0	1907221	Eukaryota	Ascomycota	Dothideomycetes	Mycosphaerellales	Teratosphaeriaceae	Teratosphaeria	Teratosphaeria sp. NC1134	NA
Ternu1	Teratosphaeria nubilosa CBS 116005 v1.0	0	161662	Eukaryota	Ascomycota	Dothideomycetes	Mycosphaerellales	Teratosphaeriaceae	Teratosphaeria	Teratosphaeria nubilosa	32206138
Tescy1	Testicularia cyperi MCA 3645 v1.0	0	1882483	Eukaryota	Basidiomycota	Ustilaginomycetes	Ustilaginales	Anthracoideaceae	Testicularia	Testicularia cyperi	29771364
Tetbla1	Tetrapisispora blattae CBS 6284	0	1071380	Eukaryota	Ascomycota	Saccharomycetes	Saccharomycetales	Saccharomycetaceae	Tetrapisispora	Tetrapisispora blattae	22123960
Tetpha1	Tetrapisispora phaffii CBS 4417	0	1071381	Eukaryota	Ascomycota	Saccharomycetes	Saccharomycetales	Saccharomycetaceae	Tetrapisispora	Tetrapisispora phaffii	22123960
Thacu1	Thanatephorus cucumeris MPI-SDFR-AT-0096 v1.0	0	107832	Eukaryota	Basidiomycota	Agaricomycetes	Cantharellales	Ceratobasidiaceae	Thanatephorus	Thanatephorus cucumeris	34893598
Thaele1	Thamnidium elegans v1.0	0	101142	Eukaryota	Mucoromycota	Mucoromycetes	Mucorales	Mucoraceae	Thamnidium	Thamnidium elegans	NA
Thasp1	Thamnocephalis sphaerospora RSA 1356 single-cell v1.0	0	78915	Eukaryota	Zoopagomycota	Zoopagomycetes	Zoopagales	Sigmoideomycetaceae	Thamnocephalis	Thamnocephalis sphaerospora	30297742
Theau2	Thermoascus aurantiacus ATCC26904 v2.0	1	1133049	Eukaryota	Ascomycota	Eurotiomycetes	Eurotiales	Thermoascaceae	Thermoascus	Thermoascus aurantiacus	NA
Thega1	Thelephora ganbajun P2 v1.0	0	370292	Eukaryota	Basidiomycota	Agaricomycetes	Thelephorales	Thelephoraceae	Thelephora	Thelephora ganbajun	33046698
Theglo1	Thelebolus globosus UNIPAMPA015 v1.0	1	319062	Eukaryota	Ascomycota	Leotiomycetes	Thelebolales	Thelebolaceae	Thelebolus	Thelebolus globosus	NA
Thelan1	Thermomyces lanuginosus SSBP	0	5541	Eukaryota	Ascomycota	Eurotiomycetes	Eurotiales	Trichocomaceae	Thermomyces	Thermomyces lanuginosus	23788551
Themi1	Thelebolus microsporus ATCC 90970 v1.0	1	319061	Eukaryota	Ascomycota	Leotiomycetes	Thelebolales	Thelebolaceae	Thelebolus	Thelebolus microsporus	NA
Thest1	Thelebolus stercoreus	1	46453	Eukaryota	Ascomycota	Leotiomycetes	Thelebolales	Thelebolaceae	Thelebolus	Thelebolus stercoreus	NA
Theter1	Thelephora terrestris UH-Tt-Lm1 v1.0	0	56493	Eukaryota	Basidiomycota	Agaricomycetes	Thelephorales	Thelephoraceae	Thelephora	Thelephora terrestris	33046698
Thian1	Thielavia antarctica CBS 123565 v1.0	1	1450529	Eukaryota	Ascomycota	Sordariomycetes	Sordariales	Chaetomiaceae	Trichocladium	Trichocladium antarcticum	NA
Thiap1	Thielavia appendiculata CBS 731.68 v1.0	1	1384585	Eukaryota	Ascomycota	Sordariomycetes	Sordariales	Chaetomiaceae	Parathielavia	Parathielavia appendiculata	NA
Thiar1	Thielavia arenaria CBS 508.74 v1.0	1	1384583	Eukaryota	Ascomycota	Sordariomycetes	Sordariales	Chaetomiaceae	Canariomyces	Canariomyces arenarius	NA
Thihy1	Thielavia hyrcaniae CBS 757.83 v1.0	2	1384584	Eukaryota	Ascomycota	Sordariomycetes	Sordariales	Chaetomiaceae	Thielavia	Thielavia hyrcaniae	NA
Thipu1	Thielaviopsis punctulata CR-DP1	1	72032	Eukaryota	Ascomycota	Sordariomycetes	Microascales	Ceratocystidaceae	Thielaviopsis	Thielaviopsis punctulata	26203426
Thite2	Thielavia terrestris v2.0	1	2587410	Eukaryota	Ascomycota	Sordariomycetes	Sordariales	Chaetomiaceae	Thermothielavioides	Thermothielavioides terrestris	21964414
ThoPMI491_1	Thozetella sp. PMI_491 v2.0	1	1506992	Eukaryota	Ascomycota	Sordariomycetes	Chaetosphaeriales	Chaetosphaeriaceae	Thozetella	Thozetella sp. PMI_491	NA
ThyNC0857_1	Penicillium sp. NC0857 v1.0	0	2185274	Eukaryota	Ascomycota	Eurotiomycetes	Eurotiales	Aspergillaceae	Penicillium	Penicillium sp. NC0857	NA
Tilalb1	Tilletiopsis albescens v1.0	0	58915	Eukaryota	Basidiomycota	Exobasidiomycetes	Robbauerales	Robbaueraceae	Robbauera	Robbauera albescens	NA
Tilan2	Tilletiaria anomala UBC 951 v1.0	0	1037660	Eukaryota	Basidiomycota	Exobasidiomycetes	Georgefischeriales	Tilletiariaceae	Tilletiaria	Tilletiaria anomala	24926052
Tilcar1	Tilletia caries DAOM 238032	0	13290	Eukaryota	Basidiomycota	Exobasidiomycetes	Tilletiales	Tilletiaceae	Tilletia	Tilletia caries	32355611
Tilco1	Tilletia controversa DAOM 236426	0	13291	Eukaryota	Basidiomycota	Exobasidiomycetes	Tilletiales	Tilletiaceae	Tilletia	Tilletia controversa	32355611
Tilin1	Tilletia indica DAOM 236416	0	43049	Eukaryota	Basidiomycota	Exobasidiomycetes	Tilletiales	Tilletiaceae	Tilletia	Tilletia indica	32355611
Tillet1	Tilletiopsis sp. TKC30 v1.0	0	1954214	Eukaryota	Basidiomycota	Exobasidiomycetes	Entylomatales	NA	Tilletiopsis	Tilletiopsis sp. TKC30	NA
Tilwa1	Tilletiopsis washingtonensis MCA 4186 v1.0	0	58919	Eukaryota	Basidiomycota	Exobasidiomycetes	Entylomatales	NA	Tilletiopsis	Tilletiopsis washingtonensis	29771364
Tilwal1	Tilletia walkeri DAOM 236422	0	117179	Eukaryota	Basidiomycota	Exobasidiomycetes	Tilletiales	Tilletiaceae	Tilletia	Tilletia walkeri	32355611
Tirniv1	Tirmania nivea G3 v1.0	0	160517	Eukaryota	Ascomycota	Pezizomycetes	Pezizales	Pezizaceae	Tirmania	Tirmania nivea	33046698;33118170
Tolca1	Tolypocladium capitatum CBS 113982	0	45235	Eukaryota	Ascomycota	Sordariomycetes	Hypocreales	Ophiocordycipitaceae	Tolypocladium	Tolypocladium capitatum	29863984
Tolinf1	Tolypocladium inflatum NRRL 8044	0	29910	Eukaryota	Ascomycota	Sordariomycetes	Hypocreales	Ophiocordycipitaceae	Tolypocladium	Tolypocladium inflatum	23818858
Tolop1	Tolypocladium ophioglossoides CBS100239	0	71617	Eukaryota	Ascomycota	Sordariomycetes	Hypocreales	Ophiocordycipitaceae	Tolypocladium	Tolypocladium ophioglossoides	26215153
Tolpa1	Tolypocladium paradoxum NRBC 100945	1	94208	Eukaryota	Ascomycota	Sordariomycetes	Hypocreales	Ophiocordycipitaceae	Tolypocladium	Tolypocladium paradoxum	29863984
Torde1	Torulaspora delbrueckii CBS 1146	0	4950	Eukaryota	Ascomycota	Saccharomycetes	Saccharomycetales	Saccharomycetaceae	Torulaspora	Torulaspora delbrueckii	22123960
Torhe1	Torrubiella hemipterigena BCC1449	0	1531966	Eukaryota	Ascomycota	Sordariomycetes	Hypocreales	Clavicipitaceae	Torrubiella	Torrubiella hemipterigena	25614560
Torra1	Torpedospora radiata JK5252C v1.0	1	311114	Eukaryota	Ascomycota	Sordariomycetes	Torpedosporales	Torpedosporaceae	Torpedospora	Torpedospora radiata	NA
Totfu1	Tothia fuscella CBS 130266 v1.0	0	1048955	Eukaryota	Ascomycota	Dothideomycetes	Venturiales	Cylindrosympodiaceae	Tothia	Tothia fuscella	32206138
Trabet1	Trametes betulina CIRM-BRFM 1801 v1.0	0	5632	Eukaryota	Basidiomycota	Agaricomycetes	Polyporales	Polyporaceae	Lenzites	Lenzites betulinus	33538380
Trace1	Trametopsis cervina CIRM-BRFM 1824 v1.0	2	1111950	Eukaryota	Basidiomycota	Agaricomycetes	Polyporales	Irpicaceae	Trametopsis	Trametopsis cervina	33538380
Traci1	Trametes cingulata CIRM-BRFM 1805 v1.0	0	575983	Eukaryota	Basidiomycota	Agaricomycetes	Polyporales	Polyporaceae	Trametes	Trametes cingulata	33538380
Tragib1	Trametes gibbosa CIRM-BRFM 1770 v1.0	0	160864	Eukaryota	Basidiomycota	Agaricomycetes	Polyporales	Polyporaceae	Trametes	Trametes gibbosa	33538380
Traho1	Trachipleistophora hominis	0	72359	Eukaryota	Microsporidia	NA	NA	Pleistophoridae	Trachipleistophora	Trachipleistophora hominis	23133373;26589280
Tralac1	Leiotrametes lactinea CIRM-BRFM 1664 v1.0	0	1391043	Eukaryota	Basidiomycota	Agaricomycetes	Polyporales	Polyporaceae	Leiotrametes	Leiotrametes lactinea	33538380
Tralj1	Trametes ljubarskyi CIRM-BRFM 1659 v1.0	0	2735509	Eukaryota	Basidiomycota	Agaricomycetes	Polyporales	NA	Pilatotrama	Pilatotrama ljubarskyi	33538380
Tramax1	Trametes maxima CIRM-BRFM 1813 v1.0	0	259368	Eukaryota	Basidiomycota	Agaricomycetes	Polyporales	Polyporaceae	Trametes	Trametes maxima	33538380
Tramen1	Leiotrametes menziesii CIRM-BRFM 1781 v1.0	0	2136021	Eukaryota	Basidiomycota	Agaricomycetes	Polyporales	Polyporaceae	Leiotrametes	Leiotrametes menziesii	33538380
Tramey1	Trametes meyenii CIRM-BRFM 1810 v1.0	0	526243	Eukaryota	Basidiomycota	Agaricomycetes	Polyporales	Polyporaceae	Trametes	Trametes meyenii	33538380
Trapol1	Trametes polyzona CIRM-BRFM 1798 v1.0	0	239206	Eukaryota	Basidiomycota	Agaricomycetes	Polyporales	Polyporaceae	Trametes	Trametes polyzona	33538380
Trapub1	Trametes pubescens FBCC735	0	154538	Eukaryota	Basidiomycota	Agaricomycetes	Polyporales	Polyporaceae	Trametes	Trametes pubescens	28232439
Trave1	Trametes versicolor v1.0	0	717944	Eukaryota	Basidiomycota	Agaricomycetes	Polyporales	Polyporaceae	Trametes	Trametes versicolor	22745431
Treen1	Naematelia encephela UCDFST 68-887.2 v1.0	0	71784	Eukaryota	Basidiomycota	Tremellomycetes	Tremellales	Naemateliaceae	Naematelia	Naematelia encephala	28481340
Treme1	Tremella mesenterica Fries v1.0	0	578456	Eukaryota	Basidiomycota	Tremellomycetes	Tremellales	Tremellaceae	Tremella	Tremella mesenterica	22745431
Trepe1	Trematosphaeria pertusa CBS 122368 v1.0	1	390896	Eukaryota	Ascomycota	Dothideomycetes	Pleosporales	Trematosphaeriaceae	Trematosphaeria	Trematosphaeria pertusa	32206138
Triab1_1	Trichaptum abietinum v1.0	0	1356356	Eukaryota	Basidiomycota	Agaricomycetes	Hymenochaetales	NA	Trichaptum	Trichaptum abietinum	NA
Triarc1	Triparticalcar arcticum BR59 v1.0	0	1117335	Eukaryota	Chytridiomycota	Chytridiomycetes	Chytridiales	Chytridiaceae	Phlyctochytrium	Phlyctochytrium arcticum	NA
Triaru1	Trichoderma arundinaceum IBT 40837	0	490622	Eukaryota	Ascomycota	Sordariomycetes	Hypocreales	Hypocreaceae	Trichoderma	Trichoderma arundinaceum	29649280
Trias1	Trichoderma asperellum CBS 433.97 v1.0	0	101201	Eukaryota	Ascomycota	Sordariomycetes	Hypocreales	Hypocreaceae	Trichoderma	Trichoderma asperellum	29630596
Trias2479	Trichosporon asahii var. asahii CBS 2479	0	1186058	Eukaryota	Basidiomycota	Tremellomycetes	Trichosporonales	Trichosporonaceae	Trichosporon	Trichosporon asahii	14641628
Trias8904	Trichosporon asahii var. asahii CBS 8904	0	1220162	Eukaryota	Basidiomycota	Tremellomycetes	Trichosporonales	Trichosporonaceae	Trichosporon	Trichosporon asahii	23193141
Triasp1	Trichoderma asperelloides TR356 v1.0	0	702382	Eukaryota	Ascomycota	Sordariomycetes	Hypocreales	Hypocreaceae	Trichoderma	Trichoderma asperelloides	31189469
Triat2	Trichoderma atroviride v2.0	0	452589	Eukaryota	Ascomycota	Sordariomycetes	Hypocreales	Hypocreaceae	Trichoderma	Trichoderma atroviride	21501500
Triatr1	Trichoderma atroviride B10 v1.0	0	63577	Eukaryota	Ascomycota	Sordariomycetes	Hypocreales	Hypocreaceae	Trichoderma	Trichoderma atroviride	NA
Triatro1	Trichoderma atroviride F7 v1.0	0	63577	Eukaryota	Ascomycota	Sordariomycetes	Hypocreales	Hypocreaceae	Trichoderma	Trichoderma atroviride	NA
Triatrob1	Trichoderma atrobrunneum ITEM 908	0	1491457	Eukaryota	Ascomycota	Sordariomycetes	Hypocreales	Hypocreaceae	Trichoderma	Trichoderma atrobrunneum	30200883
Triatrov1	Trichoderma atroviride P1 v1.0	0	63577	Eukaryota	Ascomycota	Sordariomycetes	Hypocreales	Hypocreaceae	Trichoderma	Trichoderma atroviride	NA
Tribi1	Trichodelitschia bisporula CBS 262.69 v1.0	0	703511	Eukaryota	Ascomycota	Dothideomycetes	Phaeotrichales	Phaeotrichaceae	Trichodelitschia	Trichodelitschia bisporula	32206138
Tribre1	Trichoderma brevicompactum IBT40841	0	247546	Eukaryota	Ascomycota	Sordariomycetes	Hypocreales	Hypocreaceae	Trichoderma	Trichoderma brevicompactum	29649280
Trich1	Trichosporon chiarellii MYA-4694 v1.0	0	457529	Eukaryota	Basidiomycota	Tremellomycetes	Trichosporonales	Trichosporonaceae	Haglerozyma	Haglerozyma chiarellii	NA
Trici4	Trichoderma citrinoviride TUCIM 6016 v4.0	0	58853	Eukaryota	Ascomycota	Sordariomycetes	Hypocreales	Hypocreaceae	Trichoderma	Trichoderma citrinoviride	29630596
Trieq1	Trichophyton equinum CBS 127.97	1	559882	Eukaryota	Ascomycota	Eurotiomycetes	Onygenales	Arthrodermataceae	Trichophyton	Trichophyton equinum	22951933
Trigam1	Trichoderma gamsii T6085	0	398673	Eukaryota	Ascomycota	Sordariomycetes	Hypocreales	Hypocreaceae	Trichoderma	Trichoderma gamsii	26893428
Trigu1	Trinosporium guianense CBS132537 v1.0	0	1196434	Eukaryota	Ascomycota	Xylonomycetes	Xylonales	Xylonaceae	Trinosporium	Trinosporium guianense	NA
Trigue1	Trichosporon guehoae v1.0	0	105714	Eukaryota	Basidiomycota	Tremellomycetes	Trichosporonales	NA	Pascua	Pascua guehoae	NA
Trigui1	Trichoderma guizhouense NJAU 4742	0	1491466	Eukaryota	Ascomycota	Sordariomycetes	Hypocreales	Hypocreaceae	Trichoderma	Trichoderma guizhouense	29630596
Triha1	Trichoderma harzianum CBS 226.95 v1.0	0	5544	Eukaryota	Ascomycota	Sordariomycetes	Hypocreales	Hypocreaceae	Trichoderma	Trichoderma harzianum	29630596
Triham1	Trichoderma hamatum GD12	0	49224	Eukaryota	Ascomycota	Sordariomycetes	Hypocreales	Hypocreaceae	Trichoderma	Trichoderma hamatum	23908658
Trihar1	Trichoderma harzianum TR274 v1.0	0	5544	Eukaryota	Ascomycota	Sordariomycetes	Hypocreales	Hypocreaceae	Trichoderma	Trichoderma harzianum	31189469;24635840
TriharM10_1	Trichoderma harzianum M10 v1.0	0	5544	Eukaryota	Ascomycota	Sordariomycetes	Hypocreales	Hypocreaceae	Trichoderma	Trichoderma harzianum	NA
TriharT22_1	Trichoderma harzianum T22 v1.0	0	5544	Eukaryota	Ascomycota	Sordariomycetes	Hypocreales	Hypocreaceae	Trichoderma	Trichoderma harzianum	NA
Trihyb1	Trichophaea hybrida UTF0779 v1.0	0	47213	Eukaryota	Ascomycota	Pezizomycetes	Pezizales	Pyronemataceae	Trichophaea	Trichophaea hybrida	33046698
Triin1	Trichophyton interdigitale MR816	1	1215338	Eukaryota	Ascomycota	Eurotiomycetes	Onygenales	Arthrodermataceae	Trichophyton	Trichophyton interdigitale	29467168
Trilo3	Trichoderma longibrachiatum ATCC 18648 v3.0	0	5548	Eukaryota	Ascomycota	Sordariomycetes	Hypocreales	Hypocreaceae	Trichoderma	Trichoderma longibrachiatum	29630596
Trilon1	Trichoderma longibrachiatum MK1 v1.0	0	5548	Eukaryota	Ascomycota	Sordariomycetes	Hypocreales	Hypocreaceae	Trichoderma	Trichoderma longibrachiatum	NA
Trima3	Tricholoma matsutake 945 v3.0	0	40145	Eukaryota	Basidiomycota	Agaricomycetes	Agaricales	Tricholomataceae	Tricholoma	Tricholoma matsutake	33046698
Trime1	Trichophyton mentagrophytes TIMM 2789	1	523103	Eukaryota	Ascomycota	Eurotiomycetes	Onygenales	Arthrodermataceae	Trichophyton	Trichophyton mentagrophytes	30310114
Triol1	Trichosporon oleaginosus IBC0246 v1.0	0	879819	Eukaryota	Basidiomycota	Tremellomycetes	Trichosporonales	Trichosporonaceae	Cutaneotrichosporon	Cutaneotrichosporon oleaginosum	26199329
Tripar1	Trichoderma parareesei CBS 125925	0	858221	Eukaryota	Ascomycota	Sordariomycetes	Hypocreales	Hypocreaceae	Trichoderma	Trichoderma parareesei	26272569
Tripara1	Trichocoma paradoxa CBS 103.73 v1.0	0	76771	Eukaryota	Ascomycota	Eurotiomycetes	Eurotiales	Trichocomaceae	Trichocoma	Trichocoma paradoxa	NA
Tripe1	Trichomonascus petasosporus NRRL YB-2093 v1.0	0	64416	Eukaryota	Ascomycota	Saccharomycetes	Saccharomycetales	Trichomonascaceae	Trichomonascus	Trichomonascus petasosporus	NA
Triple1	Trichoderma pleuroti TPhu1	0	500994	Eukaryota	Ascomycota	Sordariomycetes	Hypocreales	Hypocreaceae	Trichoderma	Trichoderma pleuroti	28261948
Tripop1	Tricholoma populinum 2016PMI031 v1.0	0	116051	Eukaryota	Basidiomycota	Agaricomycetes	Agaricales	Tricholomataceae	Tricholoma	Tricholoma populinum	NA
Tripra1	Tricharina praecox CBS 144465 v1.0	0	43433	Eukaryota	Ascomycota	Pezizomycetes	Pezizales	Pyronemataceae	Tricharina	Tricharina praecox	NA
Trire_Chr	Trichoderma reesei QM6a	0	431241	Eukaryota	Ascomycota	Sordariomycetes	Hypocreales	Hypocreaceae	Trichoderma	Trichoderma reesei	28690679;18454130
Trire2	Trichoderma reesei v2.0	0	431241	Eukaryota	Ascomycota	Sordariomycetes	Hypocreales	Hypocreaceae	Trichoderma	Trichoderma reesei	18454138
TrireMAT11_1	Trichoderma reesei CBS999.97 MAT1-1	0	51453	Eukaryota	Ascomycota	Sordariomycetes	Hypocreales	Hypocreaceae	Trichoderma	Trichoderma reesei	33593897;33575600
TrireMAT12_1	Trichoderma reesei CBS999.97 MAT1-2	0	51453	Eukaryota	Ascomycota	Sordariomycetes	Hypocreales	Hypocreaceae	Trichoderma	Trichoderma reesei	33593897;33575600
TrireRUTC30_1	Trichoderma reesei RUT C-30 v1.0	0	51453	Eukaryota	Ascomycota	Sordariomycetes	Hypocreales	Hypocreaceae	Trichoderma	Trichoderma reesei	28616075
Triru1	Trichophyton rubrum CBS 118892	1	559305	Eukaryota	Ascomycota	Eurotiomycetes	Onygenales	Arthrodermataceae	Trichophyton	Trichophyton rubrum	22951933
Triso1	Trichophyton soudanense CBS 452.61	1	1215331	Eukaryota	Ascomycota	Eurotiomycetes	Onygenales	Arthrodermataceae	Trichophyton	Trichophyton soudanense	29467168
Trisp1	Tritirachium sp. CBS 265.96 v1.0	0	1055551	Eukaryota	Basidiomycota	Tritirachiomycetes	Tritirachiales	Tritirachiaceae	Tritirachium	Tritirachium sp. CBS 265.96	NA
Trito1	Trichophyton tonsurans CBS 112818	1	647933	Eukaryota	Ascomycota	Eurotiomycetes	Onygenales	Arthrodermataceae	Trichophyton	Trichophyton tonsurans	22951933
Triver1	Trichophyton verrucosum HKI 0517	1	663202	Eukaryota	Ascomycota	Eurotiomycetes	Onygenales	Arthrodermataceae	Trichophyton	Trichophyton verrucosum	21247460
Trivi1	Trichophyton violaceum CMCC(F)T3l	1	34388	Eukaryota	Ascomycota	Eurotiomycetes	Onygenales	Arthrodermataceae	Trichophyton	Trichophyton violaceum	28963202
TriviGv29_8_2	Trichoderma virens Gv29-8 v2.0	0	413071	Eukaryota	Ascomycota	Sordariomycetes	Hypocreales	Hypocreaceae	Trichoderma	Trichoderma virens	21501500
Truan1	Truncatella angustata MPI-SDFR-AT-0073 v1.0	1	152316	Eukaryota	Ascomycota	Sordariomycetes	Xylariales	Sporocadaceae	Truncatella	Truncatella angustata	34893598
Tryvi1	Viridothelium virens v1.0	1	1048519	Eukaryota	Ascomycota	Dothideomycetes	Trypetheliales	Trypetheliaceae	Viridothelium	Viridothelium virens	32206138
Tsuwi1	Cryptococcus wingfieldii CBS 7118	0	5619	Eukaryota	Basidiomycota	Tremellomycetes	Tremellales	Cryptococcaceae	Cryptococcus	Cryptococcus wingfieldii	31186317
Tubae1	Tuber aestivum var. urcinatum v1.0	0	59557	Eukaryota	Ascomycota	Pezizomycetes	Pezizales	Tuberaceae	Tuber	Tuber aestivum	30420746
Tubbor1	Tuber borchii Tbo3840 v1.0	0	42251	Eukaryota	Ascomycota	Pezizomycetes	Pezizales	Tuberaceae	Tuber	Tuber borchii	29930051
Tubbr1_1	Tuber brumale v1.0	0	60458	Eukaryota	Ascomycota	Pezizomycetes	Pezizales	Tuberaceae	Tuber	Tuber brumale	33509981
Tubcan1	Tuber canaliculatum GB_Tcana1 v1.0	0	349718	Eukaryota	Ascomycota	Pezizomycetes	Pezizales	Tuberaceae	Tuber	Tuber canaliculatum	NA
Tubgib1	Tuber gibbosum GB_Tgibb2 v1.0	0	44634	Eukaryota	Ascomycota	Pezizomycetes	Pezizales	Tuberaceae	Tuber	Tuber gibbosum	NA
Tubin1_1	Tuber indicum v1.0	0	55307	Eukaryota	Ascomycota	Pezizomycetes	Pezizales	Tuberaceae	Tuber	Tuber indicum	33509981
Tubma1	Tuber magnatum v1.0	0	42249	Eukaryota	Ascomycota	Pezizomycetes	Pezizales	Tuberaceae	Tuber	Tuber magnatum	30420746
Tubme1v2	Tuber melanosporum Mel28 v1.2	0	656061	Eukaryota	Ascomycota	Pezizomycetes	Pezizales	Tuberaceae	Tuber	Tuber melanosporum	20348908;30420740
Tubmel1	Tuber melosporum Tmelo v1.0	0	1258559	Eukaryota	Ascomycota	Pezizomycetes	Pezizales	Tuberaceae	Tuber	Tuber melosporum	NA
Tubmes1	Tuber mesentericum Tmes4 v1.0	0	92904	Eukaryota	Ascomycota	Pezizomycetes	Pezizales	Tuberaceae	Tuber	Tuber mesentericum	NA
Tulca1	Tulasnella calospora AL13/4D v1.0	0	156515	Eukaryota	Basidiomycota	Agaricomycetes	Cantharellales	Tulasnellaceae	Tulasnella	Tulasnella calospora	25706625
Tulcal1	Tulasnella calospora UAMH 9824 v1.0	0	156515	Eukaryota	Basidiomycota	Agaricomycetes	Cantharellales	Tulasnellaceae	Tulasnella	Tulasnella calospora	NA
Tulinq1	Tulasnella inquilina UAMH 7632 v1.0	0	2600232	Eukaryota	Basidiomycota	Agaricomycetes	Cantharellales	Tulasnellaceae	NA	Tulasnella sp. JGI-2019a	NA
Tulsp425_1	Tulasnella sp. 425 v1.0	0	2600229	Eukaryota	Basidiomycota	Agaricomycetes	Cantharellales	Tulasnellaceae	Tulasnella	Tulasnella sp. 425	NA
Tylas1	Cantharellales sp. MUCL 035158 v1.0	0	2734616	Eukaryota	Basidiomycota	Agaricomycetes	Cantharellales	NA	NA	Cantharellales sp. MUCL 035158	NA
TyphTRa3160C_1	Typhula sp. TRa3160C v1.0	0	1907243	Eukaryota	Basidiomycota	Agaricomycetes	Thelephorales	Typhulaceae	Typhula	Typhula sp. TRa3160C	NA
Umban1	Umbelopsis angularis P8C34 v1.0	0	201725	Eukaryota	Mucoromycota	Umbelopsidomycetes	Umbelopsidales	Umbelopsidaceae	Umbelopsis	Umbelopsis angularis	NA
Umbelo1	Umbelopsis sp. PMI123 v1.0	0	1896174	Eukaryota	Mucoromycota	Umbelopsidomycetes	Umbelopsidales	Umbelopsidaceae	Umbelopsis	Umbelopsis sp. PMI_123	NA
Umbisa1	Umbelopsis isabellina AD026 v1.0	0	91625	Eukaryota	Mucoromycota	Umbelopsidomycetes	Umbelopsidales	Umbelopsidaceae	Umbelopsis	Umbelopsis isabellina	NA
Umbpus1	Umbilicaria pustulata	3	136370	Eukaryota	Ascomycota	Lecanoromycetes	Umbilicariales	Umbilicariaceae	Lasallia	Lasallia pustulata	28359299
Umbra1	Umbelopsis ramanniana AG v1.0	0	41833	Eukaryota	Mucoromycota	Umbelopsidomycetes	Umbelopsidales	Umbelopsidaceae	Umbelopsis	Umbelopsis ramanniana	NA
Umbsp_AD052_1	Umbelopsis sp. nov. AD052 v1.0	0	1883073	Eukaryota	Mucoromycota	Umbelopsidomycetes	Umbelopsidales	Umbelopsidaceae	Umbelopsis	Umbelopsis sp. AD052	NA
Uncre1	Uncinocarpus reesii UAMH 1704	2	336963	Eukaryota	Ascomycota	Eurotiomycetes	Onygenales	Onygenaceae	Uncinocarpus	Uncinocarpus reesii	19717792
Uniuni1	Unilacryma unispora MAFF 240146 v1.0	1	434259	Eukaryota	Basidiomycota	Dacrymycetes	Dacrymycetales	Dacrymycetaceae	Unilacryma	Unilacryma unispora	NA
Uroocc1	Urocystis occulta CBS 102.71 v1.0	0	1983702	Eukaryota	Basidiomycota	Ustilaginomycetes	Urocystidales	Urocystidaceae	Urocystis	Urocystis occulta	NA
Uropr1	Urocystis primulicola RUB 030670 v1.0	0	2183100	Eukaryota	Basidiomycota	Ustilaginomycetes	Urocystidales	Urocystidaceae	Urocystis	Urocystis primulicola	NA
Usnflo1	Usnea florida ATCC18376 v1.0	2	111620	Eukaryota	Ascomycota	Lecanoromycetes	Lecanorales	Parmeliaceae	Usnea	Usnea florida	NA
Ustbr1	Ustilago bromivora UB2112	0	307758	Eukaryota	Basidiomycota	Ustilaginomycetes	Ustilaginales	Ustilaginaceae	Ustilago	Ustilago bromivora	27835569
Ustgig1	Ustanciosporium gigantosporum RK316 v1.0	0	1134041	Eukaryota	Basidiomycota	Ustilaginomycetes	Ustilaginales	Cintractiaceae	Ustanciosporium	Ustanciosporium gigantosporum	NA
Usthor1	Ustilago hordei Uh4857_4	0	1128400	Eukaryota	Basidiomycota	Ustilaginomycetes	Ustilaginales	Ustilaginaceae	Ustilago	Ustilago hordei	22623492
Ustma2_2	Ustilago maydis 521 v2.0	0	237631	Eukaryota	Basidiomycota	Ustilaginomycetes	Ustilaginales	Ustilaginaceae	Ustilago	Ustilago maydis	17080091
Ustsp1	Violaceomyces palustris SA 807 v1.0	0	1673888	Eukaryota	Basidiomycota	Ustilaginomycetes	Violaceomycetales	Violaceomycetaceae	Violaceomyces	Violaceomyces palustris	29771364;26297770
Ustvir1	Ustilaginoidea virens	0	1159556	Eukaryota	Ascomycota	Sordariomycetes	Hypocreales	Clavicipitaceae	Ustilaginoidea	Ustilaginoidea virens	27151791
Valla1	Valetoniellopsis laxa CBS 191.97 v1.0	0	152775	Eukaryota	Ascomycota	Sordariomycetes	Hypocreales	Niessliaceae	Valetoniellopsis	Valetoniellopsis laxa	NA
Valma1	Valsa mali str. 03-8	1	105487	Eukaryota	Ascomycota	Sordariomycetes	Diaporthales	Valsaceae	Valsa	Valsa mali	26137988
Vanpo1	Vanderwaltozyma polyspora DSM 70294	0	436907	Eukaryota	Ascomycota	Saccharomycetes	Saccharomycetales	Saccharomycetaceae	Vanderwaltozyma	Vanderwaltozyma polyspora	17494770
Varmin1	Vararia minispora EC-137 v1.0	0	1314806	Eukaryota	Basidiomycota	Agaricomycetes	Russulales	Lachnocladiaceae	Vararia	Vararia minispora	34861049
Vavcu1	Vavraia culicis subsp. floridensis	0	948595	Eukaryota	Microsporidia	NA	NA	Pleistophoridae	Vavraia	Vavraia culicis	25968466
Velabi1	Veluticeps abietina OMC1657 v1.0	0	941530	Eukaryota	Basidiomycota	Agaricomycetes	Gloeophyllales	Gloeophyllaceae	Veluticeps	Veluticeps abietina	NA
[truncated: 97 more rows]
