# Supplementary material for: Unravelling the Functional Diversity of Type III Polyketide Synthases in Fungi
Source: Angew Chem Int Ed Engl. 2025 Sep 4;64(44):e202514786. doi: 10.1002/anie.202514786 (PMC12559476; doi:10.1002/anie.202514786)
Supplement: Supplementary file 2 — Supporting Information [file ANIE-64-e202514786-s001.zip › Supporting_Files/Supporting_File_5.fa]

>AastPKS	AAAACCGAATTTTGCTGGGTGGGCTAACGATATCCGCCTGATGCGTGAACGTGACGGACGTAACCACCGCGACATGTGTGTGCTGTTCCGCTGGGCATGCTGAGCTAACACCGTGCGTGTTGACAATTTTACCTCTGGCGGTGATAATGGTTGCAGCTAGCAATAATTTTGTTTAACTTTAAGAAGGAGATATAccATGGGCAATTCGCTTAGTTCTTCGCCATCGCCCGGACAATCCCCTCAGCCAGAGATTCAACTGCGCGGCGACGAAGCCATTATCACAGGAATCGCGACTGAATGGCCATCCCGTTTGATTGGGCCCGAAGAGTTAAACAAGTACGCTTTGAAATTCTATCCCGAAAATCCGCCgTGGTTGCAGAAATTGCTTATGCTTAATACGAAGACTGGCATCGAGACCCGCGCCGTAATTGATCTTTGGGATGACCCGCGCTGGTTGGGGGATCAGCCTCCTACAGCGGAGGAGGTGGACGCCGCATTCCGCGAATATGGTGTTGAGTTAGCTAAGAAGGCTGCCCTGAAGGCTTTACGCGAATCGAACATTGATCCTTCGTCCGTGACTCATATGGTGTCAGTAACAGCCACGAACGCCGGGGCTCCTGGTTACGACCAGTTGGTAGCACGCGACTTAGGGCTGCCGGATCGCACCGAGCGTGTTTTATTAAGCGGAGTTGGATGTGCCGGGGGATGTGCTTCATTACGTCTTGCGTCTGCTTTGGCGGATGCGGCCACACATCGCAAGAAGGCTGCCCGCATCTTAATCGTGGCCTGCGAACTTTGTTCAATCCAAATTCGCTCAGAGTTACATGCCGCCAGCCAGTCACCGATTACTCGTATTGGCCCGGTAATCTTTTCAGATGGCGCTGCAGCCTTGGTCGTGTGCAATAGTTTAGGCATGTCCGACAAAACCCCAAAACAGTTTGCGATTGTGGACGACAAGAGTGTTACGACCAGTGAGACCCAGGAGGAGATGAGTGTCAAGGTTTCTACGTACGGTTTCCTGGCCACATTCTCGAAAAAAATTCCCGAATTGGCAATCGGAAGTATGAAAGCACCCTTACAGTCACTGTTGCAGTCCAACGGTATGTCAAGCGCCTCGCCCACTGATTTCTATTGGGCCTTACACCCTGGCGGCCGCGCTATCATTGAGGGAGTACAAGCGGCATTCAACCTGCCCGAAGACTCCTTAAGTGCCTCGTATGAGATCTATAAGACTCGTGGTAATAGTAGCTCTGTTTCTATTTTAGCGGTGCTTGAAAAAGTTCGCGAGAAGAAATTGCAAACGCCTAATGTAGTAGCTTGTTCCTTTGGGACAGGGATTCGTACCGAGATCGCACTTCTGCGCCGTATGGCGAAGCTTgaaaatctatattttgaaggtatgggcagccatcatcatcatcatcatagcggaatgtcggatggagggtctggtggcggatcaacaagccgtgaccacatggtccttcatgagtacgtaaatgctgctgggattacatgaCTCGAGCAAAGCCCGCCGAAAGGCGGGCTTTTCTGTGTCGACCGATGCCCTTGAGAGCCTTCAACCCAGTCAGCTCCTTCCGGTGGGCGCGGGGCATGACTATCGTCGCCGCACTTATGACTGTCTTCTTTATCAT
>AcosPKS	AAAACCGAATTTTGCTGGGTGGGCTAACGATATCCGCCTGATGCGTGAACGTGACGGACGTAACCACCGCGACATGTGTGTGCTGTTCCGCTGGGCATGCTGAGCTAACACCGTGCGTGTTGACAATTTTACCTCTGGCGGTGATAATGGTTGCAGCTAGCAATAATTTTGTTTAACTTTAAGAAGGAGATATAccATGGGAAATACGTTGAGCGCGAGTCCCTCATCTGGGGGTCAGCCGCAAAAGCAAGAGGTACCTTTAAAAGGCGACGAGGCCATGATCACAGGTATGGGAACAGAATGGCCCAGTCGCTTAATCGTTCCAGAAGAATTGAACGACTACGCAAGTAAGATTTACCCAGACAACCCTCCTTGGTTGCAAGCTCTTCTTAAAATTAACACCAAGACAGGCATCGAAACGCGTCCAGTGGTGGATTTATGGGATGATCCTCGTTGGCTTGGTGCGTCCCCTCCGACCGCAGAGGACGTAGATGAGGAATTCCGCAAATACTCAGTAGAGTTAAGTACGAAGGCGGCTTTGAAGGCCCTTCGTGAGTCGAACATTGAGCCCTCATCCATTACTCATATTGTAAGCGTTACCGTTACGAACGGTGGGGCGCCGGGTTTCGACCAGTTTGTGGCACGTGAGCTTGGTCTGAGTCCATCTGCCGAACGCATCTTATTATCCGGCATCGGGTGTGGGGGCGGTTGTGCCGCACTTCGCGTAGCCTCGACAATTGCATCCGCAGCTACGTATCGTAATCAGGCAGCGCGCATCTTAGTCGTAGCATGTGAACTGTGTTCAATTCAAATCCGCGCAGAATTGCACGCCTCGTCGCAGTCTGGAATCACCGGAGTGGGCCCCGCCTTGTTTAGTGACGGCGCCGCCGCCCTTGTGTTGTGCAACCCACTGGGTATGTCTGATAAAACTCCTAAGCAGTTCGCAGTGGTGGACCAACGTACCGGGGTGGCTCCTGGCACATTGGACGAAATGTCATATAAGGTATCAACCCACGGATTCTTAGCAAGTATCTCGAAGAACATCCCTAAACTGGCTGTGGCGAGTATCAAAGCTCCATTTCAGAGCTTAATCCAGTCCAACGGAATGTCGAGCGCATCTCCGACTGATTTTCATTGGGCTTTGCACCCTGGAGGCAAAGCCGTGATCCAGGGCGCCCAAGACGCCTTAAACTTGCCGGATGATGCTCTGGCGGCGTCAAACGAGATTTATCGCACTCGCGGGAACACGTCTTCTGTCGCGGTCCTGGCAGTCCTGGACAAGGTGCGTGAATTAAAACTGGAATCTCCCAATGTTGTCGCTTGCTCATTCGGACCCGGACTGACCACCGAGATGACGCTTCTGCGTCGTATGGTTAAGCTTgaaaatctatattttgaaggtatgggcagccatcatcatcatcatcatagcggaatgtcggatggagggtctggtggcggatcaacaagccgtgaccacatggtccttcatgagtacgtaaatgctgctgggattacatgaCTCGAGCAAAGCCCGCCGAAAGGCGGGCTTTTCTGTGTCGACCGATGCCCTTGAGAGCCTTCAACCCAGTCAGCTCCTTCCGGTGGGCGCGGGGCATGACTATCGTCGCCGCACTTATGACTGTCTTCTTTATCAT
>AiizPKS	AAAACCGAATTTTGCTGGGTGGGCTAACGATATCCGCCTGATGCGTGAACGTGACGGACGTAACCACCGCGACATGTGTGTGCTGTTCCGCTGGGCATGCTGAGCTAACACCGTGCGTGTTGACAATTTTACCTCTGGCGGTGATAATGGTTGCAGCTAGCAATAATTTTGTTTAACTTTAAGAAGGAGATATAccATGGCGCCGAACGGTTCATCTCCGCCTGGGCTGTATATCACGGGTTTAGGTAGTCAGTATCCACCTTATTTGCTGGACCCCGAAAAGCTCGAAATCTTGGCGGCTCAATTCTATGATGTGCAACGCCCCGGATTACGCAAACTTTTACGCATCAATCGTTCAAGCGGTATCGAAACGCGTAGTGCCATTCACACTTATGATAATGGTTTCGCTACGAAATCCACTGCACCTTCTATTAGTGAGCTGGACCAATTTTATCGCCAGGCTGGAGTGGATCTTGCCGTCCAGGCTTGCGAAAAGGCTTTACAGGACGCCGATGTCCCACCCGGTAAAATCACACACACCATTGGAGTTACCTGCACCAACCAAGGGAATCCCGGTTACGATTTATTGGTAAATCGTAAGTTAGGACTGCCTGCGTCTGTCGATCGTATGCTGCTGCATGGTGTTGGATGTGCCGGAGGGTTGGCAATCATGCGTGCTGCAGCCCAAATCGCGTGCGGTGGCTCTGCACGCGGGAAGCCAGTCCGTATTTTAGCATTCGCGTGTGAGTTGTGCACGCCCAATGTACGTCATGAGCTTGCCGCGGCGGAGGAGGCCGCAGACCCGGCAGACATTTGTATTGCGGGCGCTTTATTTAGTGACGCAGCGGCAGCTTTCGTCTTATGTAACGAATACGCAATCGTCGAGGACGATGCCCGCCCCGTCTATGAGCTGGTTGAATGGGGGAACGGCCTGATCCCTGACACTGTAGAACACATGGCATTTTATGCTGATGTGGACGGGTACCAAACTGTCCTGACCCGTGAAGTTCCTCAGTACGTTAAGCACGCGATTAATCCAATGTTCACATCTCTGCTGCCTAGTTACCAACGCTTAGTGCAATCAGTGCCGGACGCCGAAGACGCACAAGTTGGTTCGCAGTTGGGGATCTCCGACTTCGACTGGGCTCTGCACCCAGGAGGACAAGCGATCATTGAGGGCGCTAAGCAAGTTTTAGAGTTGTCCGAGGATCAATTACACGTCTCTCGTGAGATCTACCGTACTCGCGGAAACTCAGCCTCTGCAACCGTTCTGATTGTCCTTGATCGTTTACGCAGTCTGGGGAAGCGTGAGCACGTTGTCGCTACTAGCTTTGGGCCAGGCTTGGCTATTGAAATGGCGATGCTGCGTCGCTGCGAAATCGAGAAAGATAAGCTTgaaaatctatattttgaaggtatgggcagccatcatcatcatcatcatagcggaatgtcggatggagggtctggtggcggatcaacaagccgtgaccacatggtccttcatgagtacgtaaatgctgctgggattacatgaCTCGAGCAAAGCCCGCCGAAAGGCGGGCTTTTCTGTGTCGACCGATGCCCTTGAGAGCCTTCAACCCAGTCAGCTCCTTCCGGTGGGCGCGGGGCATGACTATCGTCGCCGCACTTATGACTGTCTTCTTTATCAT
>AlupPKS1	AAAACCGAATTTTGCTGGGTGGGCTAACGATATCCGCCTGATGCGTGAACGTGACGGACGTAACCACCGCGACATGTGTGTGCTGTTCCGCTGGGCATGCTGAGCTAACACCGTGCGTGTTGACAATTTTACCTCTGGCGGTGATAATGGTTGCAGCTAGCAATAATTTTGTTTAACTTTAAGAAGGAGATATAccATGGGCACGCCCAATGACTCGTCCCCACCAGGCCTGTATATTACTGGGTTGGGAAGCCAATATCCCCCGTATTTATTGGAGCCCGAACGCTTAGAAGAATTTGCAGCCCTTTTCTACGATGTCGAACGCCCAGGGTTGCAGAAATTATTGCAGATTAATCGCTCTTCCGGCATTGAGACGCGCTCAGCTATTCATACTTACGAGACAGGCTTTGCTACACAGAGCACGCCACCTTCGGTCAGTGAATTAGATCATCTGTACCGCCAGGCAGGTGTCGATTTAACTACCCAGGCTTGCGAAAAGGCGTTGCGCGAGTCGCACACGCCCCCTTGCAAGATCACACACACCATCGCCGTTACCTGTACAAATCATGGGAACCCAGGTTATGATTTACTTGTAAACGTAAAGTTGGGCCTTCCCGCCGGTGTGGACCGCATGCTTTTACACGGAGTGGGATGTGCGGGAGGGTTATCAATTATGCGTGCGGCGGCTCAGATCGCGTGTGGGGGCACTGCACGTGGTAAGCCGGTCCGTATCTTGGCCTTTGCATGTGAGTTGTGCACTCCTAATATTCGCCACGAGTTAGCCGCGGTGGAGCAAGCCGCCGATGCTGGGGGTATTTCGGTTGCCGGCGCATTGTTCAGCGATGCAGCCGCTGCATTTGTTCTGTGCAATGAGTGTGCTGTATTAAAGGACGATGCTAAACCCCTTTTCGAGTTGTTAGAGTGGGGCAATTCATTAATTCCAGATACAGTAGAACATATGTCCTTTTATGCTGATGGAGGCGGTTATCGCACTGTCTTGACTCGCGAAATCCCTCAGTATGTTAAACAGGCCATTTGCCCAATGTTCGCCAGCTTACTTCCATCGTACCAACGTTTGCTTCAGAGTGGCCCCGATGCTGGGGAGGCACACCTGGGTGAGCAGCTGGGAATTAGCGATTTTGACTGGGCCTTGCATCCTGGAGGCCGCGCGATCATCGAGGGTACAAAGCAGCTGCTGGGATTAAGCGAGGATCAATTGCAAGCATCACGTGAGATTTACCGTACCCGCGGCAACAGTTCCTCGGCATCGGTTCTTATTGTCTTAGATCGCTTACGTTCCCTTGGAAAGCGCGAACACGTTGTCGCTACTAGTTTTGGTCCTGGGTTATCAATCGAGATGGCGATGCTTCGTCGCTGCGAAGTACAGAAAGATCGCGTATGCGACCAGGGTCTGCTTAAGCTTgaaaatctatattttgaaggtatgggcagccatcatcatcatcatcatagcggaatgtcggatggagggtctggtggcggatcaacaagccgtgaccacatggtccttcatgagtacgtaaatgctgctgggattacatgaCTCGAGCAAAGCCCGCCGAAAGGCGGGCTTTTCTGTGTCGACCGATGCCCTTGAGAGCCTTCAACCCAGTCAGCTCCTTCCGGTGGGCGCGGGGCATGACTATCGTCGCCGCACTTATGACTGTCTTCTTTATCAT
>AlupPKS2	AAAACCGAATTTTGCTGGGTGGGCTAACGATATCCGCCTGATGCGTGAACGTGACGGACGTAACCACCGCGACATGTGTGTGCTGTTCCGCTGGGCATGCTGAGCTAACACCGTGCGTGTTGACAATTTTACCTCTGGCGGTGATAATGGTTGCAGCTAGCAATAATTTTGTTTAACTTTAAGAAGGAGATATAccATGGGAGTGTTAAACCATTCCCCACCCCCTGGGTTGTATATTACCGGACTTGGAAGCCAGTATCCGCCATATCTGCTGGGTCCTGAAAAGCTGGAAGAATTTGCGGCCCGTTTCTATGATGTCGAATCACCAGGACTTAAGAAACTTTTGCAAATCAACCGTTCTTCTGGGATCGAAACCCGTAGTGCCGTTCGCAGTTATGAAAGCGGGTTCGCCACTCGTCCAGAAGCACCGACAATTTCAGAGTTGGCAGAGTTTTATCACCAGGCCGGAGTGGATCTTACCACCCAAGCGTGCAAGAAAGCATTACGCGAATCTCAGATTTCTCCCCAGCAAGTGACACACACAATCGGAGTCACATGCACTAATCAAGGCAACCCCGGATACGACCTGTTAGTAAATCGTAAGTTGGGATTATCCGCCAACGTAGACCGCATGCTGTTACATGGTGTGGGCTGTGCCGGAGGGCTTGCTATCATGCGTGCCGCCGCGCAAATCGCTTGCGGCGCGTCAATGCGCCGTAAACCGGTCTGCATTTTAGCCTTTGCATGCGAACTTTGTACGCCGAACGTACGTCACGACCTGGCGTTCGCAGAGAAGGCTGCAGATTCCGAGAATATCTCCATCGCCGGCGCATTGTTTTCGGATGCAGCGGCTGCATTCGTTCTGTGCAACGAGTACGCAATGGCCGAGACAGAAATTACTCCACTGTTCCAGTTGCTTGAGTGGGGAAATGCCCTGATTCCTGACACTTTAGAGCATATGGCCTTCTTTGCAGATGTTGACGGATACCGTACCGTGCTGACACGTGATGTACCCCAGTACACAAAGCATGCGATCGGTCCGATGTTTGAGAAACTGTTACCGTCGTATCAATCGCAAATTCAGTTTGGCTCCCGTGAAGGCGTCGGGGAGGTAACTAAGTCGTTAGGAATTTCGGACTTTGTTTGGGCGCTTCACCCGGGGGGCGAGGCCATCATCGAGGGCGCCAAACAAGTCTTAGGATTAACGGAAGACCAATTACAGGCTAGTCGTGAAATCTACCGTACACGTGGCAACAGCAGTTCAGCGACCGTTCTGATTGTATTGGACCGCTTGCGCTCTCTGGGGAAGCGTGAACACGTTGTAGCTACGTCCTTTGGCCCCGGGCTGGCAATTGAGATGGCAATGTTACGCCGTTGTGAGGTCGACGAAGACAAGCTTgaaaatctatattttgaaggtatgggcagccatcatcatcatcatcatagcggaatgtcggatggagggtctggtggcggatcaacaagccgtgaccacatggtccttcatgagtacgtaaatgctgctgggattacatgaCTCGAGCAAAGCCCGCCGAAAGGCGGGCTTTTCTGTGTCGACCGATGCCCTTGAGAGCCTTCAACCCAGTCAGCTCCTTCCGGTGGGCGCGGGGCATGACTATCGTCGCCGCACTTATGACTGTCTTCTTTATCAT
>AneoPKS	AAAACCGAATTTTGCTGGGTGGGCTAACGATATCCGCCTGATGCGTGAACGTGACGGACGTAACCACCGCGACATGTGTGTGCTGTTCCGCTGGGCATGCTGAGCTAACACCGTGCGTGTTGACAATTTTACCTCTGGCGGTGATAATGGTTGCAGCTAGCAATAATTTTGTTTAACTTTAAGAAGGAGATATAccATGGGCACTCCGAACGGTAGTTCTCCCCCGGGTTTATACATCACAGGTCTGGGATCTCAATACCCCCCATACTTGTTGCGTCCAGAAAAGTTAGAAGAACTTGCGGCACGTTTCTACGATGTAGAACGCCCTGGTCTTCGCAAACTTTTACAAATTAACCGCTCGTCTGGCATTGAAACACGCAGCGCAATTCACACGTATGAGCAGGGTTTCGCCACATTACCGACAGCACCTAGCATCTCGGAATTGGACGATTTTTACCGTCAAGCCGGTGTTGATCTTAGCGTCCAGGCGTGTAAAAAGGCATTACAGGATGCGCATTTGCCGCCTGGCAAGATTACTCACACGATTGGGGTAACTTGCACCAATCAAGGGAACCCTGGGTATGATTTGTTGGTAAATCGTAAGTTGGGCTTACCCGCTGGTGTAGATCGCATGTTATTGCATGGGGTGGGATGCGCTGGGGGATTGGCAATTATGCGTGCCGCCGCTCAAATTGCTTGCGGGGGGTCTGCCCGCGGGAAGCCGGTTCGCGTCCTGGGGTTCGCCTGTGAACTTTGCACACCGAACGTACGCCACGAACTGGCCGCTGCTGAGCAAGCTGCCGACTCAGGCTCCATTTCGATTGCTGGCGCCCTGTTTTCGGATGCGGCTGCTGCTTTTGTGCTGTGTAACGAGTACGCGATGGTCGAAGATGAGGGACGCCCACTTTTTGAACTGGTCGAATGGGGCAACGGACTTATTCCGGACACGATCGAACACATGGGGTTTTATGCCGATGTGGATGGTTACCGTACAATCTTAACCCGTGAAGTACCACAATATGTCAAACATGCAATCTCTCCAATGTTTACCTCGTTATTGCCATCGTACCAACGTCTGGTGCAAAGCGTACCTGATGTAGGTGAAGCACAAGTTGGTAATCAACTGGGAGTGTCTGACTTCGATTGGGCCTTACATCCAGGGGGGCAAGCTATCATTGAACGCGCTAAGCAAGTCTTAGAGCTGGGTGAAGATCAACTTCAAGCATCACGTGAGATCTACCGCACTCGCGGAAACAGCGCATCCGCAACCGTCCTTATTGTACTGGAACGCCTGCGCTCACTGGGTAAACGTGAGCACGTTGTAGCGACGTCGTTTGGGCCGGGCTTGGCCATCGAAATGGCAATGTTGCGCCGTTGTGAGGTGGTTAAGGACAAGCTTgaaaatctatattttgaaggtatgggcagccatcatcatcatcatcatagcggaatgtcggatggagggtctggtggcggatcaacaagccgtgaccacatggtccttcatgagtacgtaaatgctgctgggattacatgaCTCGAGCAAAGCCCGCCGAAAGGCGGGCTTTTCTGTGTCGACCGATGCCCTTGAGAGCCTTCAACCCAGTCAGCTCCTTCCGGTGGGCGCGGGGCATGACTATCGTCGCCGCACTTATGACTGTCTTCTTTATCAT
>AserPKS1	AAAACCGAATTTTGCTGGGTGGGCTAACGATATCCGCCTGATGCGTGAACGTGACGGACGTAACCACCGCGACATGTGTGTGCTGTTCCGCTGGGCATGCTGAGCTAACACCGTGCGTGTTGACAATTTTACCTCTGGCGGTGATAATGGTTGCAGCTAGCAATAATTTTGTTTAACTTTAAGAAGGAGATATAccATGGCACCGCCTCCGGTAGTATCTGTAGTAGGGACGGGTCTGCAATATCCCCCCCATAAATTGGGCCCAGAGTTCGTCCCGAAGCTCGTTTCAAACTGCTACACGGATAACGCGGCCTTGTTGAAGATTATCGAGATTAATGAGCGTACTCGTATCGAGAATCGTTACTCCGCCTTACCATCTAACCACCGTTTGTGGTTCCAAGACCATATTTTGACTAACACTGAGTGCGACGATTTGTTCAAAACGTATGGAATCCCTTTGGCTCAGGATGCAGCAATGCAAGCAATTGAAGATTGGGGTGGGAATTTAATGGATATTACGCATGTCGTAGCGATGACATGCACGTCTGCCAGCTCCCCTGGTTTTGATTGTACTCTGTGTCAGCGCCTTGGATTGTCAAAACACGTCCGCCGCACTTTACTGTCAGGCGTCACCTGCGCTGGAAGTGTAGCAGCGTTACGCACCACATACGATTTGCTTCGCGGGGCGACACAGGAGGGGAAGCCTGCTCGTGCCTTGGTTATTGCTGCTGAGACAATGACGGTTTACATTCGCGGTTGGCTGGAGACTATCGCTAAGGAGTCGATTCCTAACATTGGTCCTACCTTATTCGGCGATGGAGCTTGCGCGCTGGTCTTATCGAATGGGATCGGGATGAAGGAAGGGGAGCGTGAGCCCATCTGGAACATTTGTGGAGCACAGTCCACCCTGCTGGATCGTCCAGGCTGCGTAGGAATTCGCTGGATGCCTACGGGAGTCATGCCGATTATTAGTAAGGATGTTCCCCGTATGATCAAAAGCGCGTTACCTTCCTCTTTCGGGAATCTGATCACAAACTCACCAAGTCTTCGTTTGGAAGAATCCAACTTCGACCCTACGACCTATGACTGGGCTTTACATCCTGGTGGGGCAGCCATCCTTACAGGAGCTGAGCATGCATTAGGACTTGCTTCTCATGATCATCTGCGTATGAGTTATAAATGCTATCGCTCTGCTGGAAATACCTCAAGTGCCACTGTGCTGTCGATTTTGCATCGTCTTGCGCGTGAGTACCGTGAGGGGCTTCCGGGACGCTCCAAGGTTATCGGTGCAGCGTTCGGAGCAGATATTACGGTCGAAATGATTGTGCTTACCAAGCCGAGTTGCGAGCTTGTGCATAAGCTTgaaaatctatattttgaaggtatgggcagccatcatcatcatcatcatagcggaatgtcggatggagggtctggtggcggatcaacaagccgtgaccacatggtccttcatgagtacgtaaatgctgctgggattacatgaCTCGAGCAAAGCCCGCCGAAAGGCGGGCTTTTCTGTGTCGACCGATGCCCTTGAGAGCCTTCAACCCAGTCAGCTCCTTCCGGTGGGCGCGGGGCATGACTATCGTCGCCGCACTTATGACTGTCTTCTTTATCAT
>AserPKS2	AAAACCGAATTTTGCTGGGTGGGCTAACGATATCCGCCTGATGCGTGAACGTGACGGACGTAACCACCGCGACATGTGTGTGCTGTTCCGCTGGGCATGCTGAGCTAACACCGTGCGTGTTGACAATTTTACCTCTGGCGGTGATAATGGTTGCAGCTAGCAATAATTTTGTTTAACTTTAAGAAGGAGATATAccATGGCCCCCTTGTTCCACGGGACTCCGCCGCCAGAAATCCGCAACCATAACGACGACTCACTTTCAAAACGCGTTATCTCTGTTGTTGGGACGGGAGCGCACTATCCCCCCTACGAATTGCGCAGTGATGAGTTGGAAAAGCTCATTAGCGCTTTCCATGACCCGAAGGATCCAGCGGCACGCAAGACCCTGTACATCAACGAGAAGAGTAAAATCCAGTACCGCCGCACCGCCGTCCCGTTCGACGACCCTTTTTGGTCAGGCCCAAAGTTGCCTGACATCGCGGACTGCGATGTATTGTTTCGCAAGTACGGGGTTCCAGTGGCTGAGGAGGCTGCTCGTAAGGCATTGGCTGATTGGAATGGCAGCTTTAACGACATCACTCACGTTGTAGTAGTCACCTGTACTAATACAGCCAATCCCGGTTTAGACTACATGATTTGTGAGCGTCTTGGTCTGCGTAAAAACGTGCAACGTACATTGCTTCACGGTGTAGGGTGCGCAGGCGGCGCAGCTGCCTTGCGCACGGCAAACGAATTATTACTGGGAGCTGCCTTTCAAGGGAAACCCGGACGCGCTTTAGTAGTAGCATGCGAGATTTGCACTATCTTCTTTCGCAGCATGCTGGAGGATATCGTGAAGGCCCAAGAAGCAAATATCGCGATGACTCTGTTCGGCGACGGGGCAGGAGCAATGGTGTTATCCAATGGTATTTTCCCTAAAACGTCTGAACGTGCACCTTTATGGAACATCCTGAACTGCCGTACAACCTTGCTTGAGGATAGCGCTAGTTCGATCCAATTCAATATCCGCCCGCACGGATATCACCCAGTGATCACAAAGGAAGTACCTGGGCAGACTTCTGTTGCGTTGCCAAGCGGGTTTCAGGATCTGATTTCTTCCACTCCCTCGCTTTGTAGTGACAAATCGAACTTCGATCCGTCCTCTTATGATTGGGCTCTGCATCCTGGAGGCTACTCCATCGCCGTGTTAGCCCAGAATGCGTTAGGAATCACTGAACACCACTTACGCAAGACATACGAAGTGTATCGTCTTCGCGGCAATACTTCGTCGTCGACCGTCATCTCGGTTATCAATGAGTTAGCTCGTGAACAAGGGACGCCGGAATCTGGCCGTGATAAAGTAATCGTAGCGGCCTTTGGGCCGGGTATTACGATGGAGATGGCTGTCATGGCGCGTCCGGTTAAGCTTgaaaatctatattttgaaggtatgggcagccatcatcatcatcatcatagcggaatgtcggatggagggtctggtggcggatcaacaagccgtgaccacatggtccttcatgagtacgtaaatgctgctgggattacatgaCTCGAGCAAAGCCCGCCGAAAGGCGGGCTTTTCTGTGTCGACCGATGCCCTTGAGAGCCTTCAACCCAGTCAGCTCCTTCCGGTGGGCGCGGGGCATGACTATCGTCGCCGCACTTATGACTGTCTTCTTTATCAT
>AsesPKS	AAAACCGAATTTTGCTGGGTGGGCTAACGATATCCGCCTGATGCGTGAACGTGACGGACGTAACCACCGCGACATGTGTGTGCTGTTCCGCTGGGCATGCTGAGCTAACACCGTGCGTGTTGACAATTTTACCTCTGGCGGTGATAATGGTTGCAGCTAGCAATAATTTTGTTTAACTTTAAGAAGGAGATATAccATGGCCGCAACTTTTAGCAACCCGGCAAATAATACGTCTAATGCAAGTCCTCCCGTTCAGGAGAATGAGAATTCGCTTACAATCACTGGGCTGGCGACGAAGTGGCCGAGTAAGTTAATTGGCCCAGAGGACATGAAGGCGTATGCTTCCAAGCATTACCCTGAAAACGCCCCGTGGCTGCAGTCGTTGTTGAAGATCAACGAGCAAACTGGCATCGAGACCCGCGCTGTGGTTGACTTGTGGAATGACCCACAGTGGCACCAGGACAAGCCCCCTACCGCGGAAGACGTGGACGCTGCATTTCGCAAGTATGGGGTAGAGTTAGCGAAAGGCGCTGCACTTGATGCATTATCCGATTCTCATGTGTCGCCAGGGAGTGTCACGCACGTGGTAGCGGTTACAGCGACAAATGCAGGGTCACCTGGCTACGATCAACTTGTAGCCCGTGAGTTGGGCATCCCGATCACGGCTGAACGCGTGCTGCTGGCAGGCGTTGGCTGTGCAGGAGGTCTTGCAGCGCTTCGCGTAGCGTCTAATCTGGCACGCGCAGCGACGTTGCAACATCAGCAAGCTCGCGTTTTGATTGTTGCCTGTGAGATCTGCTCAATCCAAATCCGCGCGGAGCTTCACGCGGCGAGTCAGAGTGACACTGTCGGAATCGGTCCAGCGTTGTTCGGAGATGGTGCAGCGGCTATGGTACTGTGTAACAGTTATGGCTTAAGTGATAAAAATCCCCGTCGTTTTAGCGTTATCGACTGGCGCACGTGTATTACCCCCGATACACACCAACACATGTCTTATCAGGTTACGTCGAATGGTTTTTTACTGTCGCTGTCTAAGCAAGTTCCGAAATATGCAGCGGCATCTTTACAAACGCCGTTCCAAAGTCTGATCAAGGCGAACAAAATGGAGCTGTCGTCAACCGACTTTGATTGGGCCGTACACCCTGGAGGACTGTCAATCATCAAGGGGGCACAAATGGCAATGCAACTGCCTAACGAGGCATTAAGTGCAAGCTATGAAATTTACCGCACACGCGGCAACGCGAGCAGCGTCGCCGTTTTGGCAGTCCTTGATCGCCTTCGTAGTATGGAAATGGGGAAGCAGGATGTAATTAGTTGCTCGTTCGGGCCGGGGCTGACAACCGAGATGGTCTTACTTAAACGCCTTATGAAGCTTgaaaatctatattttgaaggtatgggcagccatcatcatcatcatcatagcggaatgtcggatggagggtctggtggcggatcaacaagccgtgaccacatggtccttcatgagtacgtaaatgctgctgggattacatgaCTCGAGCAAAGCCCGCCGAAAGGCGGGCTTTTCTGTGTCGACCGATGCCCTTGAGAGCCTTCAACCCAGTCAGCTCCTTCCGGTGGGCGCGGGGCATGACTATCGTCGCCGCACTTATGACTGTCTTCTTTATCAT
>AtamPKS1	AAAACCGAATTTTGCTGGGTGGGCTAACGATATCCGCCTGATGCGTGAACGTGACGGACGTAACCACCGCGACATGTGTGTGCTGTTCCGCTGGGCATGCTGAGCTAACACCGTGCGTGTTGACAATTTTACCTCTGGCGGTGATAATGGTTGCAGCTAGCAATAATTTTGTTTAACTTTAAGAAGGAGATATAccATGGGTGCTAGTTATTCGTTGCCGAGTAAGGGGTCGCCCACAGTGCCGGGTCAGCGCAACGATGACCTTACTATTACCGGTATGGGGACTGAATGGCCAAGCAAACTGGTTGGACCGGGCGAATTCCGTGACTTGGCGCTGAAGCATTACCCTGAAGATGCACCGTGGTTGCAGGAACTGTTGAAAGTGAACGGTAAAACGGGGATTCAGTCTCGTGCGATGTTAGACGTGTGGAGCGACCCGCGCTGGAACCGCGATGAGCCGCCCGGGGCAGATGAAGTAGATGAGGCATTCCGCCAATACGGTGCCGAACTTGCCGAACAAGCCGCCCGTAAAGCGTTGAGCGATAGTAATATCAGCCCTTCATCCATCACGCATGTCGTTGCGGTCACCGCCACCAACGCCGGGAGCCCAGGTTACGATCAATTGGTTGTTCGCCGCTTGGGGATTGCGCCAACAGCGGAACGCATTCTTCTTGCCGGGGCAGGGTGTTCGGGTGGCTTGGCGGCGTTACGTGCAGCGTCCGACCTTGCTATGGCGGCGTCCTTACGCGGAAAAGAAGCGCGCGTGTTGGTGATCGCTTGTGAAATTTGTTCGATTCAGGTACGTTGTGAGCTGCATGCAAGCGCAACGTACCAAAATGGTAGCATTGGGCCGGTACTTTTCGGTGACGGAGCGTCGGCATTAGTCTTGTGCAACTCCCACGGTATGGCAAAAAATGCCCCCCGTTTGTTCACTATTGTAGATCGTCGCTCGGAGATTATGCCTGAAGGATTTGACGACATGTCGTACCGCGTTTCTCGTCATGGGTTCTTGTTAAAGTTAAGCAAAAATGTGCCGGCTCTGACCGCAGCCGCGGTTCGTGAGCCTTTCCAATCATTGACAAATGCAAACGGAATGGGATTACTTTCACCGTCATCTTTTGACTGGGCCCTTCACCCGGGAGGACTGGCAATTATCAAGGGCGTGCAAAAATCAATGGACTTGCCAGATGACGCGGTTCGCGCCTCAAATGAAATTTATAAAACACGCGGCAACACCTCATCCGTGGCAGTGCTGGCAGTCTTGGATCGCTTACGCAGCATGGAAAAAGGGAAGAAGGATGTAATTGCGTGCAGCGTGGGTCCCGGTCTTGTCGTAGAGATGGCTTTGCTTAAACGTGTTTGTAAGCTTgaaaatctatattttgaaggtatgggcagccatcatcatcatcatcatagcggaatgtcggatggagggtctggtggcggatcaacaagccgtgaccacatggtccttcatgagtacgtaaatgctgctgggattacatgaCTCGAGCAAAGCCCGCCGAAAGGCGGGCTTTTCTGTGTCGACCGATGCCCTTGAGAGCCTTCAACCCAGTCAGCTCCTTCCGGTGGGCGCGGGGCATGACTATCGTCGCCGCACTTATGACTGTCTTCTTTATCAT
>AtamPKS2	AAAACCGAATTTTGCTGGGTGGGCTAACGATATCCGCCTGATGCGTGAACGTGACGGACGTAACCACCGCGACATGTGTGTGCTGTTCCGCTGGGCATGCTGAGCTAACACCGTGCGTGTTGACAATTTTACCTCTGGCGGTGATAATGGTTGCAGCTAGCAATAATTTTGTTTAACTTTAAGAAGGAGATATAccATGGGCATCGAGCCTTTGCCAACACAGGAGGTGCCTAAACAATCCGTGTCGGTGGTGGGGATCGCTAGTCGTTGTGCCCCATATAAACGTCAGCCAAATGAGCTTGAGGCAATCGCGCATCGCCATTATAGCAGTACACCGGCCTTGGAGAAAACATTGGAGATCAATCGTAAGACACGTATCGATCACCGTTATTCAGTATTCTCTCCTGATCATGAATACTGGCATCGTCCTACCATTCCTTCGTTCAGTGAATGCGATAGTCTGTTTAAGGAGCACGGCATTCCGTTGGCCGCTGAAGCATCAGCAAAAGCGATGCAAGACTGGGGTGGAGCCAGTAATGAAATCACGCATTTAGTAGCCGTTACGTGCACTAACACTGCTCATCCGGGGTTCGACAGCATGCTTTGTCGCAAATTGGGACTGAAACCAAATGTTCGCCGTGTCCTTCTTCATGGGATCGGATGTGGGTGCGGGATCGCCGCAATGCGCGTCGCGCACGAGTTGTTGCTGGGGTCTATGCAGCAGGGCGTACCCGCGCGCGCATTAGTTGTTGGTTGTGAGGTTCCAACCGTCTTCGCACGCTCCGAACTTGATATTATCGACAAATCGCAAGAGGTCAACGTCGCCATGTGCCTGTTCAGTGACTGCGCCGCTGCGTTGGTACTGAGCAACGGAATTGGCCGCAAAGCGTCGGAGCGTTTGCCAATTTGGAATATCTTGAACTGCGAACCGACACAGTTTGAAGGAACTGAAGATATTGCTTACTTCGATGTCCATGACAAGGGGTACCATGCCTATATCGATAAGCGCATTCCCGAATTAGCGGGGAAATGTATCCCGGAAGGGTTCCGTAGCCTGATCGCTTCCACCCCGCCTTTAGCTCTTGACGAAAAGAATTATGTCCCCAGCAATCATGGCTGGGCAATCCACCCTGGTGGCTATGCCGTATTAGTAGCCGCGCAAAAGACCCTTGGTCTTACGGCCGATGACTTGCGCGCTAGCTACGATGCTTATCATGACGGTGGCAACACGATCAGTACGTCGATTATTCGCATCTTAGAGAAGCTCCGTAACGATGATCAAAAAGATAAACTGGTGTTAGCGGCCATTGGGCATGGTATCACTTTGGAGACAGCCGTCTTGACCCGTCCGTCGTTCCCCCGCTGCCTTAACGCAAAGCTTgaaaatctatattttgaaggtatgggcagccatcatcatcatcatcatagcggaatgtcggatggagggtctggtggcggatcaacaagccgtgaccacatggtccttcatgagtacgtaaatgctgctgggattacatgaCTCGAGCAAAGCCCGCCGAAAGGCGGGCTTTTCTGTGTCGACCGATGCCCTTGAGAGCCTTCAACCCAGTCAGCTCCTTCCGGTGGGCGCGGGGCATGACTATCGTCGCCGCACTTATGACTGTCTTCTTTATCAT
>AthePKS	AAAACCGAATTTTGCTGGGTGGGCTAACGATATCCGCCTGATGCGTGAACGTGACGGACGTAACCACCGCGACATGTGTGTGCTGTTCCGCTGGGCATGCTGAGCTAACACCGTGCGTGTTGACAATTTTACCTCTGGCGGTGATAATGGTTGCAGCTAGCAATAATTTTGTTTAACTTTAAGAAGGAGATATAccATGGGAACTACTCAGCCAGCTCTTTGTATTACAGGACTTGGACACCAGTATCCCCCATACCTTATGACACCCGACAAGTTTGATCAATTGGCGGCCCGCTTCCACGACACCGAGCGCCCCGGTTTAAAGAAGCTCATTCAGATTAACCACACAACAGGCATCGAATCGCGTGCTTCCATCTTGCCATACACGACAGGATTTGCGACCCAAAGCATCCCACCCACGATCACAGAAATTAACCATTTCTTTCGCTCTGCCGGTGTTGACTTAGCGGTGTCTGCCTGCAAGAAAGCCTTGCGCGATGCCCGCACGCCCCCTGCGAAAATTACGCATACTGTAGCTGTCACAGCAACAAACCAGGGCTGTCCTGGGTACGACCTTCTGGTTGCAAAAAAGTTAGGACTGCGTTTGTCTTCGAGTTCGGCTCGCCCTGCTTTAGATCGTACATTGCTGAGTGGGGTTGGCTGCGCGGGTGGACTGTCAGTGCTTCGTACGGCTGCGCAGTTGGCATGCGGGGCATCCGCGCGCGGGAAACCCGCCCGTATCCTGGCTTACGCATGTGAATTGTGCATGCCGAACGGCCGCCATGATTTGGCGGAAGTTGCGCGCGAAGGTGATCCCGACGGCATCTCGATTGTCGCCGCCTTATTCTCCGACGCAGCTGGCGCAGTTGTACTGTGCAATGAGGTAGCGTTAGCTGAGGACCGCGAGGGGGGAGCCGACCCGGATTCTGAGGACGAGGATGAGGAGGCCGTGCGTCCTGTGTATCGTCTTTTGCAGTGGGGTCACGATGTAATCCCGGACACGATTGAGCATATGGGTTTCACAACCGAGGGAGACGGTTATCACACCACTCTTACTCGTGCAGTACCCGAGCATGTGAAGAAAGCGATCGGCCCCATCTTCTCTACTTTGCTGCCCTCGTATCAGCAGCAATTACAATCCTGCACTCCAGAGACAATTAACAAAGCAGATCAGCAACTGACTATCCACGATTTCGAGTTTGCATTGCATCCAGGTGGCGAAGCGATTATCGATGGCGCAAAAGAAGTCTTAGGTCTGACTGAAGATCAGATCAAAGTGACTCGTGAGACGTATCGCACTAAGGGTAATTCAAGCAGCCCCACAGTTCTTATCCTGCTGGATAAGCTGCGTTCAGAGGCAAACCGTAAACGTGAGAACGTTGTTGCTGCCTCCTTCGGCCCAGGGATGACAATTGAAATGGCCATGCTTCGCCGCTGCGAAGACGACGAAAAGCTTgaaaatctatattttgaaggtatgggcagccatcatcatcatcatcatagcggaatgtcggatggagggtctggtggcggatcaacaagccgtgaccacatggtccttcatgagtacgtaaatgctgctgggattacatgaCTCGAGCAAAGCCCGCCGAAAGGCGGGCTTTTCTGTGTCGACCGATGCCCTTGAGAGCCTTCAACCCAGTCAGCTCCTTCCGGTGGGCGCGGGGCATGACTATCGTCGCCGCACTTATGACTGTCTTCTTTATCAT
>AtriPKS	AAAACCGAATTTTGCTGGGTGGGCTAACGATATCCGCCTGATGCGTGAACGTGACGGACGTAACCACCGCGACATGTGTGTGCTGTTCCGCTGGGCATGCTGAGCTAACACCGTGCGTGTTGACAATTTTACCTCTGGCGGTGATAATGGTTGCAGCTAGCAATAATTTTGTTTAACTTTAAGAAGGAGATATAccATGGGAACGGCGTTCAGCAGCGATAGCAATGGGCATCCTCCTCGCGGTGCGGCCGAAGCAGGGGAGGAACCTGGTCTTACGATTACTGGTTTGGGTACTGAGTGGCCTTCTCAAATTGTTACTTCAGATGATTTTCGTCAGTACCTTCTGCGCCACCACCCAGCCGACGCCGCGTGGGTCCAAACCTTGCTTAAAATCAATGCTCGCAGTGGAATCGCGTCTCGCGCACTTATCGGCTTTAATAATAACCCACATTGGTATGATCCTCGCAACCAATCTACTCCACCTACAGCCGAGCAGGTGTCGTCTGAATTTCACCGTCATGGAGTACCGTTAGCTGCCCGTGCGGTGCGTGCAGCCTTAACTGATTCTCACCTTCCCGCCTCGGCAATCACTCATACTGTGGCAGTAACAGTTACGAATGCCGGTGCCCCTGGATACGATCAGGCCGTTTTTCGTGATGTGGGAATCTCCCCCGGTGCTGAACGTGTGCTGTTGTCAGGCATTGGCTGCGCGGGAGGTCTTGCTGCCCTTCGCGTAGGTAGTTCACTTGCGCGTGCTGCAACTTTGCAACGTAAACCCGCCCGTGTCTTAGTTTTGGCGTGTGAAGTATGTTCGATTCATTTGGCCGCCGAGTTGCACGCGACGGCAAAGAAGGTTGGATTGTCTGGAGGCGCAGATATCTCCATTGGCCCCGCATTGTTCTCTGATGGTGCTGCTGCCGTCGTGCTGTGCAACGCCCTGGCACTGACAGGGGAAATGCCGCGTCGTTTTGCAGTTGTAGACTATCGCACCGCCATTACACCGGAAACACATGAGGCGATGAGCTACCGTATGACCGAATATGGCTTCCAATTAACTTTGGCACGCGAGGTGCCAGCACTTGCAGTTGCTTCCCTTCGTGGTCTGTTTGGTGAGCTTATGCAAGCGAATGGCATGGTCAGCGCTGGACCAGGAGAGCTTGAGTGGGCTGTTCACTTGGGTGGCTTAACTATCTTGCGTGGTGCTCAACTTGCACTGGGACTGTCTGACGAAGCTATTCGCGCATCCCGCGAGGTGTACGAATCGCGCGGTAATTCATCCTCAGTGGCCGTTCTGGCCGTTCTGGATCGCCTTCGCGGATGGGAGGGGCGTAGTTTGCGTAAAGAGGTGGTTGCTGTCTCTTTTGGCCCAGGACTTACCACCGAAATGGTGCTGCTGCGCCGTCTGGTTAAGCTTgaaaatctatattttgaaggtatgggcagccatcatcatcatcatcatagcggaatgtcggatggagggtctggtggcggatcaacaagccgtgaccacatggtccttcatgagtacgtaaatgctgctgggattacatgaCTCGAGCAAAGCCCGCCGAAAGGCGGGCTTTTCTGTGTCGACCGATGCCCTTGAGAGCCTTCAACCCAGTCAGCTCCTTCCGGTGGGCGCGGGGCATGACTATCGTCGCCGCACTTATGACTGTCTTCTTTATCAT
>AwakPKS	AAAACCGAATTTTGCTGGGTGGGCTAACGATATCCGCCTGATGCGTGAACGTGACGGACGTAACCACCGCGACATGTGTGTGCTGTTCCGCTGGGCATGCTGAGCTAACACCGTGCGTGTTGACAATTTTACCTCTGGCGGTGATAATGGTTGCAGCTAGCAATAATTTTGTTTAACTTTAAGAAGGAGATATAccATGGGAGATACTGCCTCGTCGCCAGACCCACGTGAAGTCATCATCACGGGACTTGCGACCAGTTGGCCAAGCCACCTTATCACTCCCTCTGGTCTTGCCTCCTATGCATTACGTTTTTATCCTAACAATCCCCCTTGGTTACAATCATTGTTGAACCTTACCACAAAGACCACCATTTTGACGCGTCCAATTTTACCCCTTTACCAGACGACCCCGTGGACACAACCGACCCCCCCATCGCCTGCGATTTTAGATCTGGCTTTTCGCACACATGGTATCCCACTTGCATTGGCTGCCGCCCGCAAGGCACTTGACCAATCGAACACGCCCCCACAGTCAATCACCCATTTAGTTACCGTTACCGCTACTCATGCTGGATGTCCGGGCTACGATTTAGATATTGCGGCAGGTTTAGCATTACGTGGGACAGTTGAACGCGTACTTTTATCAGGTGTTGGGTGCGCCGGTGGCTTAGCTGCTCTTCGCGTAGCCTCGGGCCTTGCTCAAGGTGCTGCTCTTCGTGGTCAGCAAGCCCGCGTACTTGTAGTCGCATGCGAAATCTGCAGCGTCTACTTTCGCGGGGAGCTTGCTGCAATGGCGGCCGCTGCGGCGACTACTACGGAAAATGGCGGTGTAAACGTGAACCCGGCCACGGGGCTGTTCTCAGACGGCGCTGCTGCAAACACACCAGGTCGTGGTAAGGGTCTTTACGCAGTGCGTGACTGGTGGAGCGGCGTCTCCCCGGGAACGTCAAAGGAAATCACTTATCGCCCCACGGAGACCGGTTTTCTTGTAGGGTTGTCACGTGATATTCCACGCCTGATTGGCAATTCTGTGCGCCAACCTTTTGAGACCCTTTTACGCCGCAACGGAATCGAAGTTCGTGAAGCGCGTGATTTTGCTTGGGCAGTTCATCCAGATGGTTTGGCCGTTATTCGTGCGGTAGGGGATGCATTGCAGTTGTCGGAGGAAGACTTAGGTGTAACGATGGAGGTCTACACACGCAAAGGGAATACGAGTAGTGTGGCTGTACTTGCCGTACTGGACGAACTGCGTCGCCGCGACATCTCAGGCAATGGAAAAGAAGATGTTTTAGCTTGTAGCTTCGGTCCGGGTTTAACCACTGAGATGATGTTAATGCGTCGCTTAAAGCTTgaaaatctatattttgaaggtatgggcagccatcatcatcatcatcatagcggaatgtcggatggagggtctggtggcggatcaacaagccgtgaccacatggtccttcatgagtacgtaaatgctgctgggattacatgaCTCGAGCAAAGCCCGCCGAAAGGCGGGCTTTTCTGTGTCGACCGATGCCCTTGAGAGCCTTCAACCCAGTCAGCTCCTTCCGGTGGGCGCGGGGCATGACTATCGTCGCCGCACTTATGACTGTCTTCTTTATCAT
>BiscPKS	AAAACCGAATTTTGCTGGGTGGGCTAACGATATCCGCCTGATGCGTGAACGTGACGGACGTAACCACCGCGACATGTGTGTGCTGTTCCGCTGGGCATGCTGAGCTAACACCGTGCGTGTTGACAATTTTACCTCTGGCGGTGATAATGGTTGCAGCTAGCAATAATTTTGTTTAACTTTAAGAAGGAGATATAccATGGGGCAGAAAGTTCTGTCGATTAATCGTTTCACAGGAATCGAAACACGTTCATCCGTTGGTACGTCCTCCCATCCGTTGGTCAATAAGCCTGACGCTCCGTCAATTGCGGACCTGCATAAGACGTTCATGTCCGATGGGGTACCGCTGGCTGTTGAGGCAGCTCGCAAAGCCGCGGCCGAGGCACGTATCGATCTTAGCCAGATCACACACGTAGTTTCTACGACCTGCACAGACAGCGCGAATCCTGGATTCGACCATTATGTTGCCAAATCTTTAGGGTTGTCGAATCATGTAGAGAAAACGTTATTACATGGGGTGGGGTGCTCTGGAGGCTTAGCGGTTCTTCGCACCGCAGCCTCCTTGGCGTTAGGACATTCAATGCGCCGCAAACCGGCGCGCGTGTTGTGCATTGCGCTTGAGGTGTCAACTACTATGGTTCGCTCAGAGCTGAACAGTGTTAACGAATTACAGGAGACCCGTATCGGGGCTTGCTTGTTCTCGGATTGTGCCTCCGCTTTGGTCCTTTCGAATGGAATTGGAGAACCGACGGCTGAGCCAATCTACGAGTTATTAGGTTGGGATCATAAAACGATTCCCGATACCGAAGCAGACTTAGGTTTCGACGTTGATCCAGTTGGATGGAAAGTCGTCCTTTCACCCCGCGTTCCAAAACTTACGGAGGAAGTCTTAGCTCCTTCTTTCGCCGAATTATTGGAGACTACACCCAATTTACCAGCGGGGTATCGTGAAGCTGCAGACTTTGATTGGGCCATGCACCCCGGTGGACTGACAATTCTGACTAATACGGAACGCGCTATGGGGATTTCACCAGAACACATGCGTGCATCGTATGACCGCTACATGAATCATGGAAACTCCTCTAGCGCCACTATCTTCAGTGTCATGGACCGTCTGCGCTCGAAGGATATGGATGCGGTCGCGCCTGGGGGCCACCCGCGCGACTACGTAGTAGGGTGCGCTTTTGGGCCAGGAATCACTGTGGAAATGTGTATGCTGAAGCGTAATATGGGTGTGCGCGGTATCCAGACGCCGCCAGAGACTGACAGTGAAGCGTCTCAATCGGAGACCGCCGAGGACGTCGATTGGGCGGGCATCGAGCAACGCGACGCCGAGCCAGCCCTTCACGCGCAAGAGCTTGCGCTGGGTGAACCGCGTCACTCGGGTAACGATACGTTTGTCTCCGAAGCAATTGCGGACGTAGAGTTAGATAAGCTTgaaaatctatattttgaaggtatgggcagccatcatcatcatcatcatagcggaatgtcggatggagggtctggtggcggatcaacaagccgtgaccacatggtccttcatgagtacgtaaatgctgctgggattacatgaCTCGAGCAAAGCCCGCCGAAAGGCGGGCTTTTCTGTGTCGACCGATGCCCTTGAGAGCCTTCAACCCAGTCAGCTCCTTCCGGTGGGCGCGGGGCATGACTATCGTCGCCGCACTTATGACTGTCTTCTTTATCAT
>CadPKS	AAAACCGAATTTTGCTGGGTGGGCTAACGATATCCGCCTGATGCGTGAACGTGACGGACGTAACCACCGCGACATGTGTGTGCTGTTCCGCTGGGCATGCTGAGCTAACACCGTGCGTGTTGACAATTTTACCTCTGGCGGTGATAATGGTTGCAGCTAGCAATAATTTTGTTTAACTTTAAGAAGGAGATATAccATGGGAACTAAAGTCCGCGCCATTAACAACTACACGGGGATCGATTCCCGTTCAGCAATTGGAACGGTAGACCATCCTATGGCGAACATGGACCGCGCCCCCACTATTACAGAGTTGTGCGAGATTTTCTTAAAAGACGGGGTGGCTTTGGCAGTGACAGCTGCGCGCAAGGCTATTCATGAAGCGCAGCTTAGTCCGGCGGATATTACGCATGTCGTAAGTACGACGTGTACTAATAGTGCAAATCCTGGATTCGACCATTATGTCTGTAAAGGGCTTGGTATCACTCAGCCAGTCGAGAAAGTCCTTTTACATGGGATTGGTTGCTCTGGTGGTTTAGCAAGTTTACGTACTGCTGCGAATTTGGCATTGGGCAGCTCCTTTCGTGGGCGCAAGGCTCGTGTTCTTGTAATCGCGCTTGAAATTTCCTCTCTGCTTGTCCGCTCTGAGCTTGATTCTGTCCATGAGCTGCAGGAAACGCGCATCGGAGTCACGTTATTCTCAGATTGTGCATCTGCACTTGTATTGTCTAATGGAATTGGTGGAGAGGATGCTGAGCCGGTGTACGAGTTGTTGGGATGGGACCATCGCATGATTCCAGATACGGAACAAGATCTGGGGTTCGACGTCGACCCTTTGGGGTGGAAAGTTGTCCTTAGTCCTCGCGTCCCAAAACTTGCGGCTGCGGTCGTGTCACCTACATTTAGCGACCTTCTGTCTACCTTACCTAACCTTCCGCCGAATTACAAAAATGCTGCAGACTTTGACTGGGCATTGCATCCGGGGGGAGCGACTATTCTGTCTGGAGTAGAGCGCGCAATGGATATCAGCGCAGAGCATATGCGCGCCAGTTACGATACATACATTAATCATGGCAACTCCAGTTCGGCTACCATCATTAGCGTTATGGACCGTTTGCGTCAGAAAGACATGGACGAGTTGGCACCCGGAGGCAAGGTTAAGGACTTTGTTGTCGGGTGCGCCTTTGGCCCCGGGATTGCCATTGAAATGTGTATGCTGAAGCGCAACTTGAACCACGTTCGCCGCACATTGGTCACTACCGGGGAAGCTACTCCGCCCGAAACCGAGTCGGAGGGCTCTCGCTCTGAAGGAGAGGCGGAAGAGACCGAAGCAGATATCAAAGTAGCTAAGGACAAAGGCGCGCAAATCAACGAGAAACTGAACAACGTCCACCCGGAAGTACCGGAGCAGAACGACTCATTAAGCGAGGCTCTGAACGGCGTTGATCTGGATAAGCTTgaaaatctatattttgaaggtatgggcagccatcatcatcatcatcatagcggaatgtcggatggagggtctggtggcggatcaacaagccgtgaccacatggtccttcatgagtacgtaaatgctgctgggattacatgaCTCGAGCAAAGCCCGCCGAAAGGCGGGCTTTTCTGTGTCGACCGATGCCCTTGAGAGCCTTCAACCCAGTCAGCTCCTTCCGGTGGGCGCGGGGCATGACTATCGTCGCCGCACTTATGACTGTCTTCTTTATCAT
>CgloPKS	AAAACCGAATTTTGCTGGGTGGGCTAACGATATCCGCCTGATGCGTGAACGTGACGGACGTAACCACCGCGACATGTGTGTGCTGTTCCGCTGGGCATGCTGAGCTAACACCGTGCGTGTTGACAATTTTACCTCTGGCGGTGATAATGGTTGCAGCTAGCAATAATTTTGTTTAACTTTAAGAAGGAGATATAccATGGCGTCTATGGCCACTCAGAACAAGTTCGAGGATTTAGGACTTAGTATTTTAGGACTGGGCGCCCAATATCCCCCTCATAATTTGAAGCCAGAAAGTTTAGAGATCCTTTCAAAACGCTTCTACCCTGAATCACCGGCCATGTCTAAGGTTCTGGCAATTAACCGCTACACTGGGATTGATCAACGCTCTAGCATTGGAACCCCCGATCACCCCTTAGTCAACCAACCCAATCCGCCCACCATTACTGAAATTAACGACATTTTCATGAAAGAAGGTGTGCCCCTGGCGGTCAATGCGGCCCGCAAAGCACTTGCAGAGGCTCATGTAGAAGCTGGTCAGGTAACACATATGGTTTCCACTACGTGCACGAATTCAGCCAACCCAGGTTATGATCACTTTGCCGCGACGGAGCTGGGGTTATCCCCGAATACCGAAAAGGTTCTGCTGCACGGAGTGGGCTGTAGCGGAGGACTTGCAGCGTTGCGCACTGCAGCGAACTTATGTTTGGGTCATACGATGCGCCGTCAGCCAGCGCGCATTCTGGTGGTCGCCCTTGAGATCAGTACCACTCTTGTGCGTTCTGAGTTGGAATCGATTAACGCAACGCAGGAGACACGCATCGGAGTAGCACTTTTTAGTGATTGTGCCGGGGCCGCACTGTTATCCAATGGCATTCCGTTCCCCAATACCACCACGCCGCCGCCCCCCGCAATCTACACGTTACTGGGATGGCACCACCATACTATCCCTACAACAGAGCCGGACTTGGGATTTGATGTAGACCCCCTGGGGTGGAAGGTGGTTTTAAGCCCCCGCGTACCTCAATTAACGCAGAGTGTATTGGCGCCCACCTTTACCTCTCTGTTAGCGTCGTTACCTCCATTGCCTGCGAATTACACAGCCCCCGCCGACTTCGACTGGGCCATGCATCCTGGTGGAGCAACCATCCTTTCTGGAGCAGAGCGCGCGCTGGGGTTAGCACCGGAGCACATGCGTGCATCTTATGACACATATGTCAACCACGGTAATTCCTCCTCCGCAACTATCCTTTCAGTTCTGGATCGCCTGCGTGCGAAGGATATGGATGCATTGGCGCCCGCTCCGCGCGATGGGGCAGGCGGTGGGGGTGGTCCGAAAGAATACGTAGTCGGATGCGCTTTTGGTCCAGGCATCACTGTCGAGATGTGTATGCTGAAGCGTAACTTGGTCGGCGGCGGGGGCGGAGGTGTCTCCCGTGGCGGAATGGAAACTCCCCCTGAAACGGAATCAGAGGGAGGTGGGGGAAGCGACGTCGATGAGCGCTCCGAACAGGGTGAGTTATCTTCCGTAGAAGGTGCGCGTGGGGGTGTGGATGTAGGGGTTGGAGAGGATGGAGAAGCATTCATCAGTGAAGCTCTTGAAGAGGTCGAGTTGGATAAGCTTgaaaatctatattttgaaggtatgggcagccatcatcatcatcatcatagcggaatgtcggatggagggtctggtggcggatcaacaagccgtgaccacatggtccttcatgagtacgtaaatgctgctgggattacatgaCTCGAGCAAAGCCCGCCGAAAGGCGGGCTTTTCTGTGTCGACCGATGCCCTTGAGAGCCTTCAACCCAGTCAGCTCCTTCCGGTGGGCGCGGGGCATGACTATCGTCGCCGCACTTATGACTGTCTTCTTTATCAT
>DdecPKS	AAAACCGAATTTTGCTGGGTGGGCTAACGATATCCGCCTGATGCGTGAACGTGACGGACGTAACCACCGCGACATGTGTGTGCTGTTCCGCTGGGCATGCTGAGCTAACACCGTGCGTGTTGACAATTTTACCTCTGGCGGTGATAATGGTTGCAGCTAGCAATAATTTTGTTTAACTTTAAGAAGGAGATATAccATGGCCAGTTCTAATACATTCGGAGAATTGGGTCTGTCTATCATTGGTCTTGGTGCTCGCTACCCTCCTTATTCTCTTAAGCCAGATGAAGTAGATAAGATTGCTACAAAATACTACCCTGATTCGCCGGCGATGCAAAAGGTCCTGTCAATCAATAAGTATACCGGGATTGATACCCGTAGCTCCATTGGGACATCGGATCACCCGTCGGTTAACTTACCTGAGGCCCCGAGCATCGCGGAATTACACCGTATCTTTATGTCAGATGGGGTCCCGTTAGCGATTGAAGCATCGCGCAAGGCGATCTTAGAGGCGGGCATTAACTTAAGTGAGATCACTCACATCGTATCAACGACCTGTACAGACAGTGCGAATCCTGGCTTTGATCATTTCGTAGCTAAGGGGTTAGGGATCACACACCAAGTTGAAAAAGTGTTGTTACATGGAGTTGGCTGCGCGGGTGGGTTAGCCGTTTTACGTACCGCTGCGAATCTGGCTCTGGGACACGCGATGCGTCGCAAGGCTGCACGTATTCTGTGTGTAGCACTTGAGGTTAGCACAACGATGGTCCGCAGTGAATTAAACTCCATTGATGAATTACAAGAGACTCGCATCGGTGCTTGCTTATTTTCTGATTGCGCCTCTGCACTGGTTTTATCCAATGGAATCGGTCAACCTACGGCGGAACCGATTTATGAGTTGTTAGGCTGGGAACATAAAATTATCCCGGAGACAGAAACGGACTTAGGGTTCGACGTGGATGCAGTAGGCTGGAAAGTTGTACTTTCGCCTCGCGTCCCGAAGCTGGCTACTGAGATTTTACGTCCTAGTTTCATTGACCTTTTGGAGAACGTGTCAGGCTTGCCGGCCGAGTGTAAAGAGGCGTCAGATTTCGACTGGGCTATGCACCCAGGTGGTTTGACAATTTTAACGGGTGCTGAGAAAGTTATGGGCATTAGTTCAGAGCATATGCGTGCAAGTTATGATCGCTATATGAATCATGGGAACTCTTCCTCTGCTACAATTTTTTCCGTAATGGATCGTTTACGTTCGAAAGATATGGACGCAATGGCTCCCGGAGGACAGGTCCGCGATCATGTTGTCGGATGCGCATTTGGTCCTGGGATTTCAATCGAGATGTGTATGCTGAAACGCAATATGCGCCATCGTGGAGCAGATGCGGTGTTGGAGACCGACTCAGAAGCCTCCCGCTCGGAAGCTGATGAAGAGACAGACTGGGCCAGCATCGAAAGTCGTGAATCCATTCCAGGCACTCCCGGCTCGGCGAACGCCCAGGCTGAACGCAAACCGACACTGGGCGATGATATCTTTATCAAAGAGGCTATCGCAAGTGTGGAATTAGATAAGCTTgaaaatctatattttgaaggtatgggcagccatcatcatcatcatcatagcggaatgtcggatggagggtctggtggcggatcaacaagccgtgaccacatggtccttcatgagtacgtaaatgctgctgggattacatgaCTCGAGCAAAGCCCGCCGAAAGGCGGGCTTTTCTGTGTCGACCGATGCCCTTGAGAGCCTTCAACCCAGTCAGCTCCTTCCGGTGGGCGCGGGGCATGACTATCGTCGCCGCACTTATGACTGTCTTCTTTATCAT
>DhelPKS	AAAACCGAATTTTGCTGGGTGGGCTAACGATATCCGCCTGATGCGTGAACGTGACGGACGTAACCACCGCGACATGTGTGTGCTGTTCCGCTGGGCATGCTGAGCTAACACCGTGCGTGTTGACAATTTTACCTCTGGCGGTGATAATGGTTGCAGCTAGCAATAATTTTGTTTAACTTTAAGAAGGAGATATAccATGGCGTCGCCGAATCGCTTTGGACAGTTAGGCCTGAGCATTCTTGGGGTGGGTAGCCAGTACCCACCGCACAACTTGAAACCTGACGCAATTGACACACTTGCCACCCGCTTCTATCCTGACTCCCCCTCAATGAAGAAAATGCGCGCGATCAACCAATTCACAGGTATTGATACACGTTCGTCGATCGGAAATCCAGATCATCCCGTAGTTAATTTCCCAGGACCACCATCTATTGCCCAGCTTCACGAAGTATTCATGTCAGCGGGGGTACCGTTGGCCGTGTCAGCGGCCCGCAAAGCTATTGCCGAAGCTAAAATCGATCTTAACGAGATTACCCATGTCGTTTCGACGACATGCACAGACTCGGCTAATCCGGGGTATGACCATTTCGTGTGCGAAAAACTGGGAGTCAGTAACCAGGTCGAACGTGTGTTGCTGCATGGGGTCGGCTGTGCAGGTGGTCTGACAGCCTTACGTACGGCGGCCAATCTTGCTCTTGGGCACACTTTCCGTGGGAAACCAGCGCGCATCCTTGTGCTGGCATTGGAGGTGTCCACTACGATGGTTCGCAGCGAACTTGAATCGATTGACAAGTTACAAGAAACGCGCATCGGTGTCTGCTTGTTTTCTGATGGAGCCAGTGCAGTTGTCTTATCCAACGGGCTGGGAAAGGCATCTGGGCCGCCTGTATACGACTACTTAGGGTGGGATAATCGTATTATTCCTGACACTACTTCAGACTTAGGTTTCGACGTTGACCCGGTGGGGTGGAAGGTGATCCTTACCCCTCGCGTTCCAAAAATCGCTCAGGGCGCATTGCAAGAGACGTTTAGCGACCTGATGAGTTCCTTAAGCCTGCCCCCTCCGTGGGACGACGCTAAACCAAGCGATTTCGATTGGGCCATGCATCCCGGGGGTGCTACGATTTTGAGTGGAGCTGAGAAGGCGTTAGGGCTGGTGCCAGAGCACATGCGTGCCTCTTATGATACATATATCAATCACGGGAACAGCTCCAGTGCTACGATCTTTTCAGTTCTTGACCGTTTGCGCTCCAAAGATATGGACGCTTGCACGCCGGACGGACGTGGCCCTAAAGACCACATTGTGGGTTGTGCCTTTGGTCCAGGGGTGGCCGTCGAGATGTGTATGTTGAAGCGTCACTTCCCCCCCGGCGCAGAGGGCACGGGGTTACAGACACCACCGGAGACTGAATCAGAAGAAAGCTCTGAGCGTTCTGACGATGGCGAGGCGAGTGTTCGTAGCGATGATTTAGATGTTGAGGATGAGGCAGCCGCGGTTCATACTCGTCGCGCCGATGCAGGAGTTGACTCGTTTATTGCTCAGGCTATCTCTTCCGTAGAATTGGACAAGCTTgaaaatctatattttgaaggtatgggcagccatcatcatcatcatcatagcggaatgtcggatggagggtctggtggcggatcaacaagccgtgaccacatggtccttcatgagtacgtaaatgctgctgggattacatgaCTCGAGCAAAGCCCGCCGAAAGGCGGGCTTTTCTGTGTCGACCGATGCCCTTGAGAGCCTTCAACCCAGTCAGCTCCTTCCGGTGGGCGCGGGGCATGACTATCGTCGCCGCACTTATGACTGTCTTCTTTATCAT
>DliqPKS	AAAACCGAATTTTGCTGGGTGGGCTAACGATATCCGCCTGATGCGTGAACGTGACGGACGTAACCACCGCGACATGTGTGTGCTGTTCCGCTGGGCATGCTGAGCTAACACCGTGCGTGTTGACAATTTTACCTCTGGCGGTGATAATGGTTGCAGCTAGCAATAATTTTGTTTAACTTTAAGAAGGAGATATAccATGGCAAGCCCAAACACCTTCGGACAGCTGGGGCTGAGCATTCTTGGAGTCGGCTCTCAATATCCCCCTTATGCTTTAAAATCAGATGCCATTGACACGCTGGCTAAGCGCTACCATCCGGAATCGCCGTCCATGAAGAAAGTCTGTGCCATTAACCAGTTCACTGGAATTGACACTCGCTCCTCAATTGGCAATCCTGACCATCCAGTGGTTAACCACCCCGATCCGCCCTCAATTGCGCAACTTCACGAGGTGTTTATGAATGATGGTGTTCCACTTGCGGTGTCTGCTGCTCGCAAGGCTATTGCGGAGGCGAAAATTGATCTGGATCAAATCACTCACGTGGTGTCTACGACATGTACAGATAGTGGTAATCCCGGCTTCGACCACTTTGTATGCCAGGAATTAGGGGTATCCAATCAAGCCGAACGCGTCTTACTTCATGGGGTGGGCTGTGCGGGTGGCTTGACAGCACTGCGCACAGCAGCAAATCTGGCTTTGGGTCATTCTTATCGTCGTAAGCCCGCACGTATTCTTGTTCTGGCTCTTGAGGTCTCTACAACGATGGTTCGTAGCGAGCTTGATTCGATCGACAAATTGCAAGAAACACGCATCGGCGTATGCTTATTTTCCGATTGTGGGTCCGCGGTCATCCTTTCGAACGGATTAGGCGATGAACGCTCTGCTCCAGGGCGCCCTGTGTACGACCTGTTGGGGTGGGACCACCGTATCATTCCGGAAACCACAAAGGACTTGGGGTTCGATGTTGATCCCGTAGGTTGGAAAGTTATCTTGTCCCCGCGTGTGCCTAAAATCGCGCAGGGTGCACTTCAAGCAACCTTTAGCGACCTGATGTCGTCGGTCAATTTACCACCTCCCTGGGACGACGCCAAGCCGAGTGACTTTGACTGGGCTATGCACCCTGGTGGGGCGACGATTCTTACCGGAGCGGAAAAGGCAATGGGACTGGTACCAGAGCATATGCGTGCATCGTATGACACATATATCAATCATGGCAACTCTTCCTCGGCTACCATTTTTTCCGTTCTTGATCGCCTGCGTTCCAAAGATATGGACGCGTGCACCCCAGACGGACGCGGGCCTAAGGATCATATCGTGGGTTGTGCATTTGGTCCAGGAGTCGCGGTTGAGATGTGCATCCTTAAGCGTCACTTTGTCCCCGGGGCAGAAGGAACCGGGTTACAAACGCCCCCTGAGACAGAGTCGGAAGAATCCTCGGAACGTTCGGACGACGGTGAGGCCAGCGTTCGTTCTGATGATCTGGACGTAGAAAATGAACGTCGCGCTGCTGCCGGTACTGAATCGTTCATCAGTCAAGCGTTAGCCTCTGTAGAGTTAGATAAGCTTgaaaatctatattttgaaggtatgggcagccatcatcatcatcatcatagcggaatgtcggatggagggtctggtggcggatcaacaagccgtgaccacatggtccttcatgagtacgtaaatgctgctgggattacatgaCTCGAGCAAAGCCCGCCGAAAGGCGGGCTTTTCTGTGTCGACCGATGCCCTTGAGAGCCTTCAACCCAGTCAGCTCCTTCCGGTGGGCGCGGGGCATGACTATCGTCGCCGCACTTATGACTGTCTTCTTTATCAT
>FerePKS	AAAACCGAATTTTGCTGGGTGGGCTAACGATATCCGCCTGATGCGTGAACGTGACGGACGTAACCACCGCGACATGTGTGTGCTGTTCCGCTGGGCATGCTGAGCTAACACCGTGCGTGTTGACAATTTTACCTCTGGCGGTGATAATGGTTGCAGCTAGCAATAATTTTGTTTAACTTTAAGAAGGAGATATAccATGGGTTCTCCCTCAGCAATGCACAACAAAGTAACTCCCCCGTACCACCGTCCAAATCTTTACGTTCACGGAATTGGTGTAGAGTATCCCCCATATGAAATCAAACCAGAACACCTGGCAACCCTGGCCCGTCGCTTTTATCCATCCACACCCGCCTTAGAGAAAGTATTGCGCATTAACGAGTACACTGGCATCGATAGTCGCAGTGCGATTGGCAACATTGACCATCCCATTGCGAACGCGCCTGAACCTCCGACCATTGCCGAGTTGTGTGATGTGTTTCTTGATCATGGTGTCAAATTGTCGATCGACGCATGTCGTAAGGCGGTCAAACAATGGGGTGGGGATTTGTCAGAAATCACCCATGTTGTGGCCACCACATGCACGAACAGCGCCAATCCCGGTTACGATCATTACGTTATTAAAGGCCTTGGTTTAAATCCCTCGATCGAGAAAATTCTTCTTCATGGGGTAGGTTGTAGTGGAGGACTTGGAGCACTGCGCACAGCGGCTAACATCGCTTTAGGCAGCTCATTCCGTCGCAAGCCCGCTCGCATCTTAGTCTTTGCTTGCGAGATCAGCTCTACGTTGGTTCGCTCTGAACTTGATAGCATCCACAAAAACCAGGAGGTTCGCATTGGAGTTACTCTTTTCTCAGACTGCGCCAGCGCTGTGGTGTTGGGAAATGGGTTCTCTGATCGTTATGATGAGGAGCCGATCTTGGAACTGTTAGGATGGGACCATAAGGTGATCGAGGACACTGAAAAGGACCTGGGCTTCGACGTCGATCCTCTGGGATGGAAAGTGGTGCTTACACAACGTGTGCCGAAACTTGCGTCAGCAGCCGTGCCCGGTATGTTCGAAGATTTGGTCGGATCTATTCCCGAGTTGGTCGATCTGGGTAAATTTAAGGCCTCTGACTATGACTGGGCACTTCATCCAGGGGGAGCAACGGTGATTACTGGGGTCGAGCGCGCGATGAACTTGAAACCAGAGCTTCTGCGTGCGAGCTATGAGGTTTACATCACTCATGGCAATAGTAGCAGTGCGACGATTTTTTCCGTCATGAATCGTCTGCTGGAGGGAGAGACTAAGGACCACATCGTAGCTTGTGCGTTCGGGCCTGGGATTGCCGTCGAAATGATGATGTTGAAGCGCTCAAATCAAGGTTCGGACTCGGGTACAGAAAGCCCGACTGAAACATTGGTTGCAGAGGATGTGGACAAGCTTgaaaatctatattttgaaggtatgggcagccatcatcatcatcatcatagcggaatgtcggatggagggtctggtggcggatcaacaagccgtgaccacatggtccttcatgagtacgtaaatgctgctgggattacatgaCTCGAGCAAAGCCCGCCGAAAGGCGGGCTTTTCTGTGTCGACCGATGCCCTTGAGAGCCTTCAACCCAGTCAGCTCCTTCCGGTGGGCGCGGGGCATGACTATCGTCGCCGCACTTATGACTGTCTTCTTTATCAT
>FmanPKS	AAAACCGAATTTTGCTGGGTGGGCTAACGATATCCGCCTGATGCGTGAACGTGACGGACGTAACCACCGCGACATGTGTGTGCTGTTCCGCTGGGCATGCTGAGCTAACACCGTGCGTGTTGACAATTTTACCTCTGGCGGTGATAATGGTTGCAGCTAGCAATAATTTTGTTTAACTTTAAGAAGGAGATATAccATGGGGTCGGCCCCTAGTACGTTTGGCGAATTGGGGCTGAGCATTATCGGCATTGGGGCTGAGTACCCGCCCTACTCATTGGACTATACCTGTTTAAACACGTTATCAGATAAATTTTATCCAGACACTCCATCTATGCAAAAGGTACTGGGAATCAATCGCTACACCGGTATTGATACACGCTCATCTATTGGTACCCCTGACCACCCCGTAGTCAACAAAAAAGACGCCCCTAGCATTGCAGAGCTGCATAGTCTGTTCTTAAGTGATGGGGTACCGTTAGCCATTCGCGCCGCCCGTAAAGCTATCGACGAAGCTAAGATTGACACACGTTTTATTACGCATATTGTGGCCACTACCTGTACCGATTCTGCTAATCCTGGGTTTGATCATTTCGTGGCAAAGGGACTTGGCATTAGTCATGGTGTCGAGAAAGTATTGCTTCATGGGGTGGGGTGTAGCGGCGGCTTGGCGACCTTACGCACAGGCGCAAATCTTGCTTTGGGTCACAAGGCTCGCGGGCTGCCGGCACGTGTTCTTTGCGTCGCTCTGGAAGTCTCCACAACTATGGTGCGTTCGGAGCTGGATAGCATTAACGAACTTCAGCAGACGCGCATTGGTGCGTGCCTTTTTAGCGACTGCGGGTCTGCGGCTGTTCTTAGCAACGGCATCGGAGAGCCCTCTGAGCCCGTGTACGATCTTCTGGGTTGGGATCACCGCACCATCCCCGACACGGAGGACGATTTGGGTTTTGATGTCGATCCTGTAGGGTGGAAGGTTGTTTTGACCCCTCGTGTACCAAAGCTGACTGCCGCAAGCATTGGACCGGCGTTTAACGACCTGAAGGCTAGTTTGCCCCAATTACCACCGGATTACCAAAAAGCTGCCGACTTTGATTGGGCGATGCACCCGGGGGGTGCGACGATTTTAAGTGGAGCGGAACGCGCAATGGACATCACTCCGGAACATCAACGCGCAAGCTACGATACCTACATCAATCATGGTAACTCTTCCAGTGCGACAATTTTCTCGGTCATGGACCGCCTGCGCTCTCGTGACATGGATGCTATGGCGCCAGATGGTCGCGTGCGCGACTACGTCGTAGGATGCGCTTTCGGCCCAGGGATCACTGTAGAAATGTGCATGTTAAAACGTAATACATCTTATGGAGCGGGATTACCTGGATTACAGACTCCACCAGAAACTCCAGCGGAAACAGAGACCGAACCGTCGGAGATCGGAGATGGAGATGGGGAGTGGGGGCGTGAGTCCAGCGGCGACCCAGCTGAGAGTCCCGATCAATACGCCCTGTTTGTAGCAGAGTCCTTAGAGCACCTGGACTTGGATAAGCTTgaaaatctatattttgaaggtatgggcagccatcatcatcatcatcatagcggaatgtcggatggagggtctggtggcggatcaacaagccgtgaccacatggtccttcatgagtacgtaaatgctgctgggattacatgaCTCGAGCAAAGCCCGCCGAAAGGCGGGCTTTTCTGTGTCGACCGATGCCCTTGAGAGCCTTCAACCCAGTCAGCTCCTTCCGGTGGGCGCGGGGCATGACTATCGTCGCCGCACTTATGACTGTCTTCTTTATCAT
>HargPKS1	AAAACCGAATTTTGCTGGGTGGGCTAACGATATCCGCCTGATGCGTGAACGTGACGGACGTAACCACCGCGACATGTGTGTGCTGTTCCGCTGGGCATGCTGAGCTAACACCGTGCGTGTTGACAATTTTACCTCTGGCGGTGATAATGGTTGCAGCTAGCAATAATTTTGTTTAACTTTAAGAAGGAGATATAccATGGGTGCAACCTGGTCTAGCACTGAGGAAATTGATAACGCGGATGGAAGCAAACAGGAGTTTAGTGATCGCTTAACGATCACTGGCCTGGGCAGTGAGTGGCCAAAGCTCTTGGTGGGTGCGGAACAACTGCGTGAATATGCTGAGTCGATCTATCCCGCAGACGCGCCTTGGCTTCAGAAATTGTTGATGGTGAATGCACAAACTGGGGTCAAAACACGTGCTGTATTGGAATGTTGGAACGACCCAATGTGGCGCGGACCCGTCCCTCCTACAATCGAGCAGGTCCACGAAGCATTCGACAAATATGCGCCACCTTTAACAGCAGGCGCCGCGCGCCGTGCGCTGAGCGAGTCAGGCATTGCAGCGTCGGCCATCACTCATATGGTTAGCGTCACCGCTACCAATTGTAAATGCCCCGGATACGATCATCTTGTGGCAAAAGAGCTGGGAATTAGTGGGGACGCGGAACGCTCTTTGATCGCGGGATCAGGCTGTGCTGGTGGATTGGCAGCACTGCGTGTTGCAAACTCTATGGCCAACGGTGCAACCCTTCGTGGCCGCCCTGCTCGCATCTTGGTCGTGGCATGCGAGTTAAGCTCGATTAACCTTCGTGCTGAACTGGAGGCTGCTAATCAATCAGGTAAATTGCGCATCGGTGGAGCTCTTTTCAGCGATGGGGCCGCCGCAGTTGTTTTATGCAACGATCTTGCATTGACAGAGAAAATGCCACGCCTTTTCACGATTGCTGATTGGTGCCAGAATGTTGCGGCTGAGACTTACGACGAGGTATCAGTCACGACTGTTTCGCAGGGGTTCTTGGTCTACCTGTCACGTACGCTGCCAAAACATGCAGCTGCTGCCGTCCACCGTCCGCTTGAGCGCCTGTTTGGAAAAAAAGACTTACCGAGCCCAAAAGAGTGTGATTGGGCGTTGCATGCAGGTGGCGCCGCCATTATCCAAGGGGTACAAAAATCGGTGGGCATCCCAGATCACCAGCTGCGTGCTACTAGCGCTGTCTACTCCACACGTGGTAACACAGCGAGTGTAACTGTGTTAGCCGTCTTGGATAAATTGCGCACAATGGGTCCCGGGACTGATGATGTAGTTATGTGCTCATTCGGACCCGGCCTGACCGTGGAAATGGCCCGTCTTAAACGCCACTGCAAGCTTgaaaatctatattttgaaggtatgggcagccatcatcatcatcatcatagcggaatgtcggatggagggtctggtggcggatcaacaagccgtgaccacatggtccttcatgagtacgtaaatgctgctgggattacatgaCTCGAGCAAAGCCCGCCGAAAGGCGGGCTTTTCTGTGTCGACCGATGCCCTTGAGAGCCTTCAACCCAGTCAGCTCCTTCCGGTGGGCGCGGGGCATGACTATCGTCGCCGCACTTATGACTGTCTTCTTTATCAT
>HargPKS2	AAAACCGAATTTTGCTGGGTGGGCTAACGATATCCGCCTGATGCGTGAACGTGACGGACGTAACCACCGCGACATGTGTGTGCTGTTCCGCTGGGCATGCTGAGCTAACACCGTGCGTGTTGACAATTTTACCTCTGGCGGTGATAATGGTTGCAGCTAGCAATAATTTTGTTTAACTTTAAGAAGGAGATATAccATGGCTACTAATAATACTTTTGGGGAATTGGGGTTGTCAATTATTGGCTTAGGTGCGCAATATCCACCAAACAAGCTGAAGGCGGATGAGTTGGCAAAACTGGCGGCAAAGTTTCACCCGGAATCTTACGCAATGGAACGTGTTCTTTCAATCAACCGCTTTACGGGCATTGAGACTCGTTCTTCGATCGGTACCGCGGAACATCCCCTTGTCAATAAGCCGGCCCCTCCAACCATTGCAGAATTACATGAGACCTTTATGTCTGACGGCGTTCCCCTTGCTGTGGAAGCGGCACGCAAAGCTATGGCAGAAGCATGTGTGGATGCGTCCCAAATCACGCACGTTGTTTCGACCACGTGTACAGACAGTGCTAACCCAGGCTTTGACCATTATGTGGCTAAGGAGCTTGGGCTGCTTCCTTCGGTTGAGAAGGTCTTATTGCACGGTGTAGGGTGTGCGGGAGGATTAGCTACTTTGCGTACGGCGGCGAATTTGGCCCTTGGTCATCGTTTTCGCGGCCGTCCTGCCCGTATCCTGTGCGTGGCCTTGGAGGTCTCAACAACGCTGGTTCGCTCGGAACTGGACAGCATTGATAAAACCCAGCAGACTCGTATCGGAGCTTGCCTGTTTTCAGATTGCGCATCCGCGGCCGTGCTTAGCAATGGAGTGGGAGAGGAAGGAGGCGCGGCCCCGGTCTATGAATTGCTTGGATGGGATCACCGTGTCATTCCCGATACAGAGGCTGATTTGGGGTTTGATGCCGACGCTGCGGGGTGGAAGGTGGTCCTGTCCCAGCGTGTCCCTTCCCTTACGGAGAAGGTGTTAGCTGGTGCCTTCGCAGATTTGGTATCGGGAGTGTCACCGAGTCTTCCCCCCACTTACCGTGCTGCACCTGACTTTGATTGGGCGATGCATCCGGGCGGCCTTACAATTTTGACCAATGCCGAACGTACATTAAAAATTGCACCCGAACATATGCGTGCGTCATATCATCGTTACATGGAACACGGAAATAGCTCGTCCGCCACCATCTTTAGCGTCATGGATCATCTGCGTGGCAAAGAGATGGATGCGTGCACTCCTGGGGGACGCGGTCCACGCGAGTATGTTGTAGGCTGTGCGTTTGGGCCTGGCATCGCGGTGGAGATGTGTATGTTGAAGCGCAATCTTGGTCCACGTGGTCTTCAGACTCCCCCTGAGACCGACTCCGAGGCAGGCCGTAGCGAATCCGGCGAAGATGATGAAGATCGCACAAGCGTAGACGGGGCGAAAGTAACGGGTTCGACCCCGTTAGAGGAGAATGGCCATACCACAACGGCCCCAACACGTGAGGAGGGCTTTGTCACCGAGGCGCTTGCTTCGGTAGAATTGGACAAGCTTgaaaatctatattttgaaggtatgggcagccatcatcatcatcatcatagcggaatgtcggatggagggtctggtggcggatcaacaagccgtgaccacatggtccttcatgagtacgtaaatgctgctgggattacatgaCTCGAGCAAAGCCCGCCGAAAGGCGGGCTTTTCTGTGTCGACCGATGCCCTTGAGAGCCTTCAACCCAGTCAGCTCCTTCCGGTGGGCGCGGGGCATGACTATCGTCGCCGCACTTATGACTGTCTTCTTTATCAT
>HypPKS	AAAACCGAATTTTGCTGGGTGGGCTAACGATATCCGCCTGATGCGTGAACGTGACGGACGTAACCACCGCGACATGTGTGTGCTGTTCCGCTGGGCATGCTGAGCTAACACCGTGCGTGTTGACAATTTTACCTCTGGCGGTGATAATGGTTGCAGCTAGCAATAATTTTGTTTAACTTTAAGAAGGAGATATAccATGGCGTCTACCAATACCTTCGGTGAGTTAGGCTTGTCAATTGTGGGATTAGGAGCGCAGTATCCACCCAACTCCCTTAAGCCTGATGAACTTCATAAACTGGCTACGAAATATTATCCGGATAGCCCGGCCATGCAGAAGGTGCTGGATATTAATAAGTACACAGGTATTGAAACCCGTAGTTCAATTGGGACTAGCGACCATCCTGTAGTGAACCAGCCGGATGCTCCAAGTATTGCTGAATTGCATAAGGTGTTTATTTCAGATGGTGTGCCCCTTGCAATCGAGGCATCGCGTAAAGCAATTTTGGAAGCGGGAATTGACTTGAGCGAGATCACGCATATTGTATCCACTACTTGCACAGATAGCGCGAATCCGGGTTTCGATCATTTTGTTGCAAAGGGTCTTGGGGTGACTCATAGTGTTGAGAAAGTTTTATTGCACGGTGTCGGATGCGCAGGTGGTTTAGCCGTCTTGCGTACGGCAGCAAACCTTGCACTTGGTCATGCCATGCGTCGCAAACCCGCCCGCATCTTGTGCGTTACATTAGAGGTCAGCACTACGATGGTACGTTCGGAATTGAACTCCATCAACGAACTTCAAGAAACTCGTATCGGGGCGGCGTTGTTTAGCGATTGCGCATCAGCCTTAATCTTGTCTAATGGAATCGGCCGTCCAACGGCCGCGCCCGTTTACGAATTGTTGGGCTGGGATCACAAGATTTTACCCGAATCCGAATTAGACCTGGGATTTGATGTAGACCCGGTAGGATGGAAAGTGGTTTTGTCCCCACGTGTGCCCAAACTTGCCACAGAAATTCTTAAGCCTTCTTTTTTAGAGTTATTAGAAAGTGTTCCTGGCCTTCCAGCAGAGTATCGCGAGGCCCCTGATTTTGACTGGGCCATGCACCCCGGGGGCCTGACCATTTTGACCGGCGCGGAGAAGATGATGGGTATTTCGCCGGAACACATGCGTGCTAGCTATGATCGCTACATGAATCACGGTAATAGTTCGTCTGCCACGATCTTCTCCGTTATGGATCGCTTACGCTCCAAGGACATGGACGCCATTGCACCGGGGGGCCGTCCACGTGACTTCGTCGTTGGTTGCGCCTTTGGGCCCGGGATTGCGGTAGAGATGTGTATGCTTAAACGCAATATGGGCCGTCTGGGTATCCAGACACCGCCTGAAACAGATTCTGAGGCAAGCCGCTCTGAGGCGGGCACTCCAGGCTCGGAGAAAACACAGGGGGAACAACGTCCGACTTTGGGTGACGAGATGTTCATCAACGAGGCCTTGGCGAATGTTGAGTTGGATAAGCTTgaaaatctatattttgaaggtatgggcagccatcatcatcatcatcatagcggaatgtcggatggagggtctggtggcggatcaacaagccgtgaccacatggtccttcatgagtacgtaaatgctgctgggattacatgaCTCGAGCAAAGCCCGCCGAAAGGCGGGCTTTTCTGTGTCGACCGATGCCCTTGAGAGCCTTCAACCCAGTCAGCTCCTTCCGGTGGGCGCGGGGCATGACTATCGTCGCCGCACTTATGACTGTCTTCTTTATCAT
>MoryPKS	AAAACCGAATTTTGCTGGGTGGGCTAACGATATCCGCCTGATGCGTGAACGTGACGGACGTAACCACCGCGACATGTGTGTGCTGTTCCGCTGGGCATGCTGAGCTAACACCGTGCGTGTTGACAATTTTACCTCTGGCGGTGATAATGGTTGCAGCTAGCAATAATTTTGTTTAACTTTAAGAAGGAGATATAccATGGCCACCAGTTCATCCCCCGGGAGCCGTGAATTGGGTTTGTCAATCTTAGGAGTAGGTTCCCAGTATCCGCCCTACGCGCTTAAACCCGACGCAGTTGAAACGCTTGCTAAACGTTTTTACCCCGAGTCGCCCGCAATGTCAAAGGTACTGGCTATCAACCGCTATACCGGGATCGACGCACGCTCTTCGATCGGCGATCCCGAACACCCCATTGTAAACGATGCGGTTGCTCCTTCGATCTCTGAATTACACAAGGTCTTTATGTCAGACGGCGTCCCGTTGGCTGTGAGTGCCGCGCGCAAAGCCTTCGAGGACGCGGGAATGACAGACCCTGCAGCAGCGGCGGCTTCGATTACACATGTTGTTAGTACCACTTGTACTGACTCTGCGAATCCAGGTTACGATCATTTTGTTGCTCGTGAACTGGGTCTTTCGGACAGCGTAGAGAAGGTATTATTACACGGGGTCGGATGTTCGGGTGGTCTTGCGGCTCTTCGTACCGCAGCAAATTTAGCTTTAGGCCACGCGATGCGTGGGCTGCCAGCTCGTATCCTGGTTATGGCCCTGGAGGTCTCTACGACTTTTGTTCGCTCAGAGTTAGATTCAATTAACGCAGAACAGAACACCCGTATCGGGGTATGCCTTTTCTCCGATTGTGCCTCTGCAGTCGTACTGTCTAATGGGATCGGACATGGACTTGACGCAAAAGAGCCCGCCTATGAACTTTTAGGTTGGCAAAATATGACTATCCCAGACACAGAGTTGGACCTTGGCTTCGACGTCGATCCTGTTGGATGGAAAGTTGTTCTTACCCCCCGTGTCCCCCAATTAACCACATCAGCTTTAGAAAGCAGCTTTACATCGCTTATGGCCTCACTTCCACCACTGCCTCCCAATTATGCAAAACCATCTGACTTCGACTGGGCAATGCATCCAGGTGGAGCTACCATTTTAACGGGTGCGGAGAAAGCAATGGGAATCACGCCGGAGCACATGCGCGCTTCTTATAGTACGTACATGAACCACGGAAACTCAAGTAGCGCCACTATTTTTAGCGTCTTGGACTGTCTGCGCCAGAAGGAGATGGATGCTCTGACCCCGGGTGGGCGCGAGCCAACTGACTACGTCGTGGGCTGCGCTTTCGGACCAGGAATCACTGTCGAGACCTGCATGTTACGCCGTCGTCGCAAAGCTGTGAACGCCGCAACTGGTCTTCAGACGCCACCAGAAACTGAGAGCGAAGGCAGCCGTAGTGATGACGAAGATGGTGCAAAGGATCGTAGCAGCTCTAGCCGCGAAGCAGCAGGCAATGGTCCCGCGGGCAGCGCGGCTGCAACTTCGGGAGAGAGTTTTGTAAATCAAGCTATTTCGGAGTTGGAGCTTGATAAGCTTgaaaatctatattttgaaggtatgggcagccatcatcatcatcatcatagcggaatgtcggatggagggtctggtggcggatcaacaagccgtgaccacatggtccttcatgagtacgtaaatgctgctgggattacatgaCTCGAGCAAAGCCCGCCGAAAGGCGGGCTTTTCTGTGTCGACCGATGCCCTTGAGAGCCTTCAACCCAGTCAGCTCCTTCCGGTGGGCGCGGGGCATGACTATCGTCGCCGCACTTATGACTGTCTTCTTTATCAT
>MpolPKS	AAAACCGAATTTTGCTGGGTGGGCTAACGATATCCGCCTGATGCGTGAACGTGACGGACGTAACCACCGCGACATGTGTGTGCTGTTCCGCTGGGCATGCTGAGCTAACACCGTGCGTGTTGACAATTTTACCTCTGGCGGTGATAATGGTTGCAGCTAGCAATAATTTTGTTTAACTTTAAGAAGGAGATATAccATGGGAAGCTCCTCCTCATTAAAAATTACTGGTTTCGGTATCGCCTACCCCCTGAATGTAGTACCTACAGCGGATTTAGAAAAGTTAGCTTACAAGTGGCACGAACCCTCACCCGCTTTAGACAAGGTTTTAGTAATTAATCGCCGTACCGGAATTAAAACACACTGTTTAATTTACCCACTGTTGGACTTACCCGCACCAACAAGTATTAAAGAGGTTTCTGAAATTTTTTTGAAAGAGGGGCTTGCGCTGGCCCTTTCAGCGTCTCGTCGTGCCGTTGATGAAGCTGGGCTGACGGCCTTGGAGATCACCCACGTCGTCGCCACTACTTGTACTAATTCTTCTAACCCAGGATTTGACACGTTTCTGGCTCAAGAGTTGGGCTTGCGCCCGTCCGTGGAGAAAGTGCTGCTTCATGGAGTGGGGTGCGCGGGCGGGTTAGCAGGTCTGCGCTTAGCGGCCAGCTTATGTCAAGCGGCGGCTTGGCGTGGTGAGCCAGCCCATGTCTTGCTTGTCGCCTGCGAGATTACCTCCTCTATGCGCCGTGACGAACTGATGCGTATCTCTCGTGATCAGCAAGTGCGTATCGGCGTGACGTTATTTGGCGATGGAGCGAGTACATTGATCTTGTCGTTAGATCCTGGGGAAATCAACCGCACACACAAGTTTCCAAAAGGAATCTATGAGCTGGTTAATAGTGCCCATCTGACAGTGCCTGATACATATTCCGATTTGCGTATTGATGTTGACGCTACTGGGTTCAAGCCAACATTGTCAGCACGTATTCCGTCTTTAACGGCGCCCTGTACTCCGGCACTGTACGACACTCTTTTAAAGACGTTACCTAACAAGTCGACTTTTGTAACTCTTCCTTCGGACCCCAAGGACTTTGATTGGGCCGTCCATCCAGGAGGTGCGGCCATCTTGTGCGCAATTCAAACCGAAATGCTGCTGGACAAGGATCATATGAAAGCGAGCTGGGAAGTGTATGAAAATCACGGAAATACCTCCTCAGCCAGCGTTTTATCAGTTCTGGACACTGCCCGTCGCGAACGCGGACGCGAATGGGTGATGAGTGTTGCTTTTGGACCTGGGGTAGCTGCTGAAGGCGTTTTGTTGCGTCGCATCCAAAAGCTTgaaaatctatattttgaaggtatgggcagccatcatcatcatcatcatagcggaatgtcggatggagggtctggtggcggatcaacaagccgtgaccacatggtccttcatgagtacgtaaatgctgctgggattacatgaCTCGAGCAAAGCCCGCCGAAAGGCGGGCTTTTCTGTGTCGACCGATGCCCTTGAGAGCCTTCAACCCAGTCAGCTCCTTCCGGTGGGCGCGGGGCATGACTATCGTCGCCGCACTTATGACTGTCTTCTTTATCAT
>PficPKS	AAAACCGAATTTTGCTGGGTGGGCTAACGATATCCGCCTGATGCGTGAACGTGACGGACGTAACCACCGCGACATGTGTGTGCTGTTCCGCTGGGCATGCTGAGCTAACACCGTGCGTGTTGACAATTTTACCTCTGGCGGTGATAATGGTTGCAGCTAGCAATAATTTTGTTTAACTTTAAGAAGGAGATATAccATGGGTGAAACGACTAACGCGTTTGGCGAACTTGGGCTGTCCATTATTGGTATCGCGTCTCAGTACCCTCCACATAGCTTAAAACCTGATCAAGTCCAGCACTTAGCTGAGCGTTTTTACCCAGATAGTCCAGCCATGCAAAAGGTGTTGTCAATTAATCGCTACACCGGAATCGACACTCGTGCTTCTATCGGTACCTCCGATCACCCTCTTGTCAATGCGAAAGAAGCGCCATCAATCGCGGAACTGCACCGCACTTTCATGACCGATGGTGTACCCTTAGCCGTCGCCGCATCGCGCAAGGCAATTAGTGAGGCAGGTATCCAATTAAGCGACATTACCCACGTGGTAGCGACAACTTGCACAGATTCAGCGAACCCCGGTTTCGACCACTTTGTTCTGAAGGAGCTGGGTGTAACGCATCAGGTGGAGAAAGTTTTATTGCACGGCGTAGGTTGTAGTGGGGGCTTAGCGACTCTTCGTACCGCAGCCAACTTGGCATTAGGACACGCGGCACGCCGCAAACCTGCTCGCATTCTTTGTGTTGCCCTTGAGGTCTCAACAACGATGGTTCGCTCCGAGTTGGATTCAGTAAACCAGACACAGGAAACCCGCATTGGGGTCACCTTGTTTTCCGACTGTGGCTCAGCTGTAATTCTTTCAAATGGCCTTGGACAACGTACGGCAGATCCCGTATACGAGCTGTTAGGCTGGGAGCACAAGGTCATCCCAGATACGGATCATGACCTGGGCTTTGATGTCGATCCGGTGGGTTGGAAAGTCGTCCTTTCTCCACGCGTACCGAAGTTGGCCGCACAGGTATTACAACCCACGTTTTCGGAGTTGATGCGCGATGTCCCTGATATGGGGCCTAAGTACCGCGAAGCTGCAGATTTTGACTGGGCTATGCATCCCGGAGGGGCAACGATTTTAACAGGGGCGGAGAAGGCGATGAGTATTACACCAGAGCACATGCGTGCAAGCTACATGACATACATGAACCACGGGAACTCAAGTAGTGCAACAATTTTTAGTGTCATGGACAAGCTGCGTTCGAAAGGGATGGACGAAATGGCACCTGGGGGGCGTGCTAAGGATTTTGTTGTTGGATGTGCATTCGGCCCAGGCATTACTGTGGAGATGTGTATGCTTAAACGTAACTTAGGTATCACTCGTCCCCATGACATCCAGACCCCTCCGGATACTGATAGCGAAGCCTCGGCCTCAGACGTTGACGCCACTTCCGAGTGGGCTAGTGAAGATCCGAAGGAATCGGTACCAGACACGCCCGAACCTGAAATGATCGAGCCAGTGGCAAGCCATAGCCGTGATGAAGACTTTATTAACGAGGCTCTGAGTCGTGTGGAGTTGGACAAGCTTgaaaatctatattttgaaggtatgggcagccatcatcatcatcatcatagcggaatgtcggatggagggtctggtggcggatcaacaagccgtgaccacatggtccttcatgagtacgtaaatgctgctgggattacatgaCTCGAGCAAAGCCCGCCGAAAGGCGGGCTTTTCTGTGTCGACCGATGCCCTTGAGAGCCTTCAACCCAGTCAGCTCCTTCCGGTGGGCGCGGGGCATGACTATCGTCGCCGCACTTATGACTGTCTTCTTTATCAT
>PhCHS	AAAACCGAATTTTGCTGGGTGGGCTAACGATATCCGCCTGATGCGTGAACGTGACGGACGTAACCACCGCGACATGTGTGTGCTGTTCCGCTGGGCATGCTGAGCTAACACCGTGCGTGTTGACAATTTTACCTCTGGCGGTGATAATGGTTGCAGCTAGCAATAATTTTGTTTAACTTTAAGAAGGAGATATAccATGGGGGTAACCGTGGAGGAATACCGTAAGGCGCAGCGTGCAGAGGGCCCCGCCACGGTGATGGCAATCGGGACTGCTACCCCCTCGAACTGCGTGGATCAAAGCACCTATCCTGATTTTTATTTCCGCATCACGAATTCAGAGCATAAGACGGACCTTAAAGAAAAATTCAAACGCATGTGTGAAAAATCTATGATCAAAAAGCGTTACATGCACCTTACCGAGGAAATTCTGAAAGAGAATCCTAGTATGTGTGAGTATATGGCACCAAGCCTTGACGCCCGTCAGGACATTGTTGTCGTCGAGGTTCCTAAACTTGGCAAGGAAGCGGCGCAAAAGGCTATCAAAGAGTGGGGGCAACCCAAAAGCAAGATCACCCACTTAGTCTTCTGCACAACTTCTGGCGTAGATATGCCTGGCTGTGATTACCAGTTGACCAAACTTCTTGGCTTGCGCCCATCCGTCAAACGCTTAATGATGTATCAACAGGGTTGTTTTGCCGGGGGGACTGTTTTACGTCTTGCTAAGGACTTGGCGGAGAACAATAAGGGTGCCCGCGTTCTTGTGGTATGCAGTGAAATTACAGCGGTAACCTTCCGCGGGCCGAACGATACTCATTTAGACTCCCTGGTTGGGCAGGCGCTGTTTGGGGACGGCGCAGGGGCCATCATTATTGGGTCCGACCCCATCCCAGGAGTGGAGCGTCCCCTTTTCGAGCTGGTATCTGCTGCTCAAACTTTATTACCGGACAGCCACGGCGCTATCGATGGTCATCTTCGTGAAGTCGGACTGACGTTCCACTTATTAAAAGATGTTCCGGGGCTTATTTCTAAGAATATCGAAAAGTCACTGGAGGAGGCCTTTAAACCTTTAGGAATCTCCGACTGGAATAGTTTGTTCTGGATTGCTCACCCTGGGGGGCCTGCGATCTTGGACCAAGTGGAGATCAAATTGGGTTTGAAACCAGAAAAACTTAAGGCAACCCGTAATGTGCTGTCGAATTACGGTAATATGTCCTCCGCGTGCGTATTGTTCATCCTGGACGAAATGCGCAAAGCGTCCGCCAAAGAGGGGCTGGGAACCACTGGTGAGGGTTTGGAATGGGGTGTGCTGTTCGGATTCGGACCTGGGTTGACTGTGGAAACCGTCGTCTTACACTCCGTTGCAACAAAGCTTgaaaatctatattttgaaggtatgggcagccatcatcatcatcatcatagcggaatgtcggatggagggtctggtggcggatcaacaagccgtgaccacatggtccttcatgagtacgtaaatgctgctgggattacatgaCTCGAGCAAAGCCCGCCGAAAGGCGGGCTTTTCTGTGTCGACCGATGCCCTTGAGAGCCTTCAACCCAGTCAGCTCCTTCCGGTGGGCGCGGGGCATGACTATCGTCGCCGCACTTATGACTGTCTTCTTTATCAT
>PflaPKS	AAAACCGAATTTTGCTGGGTGGGCTAACGATATCCGCCTGATGCGTGAACGTGACGGACGTAACCACCGCGACATGTGTGTGCTGTTCCGCTGGGCATGCTGAGCTAACACCGTGCGTGTTGACAATTTTACCTCTGGCGGTGATAATGGTTGCAGCTAGCAATAATTTTGTTTAACTTTAAGAAGGAGATATAccATGGGCCAGAATTCCTCGGCTCCTGCGTTATACATTACTGGTATGGGCAGCCAATATCCACCTTACCTTTTGGGAGCTAAAGATTTAGACGATCTTGCCGCTCGCTTTTACGATGTAACTCGTCCAGGTATTAAAAAATTGTTGCAGGTCAACCGCAGTGCTGGAATCGAAACTCGCAGCGCGGTACGCCCTTATGAGGCATTCGCCACCCAGACTAATCCACCATCCATTTCTGAAATTGATCAGTTCTTCCGTCAAGCCGGAGTGGATCTTGCGGTTCAAGCATGCCAAAAAGCCTTGATCGAGGCTCATATTGCCCCCCAACAGATCACTCATACTATCCGTGTCACCTGCACGAACCAAGGCAATCCCGGTTATGATTTCCTGGTCGCCCGCAAGTTGAATCTGCCCCCACATGTTGACCGCATGTTACTTCACGGAGTCGGGTGCGCGGGCGGATTAAGCATTTTACGTGCTGCCGCGCAGATCGCAGGTGGTGCCTCCCTTCGTCAAAAGCCTGCGCGTATTTTGGCGTTTGCTTGCGAGTTGTGCACTCCGAATGTCCGTCATTACTTATCTATGGCCGAGTTGTCTGCTGATAGCGACCAAGCGAACATTGCTGCAGCTCTTTTCTCGGATGCCGCCGCGGCGTTCGTGTTATGTAATGAATATGCGATGGCTCAAGACGAGCAAGTGACCCCACAATTCGAATTGTTGGAATGGGGGTGTGACTTGGTTCCGGACACTGCTGAACACATGACTTTCTATGCGGGCATTGATGGATATCGTGCGACGTTGAACCAAGATATTCCTAAGTATACAAAGCACGCCACACGTCCAATGTTTGAGCGTTTACTTCGCTTATACGAGGAACAATTGAAATGTCAGCCCCGTCTGCGCGGTCAATTATTACGCCCATTGGGAATCCACGACTTTGATTGGGCGTTACATCCGGGAGGACGCGCAATCATCGACGGTGTGGCAGAAGTACTTCAATTGCCAGAAGATCAATTGCAGATCACCCGTGAGATTTACCGCACGCGCGGTAACTCCTCTAGCGCATCTGTCCTTATCGTTCTTGATCGTCTGCGTTCCAAAAGTAAGAAGGCACACATTGTCGCTACGAGTTTCGGTCCCGGGCTGGCTATTGAAATGGCGTTGCTGCGTCGTTGTCAAGTTGATGAATGCAAGCTTgaaaatctatattttgaaggtatgggcagccatcatcatcatcatcatagcggaatgtcggatggagggtctggtggcggatcaacaagccgtgaccacatggtccttcatgagtacgtaaatgctgctgggattacatgaCTCGAGCAAAGCCCGCCGAAAGGCGGGCTTTTCTGTGTCGACCGATGCCCTTGAGAGCCTTCAACCCAGTCAGCTCCTTCCGGTGGGCGCGGGGCATGACTATCGTCGCCGCACTTATGACTGTCTTCTTTATCAT
>PverPKS	AAAACCGAATTTTGCTGGGTGGGCTAACGATATCCGCCTGATGCGTGAACGTGACGGACGTAACCACCGCGACATGTGTGTGCTGTTCCGCTGGGCATGCTGAGCTAACACCGTGCGTGTTGACAATTTTACCTCTGGCGGTGATAATGGTTGCAGCTAGCAATAATTTTGTTTAACTTTAAGAAGGAGATATAccATGGCCCGCCCCGAAGAGACAGGTCATGGATCAGCGACGTTTGGTACGTTTGAGGATTTGGGGTTGGCTATCATTGGTCTTGGAGTGGAGTATCCGGCGTTCCAACTGACGCCCACGGACCTGCGCACTCTGGTTAAGCGTCACTACCGCGACAGTCCCGCCATGAGCAAGGTGATGACCATCAACGATTATACTGGCATTGACATGCGCTCTTCAATTGGTACTATCGATGACCCATTTGTTAACCGTAAAAAAGCACCTGCAATCGCTGAACTGTCGAAAATTTTCATGAAAGAGGGTGTAGCCTTGGCAGTGACCGCGGCCCAAAAAGCTCTGACTGAAGCACGCATCGATGTTTCCGACATTACTCATATCGTCTCGACAACGTGTACAAACAGCTCGAATCCGGGGTTTGACCACTATGTGTGTAAGAAGTTAGGAGTGTCTCACACCGTCGAGAAGGTCTTGTTGCATGGAGTCGGCTGCGCTGGCGGTCTTGCTGCCTTGCGTACTGCAGCCAACATCGCAATGGGCTCGTCATTTCGTCGCCGTCCAGCGCGCGTTTTGGTGATGGCATTAGAAATCTGCACCTTCCTGGTGCGTAGCGAGATGGATAGTATTGATAAATTCCAAGAAACACGCATCGGCGTGTCGTTATTTTCAGATTGTGCATCCGCGCTGGTGTTATCAAACGGGATCGGCGCTGAGTGCGTAGAGGAACCGATCTATGAGCTGCTGGGATGGGGACACAAAATCATTCCCGACACCGATCGCGATCTGGGTTTCAATGTCGATCCGTTGGGGTGGAAGGTCGTGTTGTCACCGCGTGTGCCCAAAATCGCCGAAACTGCAGTGGACCCAATCTTTCGTAATCTGTTATCAAGTATTCCGGGATTACCGCCAACATACAACACCCCCGAATCTTTCGATTGGGCCATGCACCCAGGTGGTGCCACTATCTTAAGTGGTGTTGAGAAGGCAATGGGGATTACGCCTGAGCATATGCGTGCGTCATATGATATTTACATTAACCACGGCAACTCTTCTGCGGCTACAATTATTTCTGTAATGGACCGCTTGCGCCATAAGGACATGGACGCTTGCGCACCGGATGGGAAGGTTAAGGATTATGTGGTCGGATGCGCTTTTGGACCGGGAATGGCGGTCGAAATGTGTATGCTTAAGCGCAATTTGTCACATCGCGGCAAAAGTCTTCCCACAGGGGTAATTACTCTGCCCGAGACGGAAAGTGAAGAAAGCCGTTCCGACGGTGAGGTAGAGCTTTCGTTAAGTGAGGTCTTAAACGGCGTCGACTTGGATAAGCTTgaaaatctatattttgaaggtatgggcagccatcatcatcatcatcatagcggaatgtcggatggagggtctggtggcggatcaacaagccgtgaccacatggtccttcatgagtacgtaaatgctgctgggattacatgaCTCGAGCAAAGCCCGCCGAAAGGCGGGCTTTTCTGTGTCGACCGATGCCCTTGAGAGCCTTCAACCCAGTCAGCTCCTTCCGGTGGGCGCGGGGCATGACTATCGTCGCCGCACTTATGACTGTCTTCTTTATCAT
>PtriPKS	AAAACCGAATTTTGCTGGGTGGGCTAACGATATCCGCCTGATGCGTGAACGTGACGGACGTAACCACCGCGACATGTGTGTGCTGTTCCGCTGGGCATGCTGAGCTAACACCGTGCGTGTTGACAATTTTACCTCTGGCGGTGATAATGGTTGCAGCTAGCAATAATTTTGTTTAACTTTAAGAAGGAGATATAccATGGTCCACAATGGTAAACCCGAGGGAGTTTACATCACCGGCTTGGCGCATGAATACCCACAGTTCAGTGTCAAGCAGGACCAGTTTCAAGGGTTGTTGGAGAAATTGTATCCAGGCCATTCAAATGTAAAGGGCTTACAAAAACTGGTGGCGCTTAACAACAAGACGAATATTTTATCCCGTCCAACGGTCCACGATTACACTCAATGGACAAAGGAAGACACCGAGCCACCCACGATTGACAGTATTTCGCGTGTATTTCGCGCTGTATCTGGTGATATTGCCACATCAGCCTGCAATAAGGCGATCAAAGAAGCAGGATTAGCGCCGAATGACATCACACATGTGGTCGCGGTAACTTGTACGGACCAAGGCAATCCGGGCTATGATTTATTTGTCTGTCAAAAACTTGGGCTGCGCCCTGAAGTGCAACGCGTATTGTTACAAGGTGTGGGTTGCGCAGGCGGCCTGTCCGCGCTTCGTACGGCGGCTGGAATCGTTGCTGCGTCCTCGCAAAAACACCGCCCCGCCCGCGTCTTAGTAATGACGTGCGAACTGTGTAGCTTATTCCTGCGTGCAGAATTGCAGGCGGCCATTCGTGACGGGGATTCTCTGCATGTTGCACCTGCCCTTTTTTCAGACGCGGCTGCTGCTTTAGTCGTCTGCAATGGTGACGCCCTGGGGGAAGCGCAAAAGCCGATCTTCGAATTAGAGGAGTACGGATCGATGGCGGTACCGGGAACATCGGGGTATATGTCCTATGACATTGAAAAGAACGGAATGATTGCCCGCATCACAAAGGATGTGCCCAAAGCGGCTGTCTCCGCCATCATCCCAATGTTCAAACAATTACAATCTGCGTCCAGCTCATCCCACGGACATGGATTTCCCGCCCATTATTCGCCGCTTTCGACGTTTGATTGGGCCATCCACCCAGGTGGTGCTGCGATCCTTGAAGGGGCTAAGCAGGCACTGCAATTGACTGACGACCATATTAAAGCATCATTGGATGTTTACCGTAATTACGGTAACAGTTCGTCATCGACGGTCTTAATCGTATTGGATAAATTGCGCAACATGGGTAAAGGACGTGATAAGGTTGTAGCGACGTCTTTCGGCCCAGGCCTGAGTATCGAAATGTGCATTTTAAAACGCTCACGCCATTCGCTGGGGTCGGTGTTTACGATGGTGCAACGCCATTCTAAGATTTGCGCTGTCTGGCTGTCACTGATCTCTAAATTATCTCGCGGGGTTTCGCGTCGCGAACCTGCTGTTAAGAAGATGGATGAGAAGCTTgaaaatctatattttgaaggtatgggcagccatcatcatcatcatcatagcggaatgtcggatggagggtctggtggcggatcaacaagccgtgaccacatggtccttcatgagtacgtaaatgctgctgggattacatgaCTCGAGCAAAGCCCGCCGAAAGGCGGGCTTTTCTGTGTCGACCGATGCCCTTGAGAGCCTTCAACCCAGTCAGCTCCTTCCGGTGGGCGCGGGGCATGACTATCGTCGCCGCACTTATGACTGTCTTCTTTATCAT
>SinsPKS	AAAACCGAATTTTGCTGGGTGGGCTAACGATATCCGCCTGATGCGTGAACGTGACGGACGTAACCACCGCGACATGTGTGTGCTGTTCCGCTGGGCATGCTGAGCTAACACCGTGCGTGTTGACAATTTTACCTCTGGCGGTGATAATGGTTGCAGCTAGCAATAATTTTGTTTAACTTTAAGAAGGAGATATAccATGGCTACCCAAAGTGGGTTTTCGAATTTGGGTCTTGCGATTATTGGCGTTGGACACCAGTATCCTCCTCACTCTTTAAAAAGCGACTCTTTGGAGACTCTTTCAAAACGTTTTTACCCGGAATCGCCCGCAATGTCAAAGGTGTTGGCCATTAACCGTTACACAGGGATCGACGCTCGCAGTTCCATCGGGACCCCAGATCATCCGTTAGTTAATCAAGAGCGTGCTCCATCTATTGCCGACCTGAACGCCATCTTTTTCGCGGAGGGTGTCCCGTTGGCAGTTAGTGCTGCGCGTAAGGCCATTGCGGAAGCTCGCATTGATCTGGCGCAGATCACGCATGTTGTCTCAGCGACGTGTACAAACTCGGCAAATCCTGGCTTTGACCTTGCTGTTGTGAAAGCGTTAGGGATCGTTCAGCCTGTAGAAAAGGTACTTTTGCATGGCATCGGCTGTTCCGGCGGCCTGGCGGGACTTCGCACGGCAGCAAACCTGGCGTTGGGTCATAGCATGCGCGGAAAACCGGCTCGCATTTTGGTAGTAGCTTTAGAGTTGTCGACTATGATGGTACGCTCGGAACTTGACTCTATTCACGAGCACCAGGAAACACGTATTGGAGTAGCACTTTTTAGCGACTGTGGCAGTGCCTTAGTATTATCTAACGGAATTAGTGAATCAGCCGAGCCTATCTACGAATTGTTGGGATGGGATCATCGTATCATTCCCGATTCCGAGGAAGATCTGGGTTTTGATGTTGACCCGGTCGGATGGAAAGTAGTCTTATCGCAGCGCGTTCCGAAATTAACGGCTGCCCAACTGCCTTCAACTTTTGCCGACCTTGTGGCCTCAGTACCGGAATTGCCACCGAGCTTCCAAGCCGCTGCAGATTTCGATTGGGCAATGCATCCAGGTGGCGCAACCATTTTGACCGGCGCAGAACGCACTATGGGGATTACCCCGGAACACATGCGCGCGTCATATGATACTTATATCAAACACGGTAATTCCTCTTCCGCTACTATTTTTTCCGTGCTTGATCGTTTACGCGAGAAAGATATGGATGCGATTGCGCCGGGTGGACATCCCAAGGAATATATCATCGGGTGCGCATTTGGCCCAGGAATTGCGGTAGAAACTTGCGTACTGAAGCGCAACATGGGTTCTAGCGGACTTGACACTCCGCCTGAAACTGAGAGCGAGGCCTCCCACAGTGAAGTGGGTGATATTGACGATGCTGTCCTGCAAAAATGTGTTAAGATGGGAAACAATGCTGCTGAGCCTGCCGTGCCCGTTCTGGTACAAAATTCCCCGGAACCCATGCCTACAACTGCGTCGTCCGGCACGCAGTATGAACAGTTCATCGTTTCGACCATTGACGCAGTAGAATTAGATAAGCTTgaaaatctatattttgaaggtatgggcagccatcatcatcatcatcatagcggaatgtcggatggagggtctggtggcggatcaacaagccgtgaccacatggtccttcatgagtacgtaaatgctgctgggattacatgaCTCGAGCAAAGCCCGCCGAAAGGCGGGCTTTTCTGTGTCGACCGATGCCCTTGAGAGCCTTCAACCCAGTCAGCTCCTTCCGGTGGGCGCGGGGCATGACTATCGTCGCCGCACTTATGACTGTCTTCTTTATCAT
>TtonPKS	AAAACCGAATTTTGCTGGGTGGGCTAACGATATCCGCCTGATGCGTGAACGTGACGGACGTAACCACCGCGACATGTGTGTGCTGTTCCGCTGGGCATGCTGAGCTAACACCGTGCGTGTTGACAATTTTACCTCTGGCGGTGATAATGGTTGCAGCTAGCAATAATTTTGTTTAACTTTAAGAAGGAGATATAccATGGGCCCCGCCTCGAAGTGTGCTAATTCCCCGCTTGTGGCACCCGGATTGTTTATTGTTTCATTAGGGAGCCAGTACCCACCGTACTTGCTGAACCACGAAAAATTGACGTGCTTCGCGGAGCGTTTTTATGATATTCGTCGCCCGGGCCTGCGTAAGTTACTTCAAATCAATGCGTCAACCGGAATTGAAACACGTTCCAGTATTCGCTGCTATGAGACTGGTTTCGCGTGTGACTCTGTGCCTCCCAGTATCGCGGACCTTGATGAGCTGTTCCGCCGCGATGGTGTCGATTTAACTGTTCAAGCCTGTATGAAGGCTATGAAGGAGGCAGGGGTACTGCCTGAGCAAATCACTCACACCGTGGGAGTAACCTGTACAAACCAGGGGAATCCCGGCTATGATCTGTTAGTGAATGAGAAGCTGGGTTTACCCGAACGTACCTCTCGTATCCTGTTACACGGAGTTGGTTGCGCTGGCGGGCTTAGTATCATGCGTGTCGCTTCCCAGGTTGCCTGTGGGGAAACCATGCGCAAGCGTCCGGCTTGTATCCTTGCATACGCCTGTGAGTTGTGCACGCCAAATGTGCGCCACGATCTGGCAGAGGCGGAGCAGTGCACGGATCTGTCAAAGGTGAACATCGCGGGCGCCCTGTTCTCAGATGCCGCCGCGGCATTTATTCTGTGCAATCGTACAGCTCTTGAAGGCATCAATGCCTCACCGATTTTTGAACTGATTGAATGGGACTACGCTTTAATCCCGGACACGATGCAGCATCTGACGTCATATACTGACCCCTATGGTTTCCGTTCAGTTTTGACGAAAGATATTCCGACCTATGCGCGTGCCGCCATCGGCCCGATGTTTCACCGTTTGCTTCCTAGCTACGAGGAACAGGTGTTCGCAGCAGACATGCAACTTGGAGTAGTCAACTTTGATTGGGCTGTCCATCCCGGCGGAAAGGCATTAATCGATGGGATTCAGGAAACGATGCAACTTACAGAAGATCAGTTGCGCGCGTCACGTGAGATTTACCGTACTCGTGGTAACAGTTCCTCACCCACGATTTTAAGTGTATTAGATCGTCTGCGCACCTACGAAAAAAAGCGTGGTCACGTCGTAGCGGCCTCCTTCGGTCCTGGTATGGCTATCGAGATGGTGATGTTGAAGCGTTGTGAGGTCGCGGGGGGTGAACGCAAGCTTgaaaatctatattttgaaggtatgggcagccatcatcatcatcatcatagcggaatgtcggatggagggtctggtggcggatcaacaagccgtgaccacatggtccttcatgagtacgtaaatgctgctgggattacatgaCTCGAGCAAAGCCCGCCGAAAGGCGGGCTTTTCTGTGTCGACCGATGCCCTTGAGAGCCTTCAACCCAGTCAGCTCCTTCCGGTGGGCGCGGGGCATGACTATCGTCGCCGCACTTATGACTGTCTTCTTTATCAT
>VmalPKS	AAAACCGAATTTTGCTGGGTGGGCTAACGATATCCGCCTGATGCGTGAACGTGACGGACGTAACCACCGCGACATGTGTGTGCTGTTCCGCTGGGCATGCTGAGCTAACACCGTGCGTGTTGACAATTTTACCTCTGGCGGTGATAATGGTTGCAGCTAGCAATAATTTTGTTTAACTTTAAGAAGGAGATATAccATGGGCTCTCCTAATACATTTGGACAGTTAGGCCTTAGCATTACCGGACTTGGCACACAGTATCCCCCATATGCTTTAAAACCGGATGCAATTGACATTCTTGCCAAGCGTTATCACGCCGATTCCCCTTCGATGAAAAAAACTTGTGCAATTAATCAGTTCACTGGGATCGACACTCGTTCTTCAATTGGGAACCCTGACCATCCAGTGGTAAATCATCCTGACCCTCCATCAATCGCAGATTTACATGAGGTTTTTATGAATGAAGGAGTGCCGTTAGCTGTCAGCGCAGCACGTAAGGCAATTAGCGAGGCACGCATTGACCTTGAAGAAATTACTCACATCGTTTCCACTACGTGCACAGACAGTGGGAACCCAGGTTTTGACCACTTCGTATGCCAAGATCTGGGTATCGCTCATCAGGTAGAAAAAGTTTTGTTACACGGTGTTGGCTGTGCGGGGGGGCTTACGGCGTTACGTACCGCTGCTAACTTAGCCCTGGGACACTCATTCCGCGGAAAACCCGCGCGTATTTTGGTTCTGGCTCTGGAGGTCTCTACAACTATGGTTCGTTCAGAACTGGATTCAATTGACAAGCTGCAAGAGACTCGTATTGGCGTTTGTCTGTTCAGCGATTGCGCTTCTGCGGTAGTGTTGTCTAACGGATTGGGTGACGAGTTGTGTGGCCCACGTCCCCCAGTCTACGAACTGCTGGGCTGGGATCACCGTATTATTCCTGACACTACGCACGACCTTGGTTTTGACGTCGATCCTGTAGGATGGAAGGTCGTTCTTAGCCAACGTGTACCGAAATTGGCTGCGGGTAGTCTGCAGCCGACTTTCACCGATTTAATGAGCAGTTTGAAGCTCCCTCCACCGTGGACCGACGCCAAACCTGCGGACTTTGACTGGGCAATGCACCCTGGAGGCGCGACAATTTTAAGCGGTGCCGAAAAAGCATTGGGGCTTGTGCCCGAACACATGCGTGCATCGTACGACACATACATTAATCATGGGAACAGCTCATCCGCTACAGTTTTTAGTGTTCTTGATCATTTGCGTTCTAAGTCGATGGATGCGTGCACTCCTGATGGGCGCGGGCCTAAGGAGTACGTTATTGGTTGTGCGTTTGGGCCGGGAGTGGCGGTGGAGATGTGCATGTTAAAACGTAACCTGGGGGTCGGCCCTGAGGACACCGGGTTGCAGACACCACCTGAGACTGAATCCGAGGAGTCGTCGGAGCGCAGCGAGGATGGGGAGGACAGTGTTCAGTCAGATGAGGTAGATATTGGCGCCGTAGGTTCCATCCCGTCGTCTTCAGGACGTGGTGGAAATGGGGAGGCGAACGTAAATGGAGAGACCTTTATCTCTCAAGCCCTTGAAGCAGTGGAGTTAGATAAGCTTgaaaatctatattttgaaggtatgggcagccatcatcatcatcatcatagcggaatgtcggatggagggtctggtggcggatcaacaagccgtgaccacatggtccttcatgagtacgtaaatgctgctgggattacatgaCTCGAGCAAAGCCCGCCGAAAGGCGGGCTTTTCTGTGTCGACCGATGCCCTTGAGAGCCTTCAACCCAGTCAGCTCCTTCCGGTGGGCGCGGGGCATGACTATCGTCGCCGCACTTATGACTGTCTTCTTTATCAT
>XacuPKS1	AAAACCGAATTTTGCTGGGTGGGCTAACGATATCCGCCTGATGCGTGAACGTGACGGACGTAACCACCGCGACATGTGTGTGCTGTTCCGCTGGGCATGCTGAGCTAACACCGTGCGTGTTGACAATTTTACCTCTGGCGGTGATAATGGTTGCAGCTAGCAATAATTTTGTTTAACTTTAAGAAGGAGATATAccATGGGTGCCAACTGGTCCTCGCCCGGCGAAACGGAGAATCACGATGGTAGTCGCCAGGAAATGTCTGACCGTTTGACGATTACAGGTTTGGGAAGCGAGTGGCCCGACTTACTTGTAGGTCCTAAGCACTTGCAGGAATATGCCGAAAGCATTTATCCTGCTGACGCCCCTTGGCTTCAGAAGTTATTAACTGTTAACGCGCAAACTGGAGTGCAAACTCGTGCAGTCCTTGAATGTTGGAACGATCCAATGTGGCGCGGACCGGTCCCACCGACAATCGAACAAGTGCATGAAGCGTTCGATAAGTACGCCCCGCCTTTGACTGCCGGGGCAGCACGTCGCGCGTTGAATGAAAGCGGCATTGCTGCGTCCGCAGTGACACATATGGTCTCAGTTACAGCTACGAATTGCAAATGCCCGGGATATGACCACCTGGTCGCCAAGGAACTGGGCATCTCGGGCGATGCGGAGCGTTCCCTTATTAGTGGATCTGGTTGCGCAGGAGGGTTGGCCGCACTTCGTGTTGCCAACTCGATGGCGTGTGCGGCTTCCTTACGTGGTCGTCCTGCCCGTATCCTGGTTGTCGCGTGTGAGTTATCCTCCATCAATCTTCGTGCAGAGTTAGAGGCGGCTCATAAGTCCGGTAAATTGCGTATTGGGGCTGCTCTGTTCAGTGACGGTGCAGCGGCGGTAGTTCTTTGCAACGACTTAGCGCTGACTGAGAAAACACCTCGTTTGTTCACGATCGCCGATTGGTGCCAGAACGTGGCAGCGGAAACGTATGATGAAGTATCGGTTACGACTGTAAGTCAGGGATTCTTGGTTTACCTTTCTCGCACATTGCCGAAGCACGCAGCTGCTGCCGTACACCGCCCGCTTCAACGCCTGTTTGGCCAGAAAGATTTACCTTCACCTACAGAATGTGATTGGGCGCTTCATGCGGGAGGCGCAGCGATTATTCAGGGGGTAGCTAAATCTGTAGGAATTCCGGACCACCAACTTCGTGCCACTTCGGCCGTATATTCGACGCGCGGGAACACCGCATCGGTGACTGTACTTGCAGTCCTGGATAAGCTGCGTACAATGGGTCCGGGAACGGAAGATGTTGTGATGTGCTCTTTTGGCCCTGGATTAACCGTGGAGATGGCCCGCTTGAAGCGTCATTGCAAGCTTgaaaatctatattttgaaggtatgggcagccatcatcatcatcatcatagcggaatgtcggatggagggtctggtggcggatcaacaagccgtgaccacatggtccttcatgagtacgtaaatgctgctgggattacatgaCTCGAGCAAAGCCCGCCGAAAGGCGGGCTTTTCTGTGTCGACCGATGCCCTTGAGAGCCTTCAACCCAGTCAGCTCCTTCCGGTGGGCGCGGGGCATGACTATCGTCGCCGCACTTATGACTGTCTTCTTTATCAT
>XacuPKS2	AAAACCGAATTTTGCTGGGTGGGCTAACGATATCCGCCTGATGCGTGAACGTGACGGACGTAACCACCGCGACATGTGTGTGCTGTTCCGCTGGGCATGCTGAGCTAACACCGTGCGTGTTGACAATTTTACCTCTGGCGGTGATAATGGTTGCAGCTAGCAATAATTTTGTTTAACTTTAAGAAGGAGATATAccATGGCCACGTCAACCTTCGGAGAATTAGGCTTATCCATCATCGGCCTTGGTGCTCAATATCCTCCCAATAACTTGCGTTCTGATGAGTTAGCGAAATTAGCGGCTAAATTTCATCCAGAGAGCCCCGCAATGGAGCGCGTCCTTAGTATTAACCGCTTCACCGGAATCGAGACCCGTAGTTCGATTGGGACCTCCGAACACCCACTGGTCAACAACGCGGCTCCGCCTTCGATCGCCGACCTTCACGCAACGTTTATGTCGGATGGTGTACCCTTAGCCGTGGACGCAGCGCGTAAGGCATTGGCGGAGGCGCGTCTTGACGCGTCGCAGATCACACACGTGGTCTCAACTACGTGTACAGATTCAGCGAACCCCGGCTTCGATCATTATGTTGCAAAGGAGCTTGGGCTTAGTAGTTCAGTGGAAAAGGTTCTGCTTCACGGTGTCGGCTGTGCTGGAGGCTTGGCGACCTTGCGCACAGCTGCTAATCTTGCACTGGGCCACCGCTTCCGCGGCCGTCCTGCTCGTATCTTGTGCGTAGCCTTGGAGATTTCAACTACATTGGTTCGTTCCGAATTAGAGTCAATTGATAAAACTCAGGACACTCGCATCGGAGCTTGCTTATTTAGTGACTGCGCCTCAGCCGTTGTGCTTTCAAACGGCGTTGGTGAAGCTACAGTCGAACCCGTTTACGAACTTCTTGGCTGGGACCACCGCATTATCCCAGACACAGAAGGTGAACTGGGCTTTGATGTGGACCCACTTGGTTGGAAGGTAGTCTTATCCCAGCGTGTCCCGAAATTAACGGAGCAAGTTTTGCAACCTACGTTCGCAGATTTAATGGCAACAGTAGAACCCCACTTACCGGGAGCATACCGTACTGCGCCAGATTTCGATTGGGCGATGCACCCTGGCGGATTAACTATTTTAACTAATGCCGAGCGTACTCTTAAAATTTCTGGTGAACATATGCGCGCTTCTTATCACCGTTATATGCAGCATGGTAACTCTTCATCTGCTACGATTTTTAGTGTGATCGACCATCTTCGTTCTAAAGAAATGGACTCCTATGCGCCTGGCGGGCGCGTACGCGAATATGTTGTGGGCTGCGCTTTCGGACCAGGTATTGCTGTAGAAATGTGCATGTTAAAACGCAACCTTGGGCCTCGCGGCGTCCAGACTCCCCCGGAAACAGATTCTGAGGCCAGCCGCAGTGAAGTCGGAGAAGAAGATGATCGTGAGTGGACGAACTTCGGTGATGGAAAACAACCACCGTCAGTTCAACCCGGTGTGCCCCAAGAGAATAATACGCGTAATGCTACTACCGCACCCACGCACGAGGAAGAGTTTATCTCAGAGGCTTTAGCGAATGTTGATTTAGACAAGCTTgaaaatctatattttgaaggtatgggcagccatcatcatcatcatcatagcggaatgtcggatggagggtctggtggcggatcaacaagccgtgaccacatggtccttcatgagtacgtaaatgctgctgggattacatgaCTCGAGCAAAGCCCGCCGAAAGGCGGGCTTTTCTGTGTCGACCGATGCCCTTGAGAGCCTTCAACCCAGTCAGCTCCTTCCGGTGGGCGCGGGGCATGACTATCGTCGCCGCACTTATGACTGTCTTCTTTATCAT
>XylPKS	AAAACCGAATTTTGCTGGGTGGGCTAACGATATCCGCCTGATGCGTGAACGTGACGGACGTAACCACCGCGACATGTGTGTGCTGTTCCGCTGGGCATGCTGAGCTAACACCGTGCGTGTTGACAATTTTACCTCTGGCGGTGATAATGGTTGCAGCTAGCAATAATTTTGTTTAACTTTAAGAAGGAGATATAccATGGCTATTGCAAACGGCAACGGCGTAAACGGCACGAATGGCGTAAATGGATCGCACAAACCCAGTGGCCAAACCGGATTGTGGATCAATGGTTTAGCGCATCAATACCCGCCGTACTTGTGTGGCCCAGAGCGTCTGGAAGAGTTGGCGACCCGTTTTTATGACGTAGAGCGTCCTGGATTAAAGAAACTTCTGCAAGTTAATCGCGCCTCTGATATTGATCAACGTCCGTGCATCTATGATATGGGAGGAACTTCTACATTCTTGCACCGTCCAGAGATGCCGTCGATCACTGACCTTAATGCTATTTGGCTGAAGGAAGGTGTCAATCTTTCTGCTCAGGCCTGTCGCAAGGCGCTGAAGGAGTGGGGAGGTCAGTTGTCCGAAATTACCCATCTGGTAGCCTGCACTACCACGTGTTACGGAAACCCCGGCGTAGACTTGCTGGTTGCGGACAAAATCGGCCTGGGGCCCGAGGTGCAGCGCGTTCTGTTGGCCGGAGTAGGGTGTGCGGGGGGAGTTGCAATTATGCGCGTTGCCGCCCAGTTGGCATGCGCCGCTGCAGCACGCGGAAAGCCTGCCCGCATTTTAGCTTTTGCATGCGAGTTGTGCACGACGAACGCGCGTCAGGAGCTTGCCGATGCAGAAGCATCTACAGATCCTGAAAACATTAGCATTGCAGCGGCTTTGTTCAGTGACGGGGCGGGTGCCTTTGTGATGTCCAATGACGCAGGGCTTTTAGAGGACAGCGGTCGTGGGCCACTGTTTGAGTTAATTGACTGGGATAACGCCACGATTCCCAACACGTTAGATTTAATGGGCTGGGACTTGGGACCTACCGGCTACAAGATCACCCTGACTCGCGAGGTAGCTACAGCGTCGGCTGGGGCTGTGAAACCCATGTTCGCAAAACTTTTCCCGTCCTTTCGTGACAAGGCTGGCCTTCCGGATATTACCCCTGCCGACTTGGATTGGGCGTTACATCCGGGAGGGAAGGCCATCCTGCAGGGCGTTCAAGAATCTATGGCTTTAACGGATGCGCAGTTGTACGCCCCAAAGCATGTTTATAAAACCCGTGGGAACAGCTCCTCTCCAACCGTTCTGATCGTCCTTGACACGCTTCGTAAGGCAGAAGGGGGTAAAGGTAATGTTGTGGCCTGTGCCTTTGGACCGGGCATGGCGATCGAGATGGCCTTCTTACGTCGTTGCCACCCCGTCGATGATGACTCAGACAAGCTTgaaaatctatattttgaaggtatgggcagccatcatcatcatcatcatagcggaatgtcggatggagggtctggtggcggatcaacaagccgtgaccacatggtccttcatgagtacgtaaatgctgctgggattacatgaCTCGAGCAAAGCCCGCCGAAAGGCGGGCTTTTCTGTGTCGACCGATGCCCTTGAGAGCCTTCAACCCAGTCAGCTCCTTCCGGTGGGCGCGGGGCATGACTATCGTCGCCGCACTTATGACTGTCTTCTTTATCAT
