# Supplementary material for: Unravelling the Functional Diversity of Type III Polyketide Synthases in Fungi
Source: Angew Chem Int Ed Engl. 2025 Sep 4;64(44):e202514786. doi: 10.1002/anie.202514786 (PMC12559476; doi:10.1002/anie.202514786)
Supplement: Supplementary file 2 — Supporting Information [file ANIE-64-e202514786-s001.zip › Supporting_Files/Supporting_File_7.xlsx]

## Sheet: ML predictions entire SSN
ID	List of IDs in Rep Node	Number of IDs in Rep Node	Species	Genus	Family	Order	Class	Phylum	p > 0	p > 0.5	p > 0.7	2-amino-5-chlorobenzoyl-coa	2-chlorophenylacetyl-coa	2-furoyl-coa	3-fluorobenzoyl-coa	4-cyclohexyl-4-oxobutyryl-coa	4-cyclopentyl-4-oxobutyryl-coa	4-fluorophenylacetyl-coa	4-pentynoyl-coa	acetoacetyl-coa	acetyl-coa	arachidoyl-coa	benzoyl-coa	cinnamoyl-coa	butyryl-coa	coumaroyl-coa	crotonoyl-coa	cyclohexanoyl-coa	decanoyl-coa	heptanoyl-SNAC	hexanoyl-coa	isobutyryl-coa	lauroyl-coa	methylcrotonyl-coa	myristoyl-coa	N-CH3-anthraniloyl-coa	nonanoyl-SNAC	octanoyl-coa	oleoyl-coa	palmitoyl-coa	pentanoyl-SNAC	phenylacetyl-coa	phytanoyl-coa	propionyl-coa	stearoyl-coa	thiazole-4-carboxylyl-coa	trans-2-Phenylcyclopropane-1-carboxylyl-coa	isovaleryl-coa	succinyl-coa
zzzz860	zzzz860	1	Aspergillus sp. JGI-2019a	Aspergillus	Aspergillaceae	Eurotiales	Eurotiomycetes	Ascomycota	37	37	37	1	1	1	1	1	1	1	1	1	1	1	1	1	1	1	1	1	1	1	1	1	1	1	1	1	1	1	1	1	1	1	1	1	1	1	1	1	1
zzzz858	zzzz858	1	Aspergillus neoglaber	Aspergillus	Aspergillaceae	Eurotiales	Eurotiomycetes	Ascomycota	37	37	37	1	1	1	1	1	1	1	1	1	1	1	1	1	1	1	1	1	1	1	1	1	1	1	1	1	1	1	1	1	1	1	0.99	1	1	1	1	1	1
zzzz823	zzzz823	1	Aspergillus galapagensis	Aspergillus	Aspergillaceae	Eurotiales	Eurotiomycetes	Ascomycota	37	37	37	1	1	1	1	1	1	1	1	1	1	1	1	1	1	1	1	1	1	1	1	1	1	1	1	1	1	1	1	1	1	1	1	1	1	1	1	1	1
zzzz809	zzzz809	1	Aspergillus ferenczii	Aspergillus	Aspergillaceae	Eurotiales	Eurotiomycetes	Ascomycota	37	37	37	1	1	1	1	1	1	1	1	1	1	1	1	1	1	1	1	1	1	1	1	1	1	1	1	1	1	1	1	1	1	1	1	1	1	1	1	1	1
zzzz923	zzzz923	1	Aspergillus shendaweii	Aspergillus	Aspergillaceae	Eurotiales	Eurotiomycetes	Ascomycota	37	37	37	1	1	1	1	1	1	1	1	1	1	1	1	1	1	1	1	1	1	1	1	1	1	1	1	1	1	1	1	1	1	1	1	1	1	1	1	1	1
zzzz886	zzzz886	1	Aspergillus papuensis	Aspergillus	Aspergillaceae	Eurotiales	Eurotiomycetes	Ascomycota	37	37	37	1	1	1	1	1	1	1	1	1	1	1	1	1	1	1	1	1	1	1	1	1	1	1	1	1	1	1	1	1	1	1	1	1	1	1	1	1	1
zzzz951	zzzz951	1	Aspergillus unilateralis	Aspergillus	Aspergillaceae	Eurotiales	Eurotiomycetes	Ascomycota	37	37	37	1	1	1	1	1	1	1	1	0.97	1	1	1	1	1	1	1	1	1	1	1	1	1	1	1	1	1	1	0.96	1	1	1	0.96	1	1	1	1	0.97	1
zzz1436	zzz1436	1	Mycena belliae	Mycena	Mycenaceae	Agaricales	Agaricomycetes	Basidiomycota	37	37	37	1	1	1	1	1	1	1	1	1	1	1	1	1	1	1	1	1	1	1	1	1	1	1	1	1	1	1	1	1	1	1	1	1	1	1	1	1	1
AtriPKS	zzzz758|zzzz788|zzzz810|zzzz948	4	Aspergillus aculeatinus	Aspergillus	Aspergillaceae	Eurotiales	Eurotiomycetes	Ascomycota	37	37	36	1	1	1	1	1	1	1	1	0.98	1	1	1	1	1	1	0.56	1	1	1	1	0.75	1	0.99	1	1	1	1	1	1	1	1	1	1	1	1	1	0.88	1
zzz1438	zzz1438	1	Mycena crocata	Mycena	Mycenaceae	Agaricales	Agaricomycetes	Basidiomycota	37	37	36	1	1	1	1	1	1	1	1	1	1	1	1	1	1	1	0.78	1	1	1	1	0.98	1	1	1	1	1	1	0.64	1	1	1	1	1	1	1	1	0.72	1
zzz1503	zzz1503	1	Mycena vitilis	Mycena	Mycenaceae	Agaricales	Agaricomycetes	Basidiomycota	37	36	36	1	1	1	1	1	1	1	1	0.93	1	1	1	1	1	0.83	0.98	1	1	1	1	0.8	1	1	1	1	1	1	1	1	1	1	1	1	1	1	1	0.3	1
zzz1458	zzz1458	1	Mycena haematopus	Mycena	Mycenaceae	Agaricales	Agaricomycetes	Basidiomycota	37	36	36	1	1	1	1	1	1	1	1	0.82	1	1	1	1	1	0.84	0.99	1	1	1	1	0.9	1	1	1	1	1	1	1	1	1	1	1	1	1	1	1	0.17	1
zzz1466	zzz1466	1	Mycena latifolia	Mycena	Mycenaceae	Agaricales	Agaricomycetes	Basidiomycota	37	37	36	1	1	1	1	1	1	1	1	0.97	1	1	1	1	1	0.87	1	1	1	1	1	0.99	1	1	1	1	1	1	1	1	1	1	1	1	1	1	1	0.59	1
zzz1495	zzz1495|zzz1496	2	Mycena capillaripes	Mycena	Mycenaceae	Agaricales	Agaricomycetes	Basidiomycota	37	36	36	1	1	1	1	1	1	1	1	0.96	1	1	1	1	1	1	0.93	1	1	1	1	0.92	1	1	1	1	1	1	0.98	1	1	1	1	1	1	1	1	0.33	1
zzz1446	zzz1446|zzz1448	2	Mycena filopes	Mycena	Mycenaceae	Agaricales	Agaricomycetes	Basidiomycota	37	36	36	1	1	1	1	1	1	1	1	0.98	1	1	1	1	1	0.99	1	1	1	1	1	0.97	1	1	1	1	1	1	1	1	1	1	1	1	1	1	1	0.47	1
zzz1441	zzz1441	1	Mycena epipterygia	Mycena	Mycenaceae	Agaricales	Agaricomycetes	Basidiomycota	37	36	36	1	1	1	1	1	1	1	1	0.97	1	1	1	1	1	0.95	0.94	1	1	1	1	0.94	1	1	1	1	1	1	1	1	1	1	1	1	1	1	1	0.34	1
A0A447CHE4	A0A447CHE4|B2B3U6	2	Podospora comata|Podospora anserina S mat+	Podospora	Chaetomiaceae	Sordariales	Sordariomycetes	Ascomycota	37	35	35	1	1	1	1	1	1	1	1	0.99	0.96	1	1	1	1	1	0.5	1	1	1	1	0.24	1	0.93	1	1	1	1	1	1	1	1	1	1	1	1	1	0.9	1
zzz1633	zzz1633|zzz1634	2	Podospora anserina	Podospora	Chaetomiaceae	Sordariales	Sordariomycetes	Ascomycota	37	35	35	1	1	1	1	1	1	1	1	0.99	0.98	1	1	1	1	1	0.46	1	1	1	1	0.28	1	0.93	1	1	1	1	1	1	1	1	1	1	1	1	1	0.92	1
zzz1491	zzz1491|zzz1492	2	Mycena rosella	Mycena	Mycenaceae	Agaricales	Agaricomycetes	Basidiomycota	37	36	35	1	1	1	1	1	1	1	1	0.9	1	1	1	1	1	0.64	1	1	1	1	1	0.94	1	1	1	1	1	1	1	1	1	1	1	1	1	1	1	0.49	1
zzz1002	zzz1002	1	Capronia fungicola	Capronia	Herpotrichiellaceae	Chaetothyriales	Eurotiomycetes	Ascomycota	35	34	34	1	1	1	1	1	1	1	1	1	1	1	1	1	1	1	0.96	1	1	1	1	0.97	1	1	1	1	1	1	0	1	1	1	0	1	1	1	1	0.2	1
AcosPKS	zzzz803|zzzz854|zzzz949	3	Aspergillus costaricensis	Aspergillus	Aspergillaceae	Eurotiales	Eurotiomycetes	Ascomycota	36	33	33	1	1	1	1	1	1	1	1	0.48	1	1	1	1	1	0	0.97	1	1	1	1	0.12	1	1	1	1	1	1	1	1	1	1	1	1	1	1	1	0.03	1
A0A2V5I787	A0A2V5I787	1	Aspergillus violaceofuscus CBS 115571	Aspergillus	Aspergillaceae	Eurotiales	Eurotiomycetes	Ascomycota	37	34	33	0.99	1	1	1	1	1	1	1	0.96	0.99	1	1	1	1	1	0.22	1	1	1	1	0.41	1	0.94	1	0.97	1	1	0.26	1	1	1	0.99	0.99	1	1	1	0.63	1
A0A370P725	A0A370P725|A0A3F3PV52|A0A3F3RV35|A0A401KV76	4	Aspergillus phoenicis ATCC 13157|Aspergillus welwitschiae|Aspergillus niger|Aspergillus awamori	Aspergillus	Aspergillaceae	Eurotiales	Eurotiomycetes	Ascomycota	36	33	33	1	0.95	0.98	1	1	1	1	1	0.28	1	1	1	1	1	0	0.94	1	1	1	1	0.08	1	1	1	1	1	1	1	1	1	1	1	0.99	1	1	1	0.03	1
A0A318ZYD9	A0A318ZYD9|A0A370BY74|A2QL98	3	Aspergillus niger CBS 101883|Aspergillus niger ATCC 13496|Aspergillus niger CBS 513.88	Aspergillus	Aspergillaceae	Eurotiales	Eurotiomycetes	Ascomycota	36	33	33	1	1	1	1	1	1	1	1	0.48	0.99	1	1	1	1	0	0.74	1	1	1	1	0.05	1	1	1	0.99	1	1	1	1	1	1	1	1	1	1	1	0.01	1
A0A1L9NQN1	A0A1L9NQN1|A0A318ZF40	2	Aspergillus tubingensis CBS 134.48|Aspergillus neoniger CBS 115656	Aspergillus	Aspergillaceae	Eurotiales	Eurotiomycetes	Ascomycota	36	33	33	1	1	1	1	1	1	1	1	0.42	1	1	1	1	1	0	0.93	1	1	1	1	0.1	1	1	1	1	1	1	1	1	1	1	1	1	1	1	1	0.03	1
zzzz861	zzzz861|zzzz864|zzzz897|zzzz957	4	Aspergillus niger	Aspergillus	Aspergillaceae	Eurotiales	Eurotiomycetes	Ascomycota	36	33	33	1	0.92	0.96	1	1	1	1	1	0.26	1	1	1	1	1	0	0.91	1	1	1	1	0.07	1	1	1	1	1	1	1	1	1	1	1	0.99	1	1	1	0.03	1
zzzz836	zzzz836|zzzz862|zzzz863	3	Aspergillus niger	Aspergillus	Aspergillaceae	Eurotiales	Eurotiomycetes	Ascomycota	36	33	33	1	1	1	1	1	1	1	1	0.48	0.99	1	1	1	1	0	0.74	1	1	1	1	0.05	1	1	1	0.99	1	1	1	1	1	1	1	1	1	1	1	0.01	1
zzz1647	zzz1647	1	Pseudogymnoascus sp. 03VT05	Pseudogymnoascus	Pseudeurotiaceae	NA	Leotiomycetes	Ascomycota	37	34	33	0.09	1	1	1	1	1	1	1	1	1	1	1	1	1	1	0.69	1	1	1	1	1	1	0.95	1	0.03	1	1	0.2	1	1	1	1	1	1	1	1	1	1
zzzz833	zzzz833|zzzz955	2	Aspergillus japonicus	Aspergillus	Aspergillaceae	Eurotiales	Eurotiomycetes	Ascomycota	37	34	33	0.98	1	1	1	1	1	1	1	0.91	0.96	1	1	1	1	1	0.21	1	1	1	1	0.22	1	0.9	1	0.96	1	1	0.46	1	1	1	1	0.99	1	1	1	0.51	1
zzz1807	zzz1807	1	Xylariaceae sp. FL1651	NA	Xylariaceae	Xylariales	Sordariomycetes	Ascomycota	37	33	33	0.16	1	1	1	1	1	1	1	1	1	1	1	1	1	1	0.48	1	1	1	1	0.99	1	0.72	1	0.04	1	1	0.21	1	1	1	1	1	1	1	1	1	1
zzz1452	zzz1452	1	Mycena galopus	Mycena	Mycenaceae	Agaricales	Agaricomycetes	Basidiomycota	37	35	33	1	1	1	1	1	1	1	1	0.69	1	1	1	1	1	0.4	0.77	1	1	1	1	0.55	1	1	1	1	1	1	0.91	1	1	1	1	1	1	1	1	0.02	1
zzz1434	zzz1434|zzz1479	2	Mycena albidolilacea	Mycena	Mycenaceae	Agaricales	Agaricomycetes	Basidiomycota	37	34	33	1	1	1	1	1	1	1	1	0.79	1	1	1	1	1	0.58	0.87	1	1	1	1	0.84	1	1	1	1	1	1	0.4	1	1	1	0.45	1	1	1	1	0.04	1
zzz1498	zzz1498	1	Mycena sanguinolenta	Mycena	Mycenaceae	Agaricales	Agaricomycetes	Basidiomycota	36	33	33	1	1	1	1	1	1	1	1	0.35	1	1	1	1	1	0.05	0.8	1	1	1	1	0.3	1	1	1	1	1	1	0.9	1	1	1	1	1	1	1	1	0	1
AiizPKS	zzzz829	1	Aspergillus iizukae	Aspergillus	Aspergillaceae	Eurotiales	Eurotiomycetes	Ascomycota	36	32	32	1	1	1	1	1	1	1	1	0.96	1	1	1	1	1	1	0.41	1	1	1	1	0.36	1	1	1	1	1	1	0	1	1	1	0.01	1	1	1	1	0.18	1
zzz1100	zzz1100	1	Coniochaeta ligniaria	Coniochaeta	Coniochaetaceae	Coniochaetales	Sordariomycetes	Ascomycota	37	34	32	1	1	1	1	1	1	1	1	0.96	1	1	1	1	1	0.96	0.67	1	1	1	1	0.67	1	1	1	1	1	1	0.11	1	1	1	0.08	1	1	1	1	0.17	1
zzzz826	zzzz826	1	Aspergillus hiratsukae	Aspergillus	Aspergillaceae	Eurotiales	Eurotiomycetes	Ascomycota	35	33	32	0.98	1	1	1	1	1	1	1	1	0.95	0.9	1	0.97	0.99	1	0.03	1	0.9	0.9	0.97	0.42	0.9	0.81	0.9	0.94	0.9	0.9	0	0.9	0.97	1	0	0.97	0.9	1	1	0.62	1
zzz1005	zzz1005	1	Cercophora caudata	Cercophora	Lasiosphaeriaceae	Sordariales	Sordariomycetes	Ascomycota	36	33	32	0.28	1	1	1	1	1	1	1	1	0.99	1	1	0.99	1	1	0.23	1	1	1	1	0.84	1	1	1	0.06	1	1	0	1	1	1	0.63	1	1	1	1	0.73	1
HargPKS1	zzz1336|zzz1524|zzz1674|zzz1770|zzz1784|zzz1786	6	Hypoxylon argillaceum	Hypoxylon	Hypoxylaceae	Xylariales	Sordariomycetes	Ascomycota	34	31	31	0	1	1	1	1	1	1	1	0.98	0.94	1	1	0.88	1	1	0.07	1	1	1	1	0.17	1	0	1	0	1	1	0.05	1	1	1	1	1	1	0.89	1	0.71	1
H6C6Q8	H6C6Q8	1	Exophiala dermatitidis NIH/UT8656	Exophiala	Herpotrichiellaceae	Chaetothyriales	Eurotiomycetes	Ascomycota	34	31	31	1	1	1	1	1	1	1	1	0.27	1	1	1	1	1	0	0.86	1	1	1	1	0.03	1	1	1	1	1	1	0.22	1	1	1	0	1	1	1	1	0	1
A0A0D2D1A3	A0A0D2D1A3	1	Exophiala xenobiotica	Exophiala	Herpotrichiellaceae	Chaetothyriales	Eurotiomycetes	Ascomycota	34	31	31	1	1	1	1	1	1	1	1	0.12	1	1	1	1	1	0	0.78	1	1	1	1	0.01	1	1	1	1	1	1	0.22	1	1	1	0	1	1	1	1	0	1
A0A0D2CEC4	A0A0D2CEC4	1	Exophiala oligosperma	Exophiala	Herpotrichiellaceae	Chaetothyriales	Eurotiomycetes	Ascomycota	34	31	31	1	0.98	0.92	1	1	1	1	1	0.08	1	1	1	0.99	1	0	0.78	1	1	1	1	0.01	1	1	1	1	1	1	0.39	1	1	1	0	0.98	1	1	1	0	1
A0A0D2BWQ8	A0A0D2BWQ8|A0A0D2GGV9|A0A0D2GS86|A0A0D2J2B5|A0A177FE22|A0A178CS25|A0A178D1Y4|A0A178ZV18|W9WH22	9	Cladophialophora immunda|Cladophialophora bantiana CBS 173.52|Fonsecaea pedrosoi CBS 271.37|Fonsecaea multimorphosa CBS 102226|Fonsecaea monophora|Fonsecaea multimorphosa|Fonsecaea nubica|Fonsecaea erecta|Cladophialophora psammophila CBS 110553	Cladophialophora|Fonsecaea	Herpotrichiellaceae	Chaetothyriales	Eurotiomycetes	Ascomycota	34	31	31	1	1	1	1	1	1	1	1	0.18	1	1	1	1	1	0	0.71	1	1	1	1	0.03	1	1	1	1	1	1	0.01	1	1	1	0	1	1	1	1	0	1
A0A072PJP8	A0A072PJP8	1	Exophiala aquamarina CBS 119918	Exophiala	Herpotrichiellaceae	Chaetothyriales	Eurotiomycetes	Ascomycota	34	31	31	1	1	1	1	1	1	1	1	0.35	1	1	1	1	1	0	0.92	1	1	1	1	0.05	1	1	1	1	1	1	0.25	1	1	1	0	1	1	1	1	0	1
A0A1B8DMY8	A0A1B8DMY8|C7ZM11|FscB	3	Pseudogymnoascus sp. 23342-1-I1|Fusarium vanettenii 77-13-4	Pseudogymnoascus|Fusarium	Pseudeurotiaceae|Nectriaceae	Leotiomycetes incertae sedis|Hypocreales	Leotiomycetes	Ascomycota	37	32	31	1	1	0.97	1	1	1	1	1	0.75	0.3	1	1	0.97	1	0.31	0.26	1	1	1	1	0.01	1	0.63	1	1	1	1	0.78	1	1	1	0.98	0.99	1	0.93	1	0.15	1
A0A5N6ZX19	A0A5N6ZX19|A0A5N7EBM8	2	Aspergillus caelatus|Aspergillus pseudocaelatus	Aspergillus	Aspergillaceae	Eurotiales	Eurotiomycetes	Ascomycota	34	32	31	0.57	0.71	0.94	1	1	1	0.99	1	0.07	0.99	1	1	1	1	0	0.81	1	1	1	1	0	1	1	1	0.23	1	1	1	1	1	0.99	1	0.9	1	1	1	0	0.98
A0A319C6Z2	A0A319C6Z2	1	Aspergillus uvarum CBS 121591	Aspergillus	Aspergillaceae	Eurotiales	Eurotiomycetes	Ascomycota	37	34	31	0.91	0.99	1	1	1	1	1	1	0.7	0.57	1	1	0.99	1	0.99	0.24	1	1	1	1	0.09	1	0.65	1	0.81	1	1	0.99	1	1	1	1	0.91	1	0.97	1	0.27	0.99
A0A1W2TQJ5	A0A1W2TQJ5	1	Rosellinia necatrix	Rosellinia	Xylariaceae	Xylariales	Sordariomycetes	Ascomycota	35	32	31	0	1	1	1	1	1	1	1	1	1	1	1	1	1	1	0.32	1	1	1	1	0.63	1	0.07	1	0	1	1	0.31	1	1	1	1	1	1	1	1	0.98	1
zzz1204	zzz1204|zzz1205	2	Exophiala alcalophila	Exophiala	Herpotrichiellaceae	Chaetothyriales	Eurotiomycetes	Ascomycota	35	32	31	1	1	1	1	1	1	1	1	0.52	1	1	1	1	1	0.04	0.78	1	1	1	1	0.27	1	1	1	1	1	1	0.01	1	1	1	0	1	1	1	1	0	1
zzzz843	zzzz843|zzzz940	2	Aspergillus mangaliensis	Aspergillus	Aspergillaceae	Eurotiales	Eurotiomycetes	Ascomycota	35	32	31	1	1	1	1	1	1	1	1	0.7	0.99	1	1	1	1	1	0.1	1	1	1	1	0.01	1	1	1	1	1	1	0	1	1	1	0	1	1	1	1	0.01	1
zzz1049	zzz1049	1	Cladophialophora immunda	Cladophialophora	Herpotrichiellaceae	Chaetothyriales	Eurotiomycetes	Ascomycota	34	31	31	1	1	1	1	1	1	1	1	0.18	1	1	1	1	1	0	0.71	1	1	1	1	0.03	1	1	1	1	1	1	0.01	1	1	1	0	1	1	1	1	0	1
zzzz789	zzzz789|zzzz901	2	Aspergillus caelatus	Aspergillus	Aspergillaceae	Eurotiales	Eurotiomycetes	Ascomycota	34	32	31	0.57	0.71	0.94	1	1	1	0.99	1	0.07	0.99	1	1	1	1	0	0.81	1	1	1	1	0	1	1	1	0.23	1	1	1	1	1	0.99	1	0.9	1	1	1	0	0.98
zzz1220	zzz1220	1	Fonsecaea multimorphosa	Fonsecaea	Herpotrichiellaceae	Chaetothyriales	Eurotiomycetes	Ascomycota	34	31	31	1	1	1	1	1	1	1	1	0.17	1	1	1	1	1	0	0.72	1	1	1	1	0.03	1	1	1	1	1	1	0.01	1	1	1	0	0.99	1	1	1	0	1
zzz1208	zzz1208|zzz1210	2	Exophiala sp. JF 06-1F	Exophiala	Herpotrichiellaceae	Chaetothyriales	Eurotiomycetes	Ascomycota	34	31	31	1	0.98	0.92	1	1	1	1	1	0.08	1	1	1	0.99	1	0	0.78	1	1	1	1	0.01	1	1	1	1	1	1	0.39	1	1	1	0	0.98	1	1	1	0	1
zzz1207	zzz1207	1	Exophiala dermatitidis	Exophiala	Herpotrichiellaceae	Chaetothyriales	Eurotiomycetes	Ascomycota	34	31	31	1	1	1	1	1	1	1	1	0.27	1	1	1	1	1	0	0.86	1	1	1	1	0.03	1	1	1	1	1	1	0.22	1	1	1	0	1	1	1	1	0	1
zzz1214	zzz1214	1	Exophiala xenobiotica	Exophiala	Herpotrichiellaceae	Chaetothyriales	Eurotiomycetes	Ascomycota	34	31	31	1	1	1	1	1	1	1	1	0.12	1	1	1	1	1	0	0.78	1	1	1	1	0.01	1	1	1	1	1	1	0.22	1	1	1	0	1	1	1	1	0	1
zzz1527	zzz1527	1	Nemania maritima	Nemania	Xylariaceae	Xylariales	Sordariomycetes	Ascomycota	37	31	31	0.3	1	1	1	1	1	1	1	0.96	0.99	1	1	0.99	1	1	0.46	1	1	1	1	0.29	1	0.35	1	0.13	1	1	1	1	1	1	1	1	1	1	1	0.44	1
zzzz819	zzzz819	1	Aspergillus floridensis	Aspergillus	Aspergillaceae	Eurotiales	Eurotiomycetes	Ascomycota	37	32	31	0.99	0.98	1	1	1	1	1	0.99	0.5	0.53	1	1	1	1	0.78	0.16	1	1	1	1	0.05	1	0.94	1	0.96	1	1	0.37	1	1	1	1	0.9	1	1	1	0.03	0.99
zzzz953	zzzz953	1	Aspergillus uvarum	Aspergillus	Aspergillaceae	Eurotiales	Eurotiomycetes	Ascomycota	37	34	31	0.91	0.99	1	1	1	1	1	1	0.7	0.57	1	1	0.99	1	0.99	0.24	1	1	1	1	0.09	1	0.65	1	0.81	1	1	0.99	1	1	1	1	0.91	1	0.97	1	0.27	0.99
zzz1502	zzz1502	1	Mycena sanguinolenta	Mycena	Mycenaceae	Agaricales	Agaricomycetes	Basidiomycota	36	34	31	1	1	1	1	1	1	1	1	0.65	1	1	1	1	1	0.38	0.81	1	1	1	1	0.56	1	1	1	1	1	1	0.35	1	1	1	0.56	1	1	1	1	0	1
zzz1195	zzz1195|zzz1671	2	Entoleuca mammata	Entoleuca	Xylariaceae	Xylariales	Sordariomycetes	Ascomycota	34	31	31	0	1	1	1	1	1	1	1	0.98	0.92	1	1	0.89	1	1	0.08	1	1	1	1	0.1	1	0	1	0	1	1	0.29	1	1	1	1	1	1	0.76	1	0.71	1
zzz1478	zzz1478	1	Mycena metata	Mycena	Mycenaceae	Agaricales	Agaricomycetes	Basidiomycota	34	33	31	1	0.59	0.83	1	1	1	0.98	1	0.07	0.94	1	1	0.98	1	0	0.61	1	1	1	1	0	1	1	1	1	1	1	1	1	1	0.98	1	0.84	1	1	1	0	0.98
zzz1805	zzz1805	1	Xylaria sp. FL1042	Xylaria	Xylariaceae	Xylariales	Sordariomycetes	Ascomycota	35	32	31	0	1	1	1	1	1	1	1	0.97	1	1	1	0.98	1	1	0.43	1	1	1	1	0.35	1	0.27	1	0	1	1	0.98	1	1	1	1	1	1	1	1	0.56	1
zzz1761	zzz1761|zzzz739|zzzz742|zzzz745	4	Xylariaceae sp. AK1471	NA	Xylariaceae	Xylariales	Sordariomycetes	Ascomycota	34	31	31	0	1	1	1	1	1	1	1	1	0.95	1	1	0.87	1	1	0.07	1	1	1	1	0.42	1	0	1	0	1	1	0.14	1	1	1	1	1	1	0.87	1	0.99	1
zzz1475	zzz1475	1	Mycena leptocephala	Mycena	Mycenaceae	Agaricales	Agaricomycetes	Basidiomycota	36	32	31	1	1	1	1	1	1	1	1	0.4	1	1	1	1	1	0.04	0.74	1	1	1	1	0.14	1	1	1	1	1	1	0.6	1	1	1	0.08	1	1	1	1	0	1
FerePKS	zzz1218	1	Fonsecaea erecta	Fonsecaea	Herpotrichiellaceae	Chaetothyriales	Eurotiomycetes	Ascomycota	34	31	30	1	1	0.98	1	1	1	1	1	0.06	1	1	1	0.98	1	0	0.65	1	1	1	1	0.02	1	1	1	1	1	1	0.01	1	1	1	0	0.98	1	1	1	0	0.99
zzzzz53	zzzzz53|zzzzz55	2	Letharia columbiana	Letharia	Parmeliaceae	Lecanorales	Lecanoromycetes	Ascomycota	33	30	30	0.99	0.99	1	1	1	1	1	1	0.23	1	1	1	0.98	1	0	0.39	1	1	1	1	0.01	1	1	1	0.99	1	1	0	1	1	1	0	0.99	1	1	1	0	1
A0A4U6XPJ8	A0A4U6XPJ8	1	Colletotrichum tanaceti	Colletotrichum	Glomerellaceae	Glomerellales	Sordariomycetes	Ascomycota	35	31	30	0.78	1	1	1	1	1	1	0.98	0.79	0.19	0.88	1	0.93	0.98	1	0.01	1	0.88	0.88	0.99	0.03	0.88	0.95	0.88	0.56	0.88	0.88	0	0.88	0.98	1	0	0.91	0.88	1	1	0.04	1
W9Y6Q1	W9Y6Q1	1	Capronia coronata CBS 617.96	Capronia	Herpotrichiellaceae	Chaetothyriales	Eurotiomycetes	Ascomycota	33	30	30	1	0.83	0.82	1	1	1	1	1	0.02	1	1	1	0.97	1	0	0.49	1	1	1	1	0	1	1	1	1	1	1	0.06	1	1	1	0	0.86	1	1	1	0	0.97
W9Y2I5	W9Y2I5	1	Capronia epimyces CBS 606.96	Capronia	Herpotrichiellaceae	Chaetothyriales	Eurotiomycetes	Ascomycota	33	30	30	1	0.92	0.96	1	1	1	1	1	0.02	1	1	1	0.97	1	0	0.49	1	1	1	1	0.01	1	1	1	1	1	1	0	1	1	1	0	0.9	1	1	1	0	0.98
A0A0D2GWU2	A0A0D2GWU2	1	Rhinocladiella mackenziei CBS 650.93	Rhinocladiella	Herpotrichiellaceae	Chaetothyriales	Eurotiomycetes	Ascomycota	34	31	30	1	1	0.98	1	1	1	1	1	0.05	1	1	1	0.98	1	0	0.65	1	1	1	1	0.01	1	1	1	1	1	1	0.01	1	1	1	0	0.98	1	1	1	0	0.99
A0A0D2G0G6	A0A0D2G0G6|A0A1C1CL43|V9DJ27|W9VNC6	4	Phialophora americana|Cladophialophora carrionii|Cladophialophora carrionii CBS 160.54|Cladophialophora yegresii CBS 114405	Phialophora|Cladophialophora	Herpotrichiellaceae	Chaetothyriales	Eurotiomycetes	Ascomycota	34	31	30	1	1	1	1	1	1	1	1	0.14	1	1	1	1	1	0	0.63	1	1	1	1	0.01	1	1	1	1	1	1	0.01	1	1	1	0	0.99	1	1	1	0	1
A0A1F7ZP32	A0A1F7ZP32	1	Aspergillus bombycis	Aspergillus	Aspergillaceae	Eurotiales	Eurotiomycetes	Ascomycota	34	33	30	0.97	0.55	0.78	1	1	1	0.97	1	0.01	0.68	1	1	0.98	1	0	0.6	1	1	1	1	0	1	1	1	1	1	1	1	1	1	0.97	1	0.81	1	1	1	0	0.97
zzz1219	zzz1219|zzz1222	2	Fonsecaea monophora	Fonsecaea	Herpotrichiellaceae	Chaetothyriales	Eurotiomycetes	Ascomycota	34	31	30	1	1	1	1	1	1	1	1	0.11	1	1	1	0.99	1	0	0.67	1	1	1	1	0.03	1	1	1	1	1	1	0.01	1	1	1	0	1	1	1	1	0	0.99
zzz1044	zzz1044	1	Cladophialophora bantiana	Cladophialophora	Herpotrichiellaceae	Chaetothyriales	Eurotiomycetes	Ascomycota	34	31	30	1	1	1	1	1	1	1	1	0.21	1	1	1	1	1	0	0.67	1	1	1	1	0.13	1	1	1	1	1	1	0.01	1	1	1	0	1	1	1	1	0	1
zzz1221	zzz1221	1	Fonsecaea nubica	Fonsecaea	Herpotrichiellaceae	Chaetothyriales	Eurotiomycetes	Ascomycota	34	31	30	1	1	1	1	1	1	1	1	0.11	1	1	1	0.98	1	0	0.65	1	1	1	1	0.03	1	1	1	1	1	1	0.01	1	1	1	0	0.99	1	1	1	0	0.99
zzzzz60	zzzzz60	1	Pseudevernia furfuracea	Pseudevernia	Parmeliaceae	Lecanorales	Lecanoromycetes	Ascomycota	33	30	30	1	1	1	1	1	1	1	1	0.13	1	1	1	0.99	1	0	0.37	1	1	1	1	0.01	1	1	1	1	1	1	0	1	1	1	0	0.96	1	1	1	0	1
zzzzz45	zzzzz45	1	Imshaugia aleurites	Imshaugia	Parmeliaceae	Lecanorales	Lecanoromycetes	Ascomycota	32	30	30	1	0.83	0.91	1	1	1	1	1	0.02	0.99	1	1	0.96	1	0	0.33	1	1	1	1	0	1	1	1	1	1	1	0	1	1	1	0	0.88	1	1	1	0	0.97
zzz1666	zzz1666	1	Rhinocladiella mackenziei	Rhinocladiella	Herpotrichiellaceae	Chaetothyriales	Eurotiomycetes	Ascomycota	34	31	30	1	1	0.98	1	1	1	1	1	0.05	1	1	1	0.98	1	0	0.65	1	1	1	1	0.01	1	1	1	1	1	1	0.01	1	1	1	0	0.98	1	1	1	0	0.99
zzzzz57	zzzzz57	1	Parmelia sp	Parmelia	Parmeliaceae	Lecanorales	Lecanoromycetes	Ascomycota	33	30	30	1	0.71	0.77	1	1	1	1	1	0.02	0.79	1	1	0.96	1	0	0.3	1	1	1	1	0	1	1	1	1	1	1	0.01	1	1	1	0	0.76	1	1	1	0	0.96
zzzzz38	zzzzz38	1	Evernia prunastri	Evernia	Parmeliaceae	Lecanorales	Lecanoromycetes	Ascomycota	34	31	30	1	1	0.98	1	1	1	1	1	0.16	1	1	1	1	1	0	0.53	1	1	1	1	0.01	1	1	1	1	1	1	0.05	1	1	1	0	0.98	1	1	1	0	1
zzzzz13	zzzzz13|zzzzz14	2	Alectoria fallacina	Alectoria	Parmeliaceae	Lecanorales	Lecanoromycetes	Ascomycota	34	30	30	1	1	0.94	1	1	1	1	1	0.1	1	1	1	0.99	1	0	0.5	1	1	1	1	0.01	1	1	1	1	1	1	0.06	1	1	1	0	0.98	1	1	1	0	1
zzz1200	zzz1200|zzz1201|zzz1211	3	Exophiala sp. JF 03-3F	Exophiala	Herpotrichiellaceae	Chaetothyriales	Eurotiomycetes	Ascomycota	34	31	30	1	1	1	1	1	1	1	1	0.14	1	1	1	0.99	1	0	0.6	1	1	1	1	0.01	1	1	1	1	1	1	0.01	1	1	1	0	0.98	1	1	1	0	1
zzz1003	zzz1003|zzz1046|zzz1052	3	Phialophora americana	Phialophora	Herpotrichiellaceae	Chaetothyriales	Eurotiomycetes	Ascomycota	34	31	30	1	1	1	1	1	1	1	1	0.14	1	1	1	1	1	0	0.63	1	1	1	1	0.01	1	1	1	1	1	1	0.01	1	1	1	0	0.99	1	1	1	0	1
zzzzz78	zzzzz78	1	Usnea florida	Usnea	Parmeliaceae	Lecanorales	Lecanoromycetes	Ascomycota	33	30	30	1	0.94	0.8	1	1	1	1	1	0.04	1	1	1	0.97	1	0	0.46	1	1	1	1	0	1	1	1	1	1	1	0.24	1	1	1	0	0.91	1	1	1	0	0.99
zzz1060	zzz1060	1	Coccodinium bartschii	Coccodinium	Coccodiniaceae	Chaetothyriales	Eurotiomycetes	Ascomycota	34	31	30	1	1	1	1	1	1	1	1	0.39	1	1	1	1	1	0	0.65	1	1	1	1	0.01	1	1	1	1	1	1	0.03	1	1	1	0	1	1	1	1	0	1
zzz1319	zzz1319|zzz1320	2	Herpotrichiellaceae sp. JF 05-7F	NA	Herpotrichiellaceae	Chaetothyriales	Eurotiomycetes	Ascomycota	34	31	30	1	1	1	1	1	1	1	1	0.49	1	1	1	1	1	0.18	0.6	1	1	1	1	0.15	1	1	1	1	1	1	0	1	1	1	0	1	1	1	1	0	1
zzz1499	zzz1499	1	Mycena sanguinolenta	Mycena	Mycenaceae	Agaricales	Agaricomycetes	Basidiomycota	33	30	30	1	0.99	1	1	1	1	1	1	0.14	1	1	1	1	1	0	0.45	1	1	1	1	0.04	1	1	1	1	1	1	0	1	1	1	0	0.96	1	1	1	0	0.99
zzzz780	zzzz780	1	Aspergillus bombycis	Aspergillus	Aspergillaceae	Eurotiales	Eurotiomycetes	Ascomycota	34	33	30	0.97	0.55	0.78	1	1	1	0.97	1	0.01	0.68	1	1	0.98	1	0	0.6	1	1	1	1	0	1	1	1	1	1	1	1	1	1	0.97	1	0.81	1	1	1	0	0.97
zzz1520	zzz1520	1	Nemania abortiva	Nemania	Xylariaceae	Xylariales	Sordariomycetes	Ascomycota	35	30	30	0	1	1	1	1	1	1	1	0.81	0.74	1	1	0.93	1	1	0.12	1	1	1	1	0.04	1	0.02	1	0	1	1	0.06	1	1	1	1	1	1	0.92	1	0.1	1
zzz1523	zzz1523|zzz1545	2	Nemania sp. NC0429	Nemania	Xylariaceae	Xylariales	Sordariomycetes	Ascomycota	34	31	30	0	1	1	1	1	1	1	1	0.99	0.84	1	1	0.79	1	1	0.05	1	1	1	1	0.07	1	0	1	0	1	1	0.16	1	1	1	1	1	1	0.52	1	0.83	1
zzz1519	zzz1519	1	Nemania sp. FL0916	Nemania	Xylariaceae	Xylariales	Sordariomycetes	Ascomycota	34	32	30	0	1	1	1	1	1	1	1	0.97	0.95	1	1	0.93	1	1	0.19	1	1	1	1	0.14	1	0	1	0	1	1	0.65	1	1	1	1	1	1	0.87	1	0.65	1
zzz1501	zzz1501	1	Mycena sanguinolenta	Mycena	Mycenaceae	Agaricales	Agaricomycetes	Basidiomycota	36	31	30	1	1	1	1	1	1	1	1	0.25	1	1	1	1	1	0.03	0.7	1	1	1	1	0.12	1	1	1	1	1	1	0.06	1	1	1	0.02	0.99	1	1	1	0	0.99
zzz1500	zzz1500	1	Mycena sanguinolenta	Mycena	Mycenaceae	Agaricales	Agaricomycetes	Basidiomycota	35	30	30	1	0.97	1	1	1	1	1	1	0.12	0.95	1	1	1	1	0.02	0.31	1	1	1	1	0.03	1	1	1	1	1	1	0	1	1	1	0.01	0.91	1	1	1	0	0.99
A0A0D1XCP6	A0A0D1XCP6	1	Exophiala sideris	Exophiala	Herpotrichiellaceae	Chaetothyriales	Eurotiomycetes	Ascomycota	32	30	29	0.99	0.77	0.79	1	1	1	0.97	0.98	0.01	0.73	0.93	1	0.86	1	0	0.11	1	0.93	0.93	0.97	0	0.93	1	0.93	1	0.93	0.93	0	0.93	1	0.97	0	0.63	0.93	1	1	0	0.87
zzz1724	zzz1724	1	Thielavia hyrcaniae	Thielavia	Chaetomiaceae	Sordariales	Sordariomycetes	Ascomycota	37	29	29	0.32	1	1	1	1	1	1	1	0.81	0.12	1	1	0.87	1	1	0.08	1	1	1	1	0.01	1	0.12	1	0.21	1	1	0.26	1	1	1	0.95	0.97	1	0.76	1	0.15	1
A0A161Y5Q4	A0A161Y5Q4	1	Colletotrichum tofieldiae	Colletotrichum	Glomerellaceae	Glomerellales	Sordariomycetes	Ascomycota	35	30	29	0.78	1	0.98	1	1	1	1	1	0.3	0	1	1	0.95	1	0.02	0.1	1	1	1	1	0	1	0.87	1	0.57	1	1	0.15	1	1	1	1	0.84	1	0.82	1	0.01	1
zzzz822	zzzz822	1	Aspergillus frequens	Aspergillus	Aspergillaceae	Eurotiales	Eurotiomycetes	Ascomycota	34	29	29	1	1	0.98	1	1	1	1	1	0.3	0	1	1	0.9	1	0.06	0.01	1	1	1	1	0	1	0.19	1	1	1	1	0	1	1	1	1	0.72	1	0.94	1	0.01	0.98
zzzz817	zzzz817	1	Aspergillus flavipes	Aspergillus	Aspergillaceae	Eurotiales	Eurotiomycetes	Ascomycota	33	29	29	1	1	1	1	1	1	1	1	0.32	0.18	1	1	1	1	0.03	0.05	1	1	1	1	0	1	1	1	1	1	1	0	1	1	1	0	0.92	1	1	1	0	1
A0A1L9WIG9	A0A1L9WIG9	1	Aspergillus aculeatus ATCC 16872	Aspergillus	Aspergillaceae	Eurotiales	Eurotiomycetes	Ascomycota	36	31	29	0.96	0.99	1	1	1	1	1	0.97	0.54	0.37	0.99	1	0.94	0.98	0.97	0.02	1	0.99	0.99	0.99	0.05	0.99	0.54	0.99	0.93	0.99	0.99	0	0.99	1	1	0.21	0.71	0.99	0.99	1	0.01	0.97
zzz1113	zzz1113|zzz1119	2	Colletotrichum tofieldiae	Colletotrichum	Glomerellaceae	Glomerellales	Sordariomycetes	Ascomycota	35	30	29	0.78	1	0.98	1	1	1	1	1	0.3	0	1	1	0.95	1	0.02	0.1	1	1	1	1	0	1	0.87	1	0.57	1	1	0.15	1	1	1	1	0.84	1	0.82	1	0.01	1
zzzz757	zzzz757	1	Aspergillus aculeatus	Aspergillus	Aspergillaceae	Eurotiales	Eurotiomycetes	Ascomycota	36	31	29	0.96	0.99	1	1	1	1	1	0.97	0.54	0.37	0.99	1	0.94	0.98	0.97	0.02	1	0.99	0.99	0.99	0.05	0.99	0.54	0.99	0.93	0.99	0.99	0	0.99	1	1	0.21	0.71	0.99	0.99	1	0.01	0.97
AneoPKS	zzzz857	1	Aspergillus neoflavipes	Aspergillus	Aspergillaceae	Eurotiales	Eurotiomycetes	Ascomycota	32	28	28	1	0.99	0.85	1	1	1	1	1	0.17	0	1	1	0.85	1	0	0	1	1	1	1	0	1	0.04	1	1	1	1	0	1	1	1	0.89	0.41	1	0.84	1	0.01	0.93
AlupPKS1	zzzz773|zzzz842	2	Aspergillus luppiae	Aspergillus	Aspergillaceae	Eurotiales	Eurotiomycetes	Ascomycota	31	28	28	0	1	1	1	1	1	1	1	0.45	0	1	1	0.97	1	1	0.03	1	1	1	1	0	1	1	1	0	1	1	0	1	1	1	0.01	0.79	1	0.96	1	0	0.99
A0A1W2TFI8	A0A1W2TFI8	1	Rosellinia necatrix	Rosellinia	Xylariaceae	Xylariales	Sordariomycetes	Ascomycota	33	28	28	1	0.42	0.19	1	1	1	0.46	1	0.01	0.95	1	1	0.95	1	0	0.76	1	1	1	1	0	1	1	1	1	1	1	1	1	1	0.46	0	0.9	1	1	1	0	0.98
A0A0G4LPC7	A0A0G4LPC7	1	Verticillium longisporum	Verticillium	Plectosphaerellaceae	Glomerellales	Sordariomycetes	Ascomycota	36	29	28	1	0.47	0.37	0.95	0.99	0.99	0.43	0.98	0.15	0.89	1	0.95	0.96	1	0.02	0.94	1	1	1	1	0.08	1	0.99	1	1	1	1	1	1	1	0.43	0.67	0.89	1	0.96	0.99	0	0.9
zzz1720	zzz1720	1	Trichocladium antarcticum	Trichocladium	Chaetomiaceae	Sordariales	Sordariomycetes	Ascomycota	35	31	28	1	0.47	0.97	1	1	1	0.66	0.99	0.01	1	1	1	1	1	0	0.92	1	1	1	1	0.1	1	1	1	1	1	1	0.95	1	1	0.66	0.07	0.64	1	1	1	0	0.89
A0A0D2C9T2	A0A0D2C9T2	1	Exophiala spinifera	Exophiala	Herpotrichiellaceae	Chaetothyriales	Eurotiomycetes	Ascomycota	32	29	28	1	0.7	0.34	1	1	1	0.98	1	0	0.99	1	1	0.95	1	0	0.5	1	1	1	1	0	1	1	1	1	1	1	0.32	1	1	0.98	0	0.8	1	1	1	0	0.94
A0A5N6USH5	A0A5N6USH5	1	Aspergillus tamarii	Aspergillus	Aspergillaceae	Eurotiales	Eurotiomycetes	Ascomycota	33	30	28	0.13	0.48	0.89	1	1	1	0.97	1	0.02	0.55	1	1	0.98	1	0	0.65	1	1	1	1	0	1	1	1	0	1	1	1	1	1	0.97	1	0.81	1	1	1	0	0.97
zzz1673	zzz1673	1	Rosellinia necatrix	Rosellinia	Xylariaceae	Xylariales	Sordariomycetes	Ascomycota	33	28	28	1	0.42	0.19	1	1	1	0.46	1	0.01	0.95	1	1	0.95	1	0	0.76	1	1	1	1	0	1	1	1	1	1	1	1	1	1	0.46	0	0.9	1	1	1	0	0.98
A0A1V1TTY9	A0A1V1TTY9|A0A439DKJ4	2	fungal sp. No.14919|Xylaria grammica	NA|Xylaria	NA|Xylariaceae	NA|Xylariales	Sordariomycetes	unclassified Fungi|Ascomycota	34	29	28	0	1	1	1	1	1	1	1	0.97	0.64	1	1	0.83	1	1	0.04	1	1	1	1	0.02	1	0	1	0	1	1	0.05	1	1	1	1	1	1	0.47	1	0.39	1
zzz1213	zzz1213	1	Exophiala spinifera	Exophiala	Herpotrichiellaceae	Chaetothyriales	Eurotiomycetes	Ascomycota	32	29	28	1	0.7	0.34	1	1	1	0.98	1	0	0.99	1	1	0.95	1	0	0.5	1	1	1	1	0	1	1	1	1	1	1	0.32	1	1	0.98	0	0.8	1	1	1	0	0.94
A0A7C8IFZ2	A0A7C8IFZ2	1	Xylaria multiplex	Xylaria	Xylariaceae	Xylariales	Sordariomycetes	Ascomycota	32	28	28	0	1	1	1	1	1	1	1	0.72	0.04	1	1	0.75	1	1	0.02	1	1	1	1	0	1	0	1	0	1	1	0	1	1	1	1	0.99	1	0.13	1	0.09	1
zzz1387	zzz1387|zzz1413	2	Mytilinidiaceae sp. NC0267	NA	Mytilinidiaceae	Mytilinidiales	Dothideomycetes	Ascomycota	33	29	28	0	1	1	1	1	1	1	1	0.89	0.08	1	1	0.88	1	1	0.09	1	1	1	1	0	1	0	1	0	1	1	0.1	1	1	1	1	0.97	1	0.63	1	0.35	1
zzzzz76	zzzzz76	1	Usnea hakonensis	Usnea	Parmeliaceae	Lecanorales	Lecanoromycetes	Ascomycota	33	30	28	1	0.68	0.63	1	1	1	1	1	0.01	0.97	1	1	0.97	1	0	0.37	1	1	1	1	0	1	1	1	1	1	1	0.14	1	1	1	0	0.76	1	1	1	0	0.96
zzz1810	zzz1810	1	Xylaria grammica	Xylaria	Xylariaceae	Xylariales	Sordariomycetes	Ascomycota	34	29	28	0	1	1	1	1	1	1	1	0.97	0.64	1	1	0.83	1	1	0.04	1	1	1	1	0.02	1	0	1	0	1	1	0.05	1	1	1	1	1	1	0.47	1	0.39	1
zzzz933	zzzz933	1	Aspergillus tamarii	Aspergillus	Aspergillaceae	Eurotiales	Eurotiomycetes	Ascomycota	33	30	28	0.13	0.48	0.89	1	1	1	0.97	1	0.02	0.55	1	1	0.98	1	0	0.65	1	1	1	1	0	1	1	1	0	1	1	1	1	1	0.97	1	0.81	1	1	1	0	0.97
zzz1645	zzz1645	1	Poronia punctata	Poronia	Xylariaceae	Xylariales	Sordariomycetes	Ascomycota	35	30	28	0	1	1	1	1	1	1	1	0.64	0.5	1	1	0.93	1	0.6	0.2	1	1	1	1	0.01	1	0.01	1	0	1	1	1	1	1	1	1	0.98	1	0.86	1	0.07	1
zzz1793	zzz1793	1	Xylaria digitata	Xylaria	Xylariaceae	Xylariales	Sordariomycetes	Ascomycota	31	28	28	0	1	1	1	1	1	1	1	0.72	0	1	1	0.71	1	1	0.01	1	1	1	1	0	1	0	1	0	1	1	0	1	1	1	1	0.98	1	0.06	1	0.08	1
L2G0X7	L2G0X7	1	Colletotrichum fructicola Nara gc5	Colletotrichum	Glomerellaceae	Glomerellales	Sordariomycetes	Ascomycota	32	28	27	0	0.99	0.99	1	1	1	1	1	0.21	0.09	1	1	0.9	1	0	0.13	1	1	1	1	0	1	0.79	1	0	1	1	0	1	1	1	0.56	0.85	1	0.88	1	0.01	1
zzz1815	zzz1815	1	Xylaria intraflava	Xylaria	Xylariaceae	Xylariales	Sordariomycetes	Ascomycota	33	30	27	1	0.39	0.19	1	1	1	0.59	1	0.01	0.72	1	1	0.91	1	0	0.51	1	1	1	1	0	1	1	1	1	1	1	0.99	1	1	0.59	0	0.71	1	1	1	0	0.96
A0A4Q4V5F7	A0A4Q4V5F7	1	Monosporascus sp. MG133	Monosporascus	Xylariales incertae sedis	Xylariales	Sordariomycetes	Ascomycota	33	27	27	0	1	0.99	1	1	1	1	0.99	0.81	0.01	1	1	0.75	0.98	0.92	0.03	0.99	1	1	1	0	1	0.02	1	0	1	1	0	1	0.99	1	0.38	0.9	1	0.45	1	0.07	0.99
zzzzz68	zzzzz68	1	Stereocaulon alpinum	Stereocaulon	Stereocaulaceae	Lecanorales	Lecanoromycetes	Ascomycota	32	29	27	0.84	0.65	0.72	1	1	1	1	0.99	0.02	0.42	1	1	0.88	1	0	0.1	1	1	1	1	0	1	1	1	0.95	1	1	0	1	1	1	0	0.69	1	0.99	1	0	0.94
zzzz960	zzzz960	1	Astrocystis sublimbata	Astrocystis	Xylariaceae	Xylariales	Sordariomycetes	Ascomycota	31	28	27	0	1	1	1	1	1	1	1	0.8	0.01	1	1	0.56	1	1	0	1	1	1	1	0	1	0	1	0	1	1	0	1	1	1	1	0.97	1	0.1	0.96	0.19	1
zzz1099	zzz1099	1	Coniochaeta ligniaria	Coniochaeta	Coniochaetaceae	Coniochaetales	Sordariomycetes	Ascomycota	35	27	27	0.03	1	1	1	1	1	1	1	0.4	0.45	1	1	0.96	0.99	0.42	0.02	1	1	1	1	0.03	1	0.98	1	0.01	1	1	0	1	1	1	0.03	0.87	1	1	1	0	1
MpolPKS	zzz1481|zzz1482	2	Mycena polygramma	Mycena	Mycenaceae	Agaricales	Agaricomycetes	Basidiomycota	34	29	26	0.61	0.67	1	1	1	1	1	0.99	0.01	0.45	1	1	0.98	1	0	0.31	1	1	1	1	0.01	1	1	1	0.41	1	1	0	1	1	1	0.75	0.66	1	1	1	0	0.94
zzz1541	zzz1541	1	Nemania serpens	Nemania	Xylariaceae	Xylariales	Sordariomycetes	Ascomycota	33	28	26	0	0.99	1	1	1	1	1	1	0.55	0.02	1	1	0.66	1	1	0.02	1	1	1	1	0	1	0	1	0	1	1	0.19	1	1	1	1	0.92	1	0.01	0.98	0.02	1
zzz1365	zzz1365|zzz1367|zzz1781|zzz1816	4	Kretzschmaria deusta	Kretzschmaria	Xylariaceae	Xylariales	Sordariomycetes	Ascomycota	31	27	26	0	0.99	1	1	1	1	1	1	0.44	0	1	1	0.69	1	0.99	0.01	1	1	1	1	0	1	0	1	0	1	1	0	1	1	1	1	0.85	1	0.03	0.98	0.01	1
zzz1543	zzz1543	1	Nemania serpens	Nemania	Xylariaceae	Xylariales	Sordariomycetes	Ascomycota	32	27	26	0	0.95	1	1	1	1	1	1	0.28	0	1	1	0.64	1	0.81	0.01	1	1	1	1	0	1	0	1	0	1	1	0.01	1	1	1	1	0.74	1	0.02	0.96	0.01	0.99
zzz1776	zzz1776|zzz1779	2	Xylaria arbuscula	Xylaria	Xylariaceae	Xylariales	Sordariomycetes	Ascomycota	30	26	26	0	0.97	0.99	0.99	1	1	1	1	0.48	0	1	0.99	0.47	1	1	0.01	1	1	1	1	0	1	0	1	0	1	1	0	1	1	1	1	0.8	1	0	0.93	0.01	0.99
zzz1124	zzz1124|zzz1127	2	Coniochaeta ligniaria	Coniochaeta	Coniochaetaceae	Coniochaetales	Sordariomycetes	Ascomycota	35	27	26	0.01	1	1	1	1	1	1	0.96	0.39	0.08	0.79	1	0.79	0.87	0.49	0.02	0.97	0.79	0.79	0.87	0.01	0.79	0.65	0.79	0	0.79	0.79	0	0.79	0.88	1	0.03	0.79	0.79	0.82	1	0.02	1
A0A5N7B7K2	A0A5N7B7K2	1	Aspergillus bertholletiae	Aspergillus	Aspergillaceae	Eurotiales	Eurotiomycetes	Ascomycota	31	28	25	0	0.5	0.91	1	1	1	0.93	1	0	0.1	1	1	0.94	1	0	0.33	1	1	1	1	0	1	1	1	0	1	1	0.54	1	1	0.93	0.66	0.58	1	0.9	1	0	0.96
A0A0L1JI55	A0A0L1JI55|A0A5N6HPW8	2	Aspergillus nomiae NRRL 13137|Aspergillus pseudonomiae	Aspergillus	Aspergillaceae	Eurotiales	Eurotiomycetes	Ascomycota	32	27	25	0	0.17	0.84	1	1	1	0.51	0.99	0.01	0.03	1	1	0.95	1	0	0.42	1	1	1	1	0	1	1	1	0	1	1	1	1	1	0.51	1	0.45	1	1	1	0	0.91
A0A178FQT0	A0A178FQT0	1	Trichophyton violaceum	Trichophyton	Arthrodermataceae	Onygenales	Eurotiomycetes	Ascomycota	31	26	25	0	0.64	1	1	1	1	1	0.99	0.06	0	1	1	0.91	1	0.02	0.06	1	1	1	1	0	1	0.99	1	0	1	1	0	1	1	1	0.27	0.5	1	0.79	1	0	0.94
A0A553HLF1	A0A553HLF1	1	Xylaria flabelliformis	Xylaria	Xylariaceae	Xylariales	Sordariomycetes	Ascomycota	30	26	25	0	0.96	0.94	0.86	1	1	1	1	0.33	0	1	0.86	0.31	1	1	0.01	0.98	1	1	1	0	1	0	1	0	1	1	0	1	1	1	1	0.62	1	0	0.72	0.01	0.99
A0A2V5HK67	A0A2V5HK67	1	Aspergillus indologenus CBS 114.80	Aspergillus	Aspergillaceae	Eurotiales	Eurotiomycetes	Ascomycota	35	29	25	0.1	0.98	0.99	1	1	1	1	0.97	0.58	0.06	1	1	0.67	1	1	0.01	1	1	1	1	0.02	1	0	1	0.02	1	1	0	1	1	1	1	0.66	1	0.52	0.99	0.13	0.98
A0A1J7I4S7	A0A1J7I4S7	1	Coniochaeta ligniaria NRRL 30616	Coniochaeta	Coniochaetaceae	Coniochaetales	Sordariomycetes	Ascomycota	32	27	25	0	0.9	1	1	1	1	1	0.99	0.09	0.01	0.99	1	0.85	0.95	0.03	0.02	0.99	0.99	0.99	1	0	0.99	0.72	0.99	0	0.99	0.99	0	0.99	0.96	1	0.46	0.59	0.99	0.64	1	0	0.97
zzzzz33	zzzzz33	1	Cladonia grayi	Cladonia	Cladoniaceae	Lecanorales	Lecanoromycetes	Ascomycota	31	28	25	0.57	0.6	0.74	1	1	1	0.93	0.97	0	0.42	1	1	0.87	1	0	0.11	1	1	1	1	0	1	1	1	0.49	1	1	0	1	1	0.93	0	0.63	1	1	1	0	0.87
zzzz868	zzzz868|zzzz874|zzzz907	3	Aspergillus nomiae	Aspergillus	Aspergillaceae	Eurotiales	Eurotiomycetes	Ascomycota	32	27	25	0	0.17	0.84	1	1	1	0.51	0.99	0.01	0.03	1	1	0.95	1	0	0.42	1	1	1	1	0	1	1	1	0	1	1	1	1	1	0.51	1	0.45	1	1	1	0	0.91
zzzz831	zzzz831	1	Aspergillus indologenus	Aspergillus	Aspergillaceae	Eurotiales	Eurotiomycetes	Ascomycota	35	29	25	0.1	0.98	0.99	1	1	1	1	0.97	0.58	0.06	1	1	0.67	1	1	0.01	1	1	1	1	0.02	1	0	1	0.02	1	1	0	1	1	1	1	0.66	1	0.52	0.99	0.13	0.98
zzzz777	zzzz777	1	Aspergillus bertholletiae	Aspergillus	Aspergillaceae	Eurotiales	Eurotiomycetes	Ascomycota	31	28	25	0	0.5	0.91	1	1	1	0.93	1	0	0.1	1	1	0.94	1	0	0.33	1	1	1	1	0	1	1	1	0	1	1	0.54	1	1	0.93	0.66	0.58	1	0.9	1	0	0.96
zzz1638	zzz1638	1	Podospora curvicolla	Podospora	Chaetomiaceae	Sordariales	Sordariomycetes	Ascomycota	34	27	25	0.01	0.99	1	1	1	1	1	0.94	0.33	0.02	0.79	1	0.73	0.87	0.65	0	0.96	0.79	0.79	0.86	0.01	0.79	0.44	0.79	0	0.79	0.79	0	0.79	0.86	1	0.07	0.69	0.79	0.76	1	0.02	1
A0A094BU69	A0A094BU69	1	Pseudogymnoascus sp. VKM F-4513 (FW-928)	Pseudogymnoascus	Pseudeurotiaceae	Leotiomycetes incertae sedis	Leotiomycetes	Ascomycota	31	25	25	1	0.02	0	0.97	1	0.99	0.01	0.99	0	0.28	1	0.97	0.81	1	0	0.43	1	1	1	1	0	1	1	1	1	1	1	1	1	1	0.01	0	0.39	1	0.79	1	0	0.63
A0A0D1WL63	A0A0D1WL63|A0A438NG14	2	Exophiala mesophila	Exophiala	Herpotrichiellaceae	Chaetothyriales	Eurotiomycetes	Ascomycota	31	27	24	0.95	0.22	0.27	1	1	1	0.68	0.96	0	0.54	1	1	0.87	1	0	0.2	1	1	1	1	0	1	1	1	0.99	1	1	0	1	1	0.68	0	0.42	1	0.99	1	0	0.74
zzz1125	zzz1125	1	Coniochaeta ligniaria	Coniochaeta	Coniochaetaceae	Coniochaetales	Sordariomycetes	Ascomycota	30	26	25	1	0.03	0	1	1	1	0	0.99	0	0.25	1	1	0.86	1	0	0.53	1	1	1	1	0	1	1	1	1	1	1	1	1	1	0	0.04	0.36	1	0.97	1	0	0.51
zzz1209	zzz1209	1	Exophiala mesophila	Exophiala	Herpotrichiellaceae	Chaetothyriales	Eurotiomycetes	Ascomycota	31	27	24	0.95	0.22	0.27	1	1	1	0.68	0.96	0	0.54	1	1	0.87	1	0	0.2	1	1	1	1	0	1	1	1	0.99	1	1	0	1	1	0.68	0	0.42	1	0.99	1	0	0.74
zzzz878	zzzz878|zzzz889|zzzz946	3	Aspergillus novoparasiticus	Aspergillus	Aspergillaceae	Eurotiales	Eurotiomycetes	Ascomycota	31	25	24	0	0.08	0.82	1	1	1	0.34	0.97	0.01	0	1	1	0.92	1	0	0.25	1	1	1	1	0	1	1	1	0	1	1	0.99	1	1	0.34	1	0.27	1	0.66	1	0	0.82
zzzz797	zzzz797	1	Aspergillus carlsbadensis	Aspergillus	Aspergillaceae	Eurotiales	Eurotiomycetes	Ascomycota	31	29	25	1	0.45	1	1	0.99	0.96	0.55	0.66	0	1	0.99	1	1	0.97	0	0.53	1	0.99	0.99	1	0	0.99	1	0.99	1	0.99	0.99	0	0.99	0.99	0.55	0	0.16	0.99	1	1	0	0.35
zzz1775	zzz1775|zzz1801|zzz1828	3	Xylaria arbuscula	Xylaria	Xylariaceae	Xylariales	Sordariomycetes	Ascomycota	30	25	24	0	0.44	0.94	1	1	1	0.94	1	0.13	0	1	1	0.72	1	0	0.02	1	1	1	1	0	1	0	1	0	1	1	0.47	1	1	0.94	1	0.52	1	0.1	1	0	0.97
AthePKS	zzzz824|zzzz941	2	Aspergillus germanicus	Aspergillus	Aspergillaceae	Eurotiales	Eurotiomycetes	Ascomycota	31	24	24	1	0.09	0.92	1	1	0.95	0.03	0.49	0	0.49	1	1	1	0.94	0	0.17	1	1	1	1	0	1	1	1	1	1	1	0	1	0.99	0.03	0	0.04	1	1	1	0	0.18
zzz1459	zzz1459|zzz1460	2	Thermothelomyces heterothallicus	Thermothelomyces	Chaetomiaceae	Sordariales	Sordariomycetes	Ascomycota	28	24	24	1	0	0.01	0.97	0.32	0.25	0	0.17	0	0.82	1	0.97	0.89	0.99	0	0.79	1	1	1	1	0	1	1	1	1	1	1	1	1	1	0	0	0	1	1	1	0	0
A0A1B8F1X5	A0A1B8F1X5	1	Pseudogymnoascus sp. 05NY08	Pseudogymnoascus	Pseudeurotiaceae	Leotiomycetes incertae sedis	Leotiomycetes	Ascomycota	28	25	24	1	0	0	0.94	1	0.98	0	0.93	0	0.12	1	0.94	0.79	1	0	0.41	1	1	1	1	0	1	1	1	1	1	1	1	1	1	0	0	0.16	1	0.62	1	0	0.32
zzz1030	zzz1030	1	Chaetomium sp.	Chaetomium	Chaetomiaceae	Sordariales	Sordariomycetes	Ascomycota	29	26	24	1	0.02	0.38	1	0.73	0.6	0	0.62	0	1	1	1	1	1	0	0.95	1	1	1	1	0	1	1	1	1	1	1	0	1	1	0	0	0.15	1	1	1	0	0.04
A0A0F0IQW5	A0A0F0IQW5|A0A5N6DIN0	2	Aspergillus parasiticus SU-1|Aspergillus parasiticus	Aspergillus	Aspergillaceae	Eurotiales	Eurotiomycetes	Ascomycota	29	24	24	0	0	0.25	1	1	1	0.02	0.97	0	0	1	1	0.93	1	0	0.36	1	1	1	1	0	1	1	1	0	1	1	1	1	1	0.02	1	0.2	1	0.85	1	0	0.7
A0A4Z0YH81	A0A4Z0YH81	1	Xylaria hypoxylon	Xylaria	Xylariaceae	Xylariales	Sordariomycetes	Ascomycota	29	25	23	0	0.7	0.89	0.93	1	1	1	1	0.21	0	1	0.93	0.26	1	0.6	0.01	1	1	1	1	0	1	0	1	0	1	1	0	1	1	1	1	0.45	1	0	0.77	0	0.98
zzzzz32	zzzzz32	1	Cladonia grayi	Cladonia	Cladoniaceae	Lecanorales	Lecanoromycetes	Ascomycota	31	24	24	0.99	0	0	0.95	1	1	0.01	0.8	0	0.01	1	0.95	0.75	1	0	0.24	1	1	1	1	0	1	1	1	0.99	1	1	1	1	1	0.01	0.13	0.02	1	0.41	1	0	0.25
zzz1079	zzz1079	1	Colletotrichum cereale	Colletotrichum	Glomerellaceae	Glomerellales	Sordariomycetes	Ascomycota	30	24	23	0	0.38	0.74	1	1	1	0.81	0.84	0.01	0	1	1	0.69	0.92	0	0.01	0.95	1	1	0.99	0	1	0.08	1	0	1	1	0	1	0.98	0.81	0.94	0.14	1	0.06	1	0	0.76
zzz1813	zzz1813	1	Xylaria hypoxylon	Xylaria	Xylariaceae	Xylariales	Sordariomycetes	Ascomycota	29	23	23	0	0.48	0.79	0.83	1	1	0.97	0.99	0.18	0	1	0.83	0.24	1	0.27	0.01	0.99	1	1	1	0	1	0	1	0	1	1	0	1	1	0.97	1	0.37	1	0	0.72	0	0.97
zzz1423	zzz1423	1	Microascus trigonosporus	Microascus	Microascaceae	Microascales	Sordariomycetes	Ascomycota	30	24	23	0	0.81	0.97	1	1	1	1	0.93	0.07	0	0.82	1	0.66	0.87	0.01	0	0.94	0.82	0.82	0.93	0	0.82	0.18	0.82	0	0.82	0.82	0	0.82	0.89	1	0.01	0.35	0.82	0.24	1	0	0.9
CgloPKS	zzz1026	1	Chaetomium globosum	Chaetomium	Chaetomiaceae	Sordariales	Sordariomycetes	Ascomycota	28	23	23	1	0	0.05	1	0.42	0.3	0	0.38	0	1	1	1	0.98	1	0	0.9	1	1	1	1	0	1	1	1	1	1	1	0	1	1	0	0	0.01	1	1	1	0	0.01
AserPKS2	zzzz850|zzzz920	2	Aspergillus mottae	Aspergillus	Aspergillaceae	Eurotiales	Eurotiomycetes	Ascomycota	30	23	23	0	0	0.3	1	1	1	0.01	0.9	0.01	0	1	1	0.85	1	0	0.18	1	1	1	1	0	1	1	1	0	1	1	1	1	1	0.01	1	0.06	1	0.45	1	0	0.51
AtamPKS1	zzzz930	1	Aspergillus tamarii	Aspergillus	Aspergillaceae	Eurotiales	Eurotiomycetes	Ascomycota	31	22	22	0	0.15	0.39	1	1	1	0.28	0.99	0.05	0	1	1	0.85	1	0	0.25	1	1	1	1	0	1	0.02	1	0	1	1	1	1	1	0.28	1	0.43	1	0.41	1	0	0.91
zzzz832	zzzz832	1	Aspergillus insuetus	Aspergillus	Aspergillaceae	Eurotiales	Eurotiomycetes	Ascomycota	31	25	23	1	0.02	0.65	1	1	0.95	0.02	0.6	0	0.05	1	1	0.99	0.97	0	0.11	1	1	1	1	0	1	1	1	1	1	1	0	1	1	0.02	0	0.05	1	1	1	0	0.25
zzzz883	zzzz883|zzzz892	2	Aspergillus oryzae	Aspergillus	Aspergillaceae	Eurotiales	Eurotiomycetes	Ascomycota	30	23	23	0	0	0.09	1	1	1	0.01	0.94	0.01	0	1	1	0.88	1	0	0.21	1	1	1	1	0	1	1	1	0	1	1	1	1	1	0.01	1	0.16	1	0.47	1	0	0.56
A0A2G7GAE9	A0A2G7GAE9|A0A5N6EJW5|A0A5N6VM15	3	Aspergillus arachidicola|Aspergillus novoparasiticus|Aspergillus transmontanensis	Aspergillus	Aspergillaceae	Eurotiales	Eurotiomycetes	Ascomycota	27	23	23	0	0	0.02	1	1	1	0	0.81	0	0	1	1	0.81	1	0	0.21	1	1	1	1	0	1	1	1	0	1	1	1	1	1	0	1	0.02	1	0.36	1	0	0.26
A0A5N6WPQ1	A0A5N6WPQ1	1	Aspergillus sergii	Aspergillus	Aspergillaceae	Eurotiales	Eurotiomycetes	Ascomycota	29	23	23	0	0	0.03	1	1	1	0.01	0.89	0	0	1	1	0.86	1	0	0.22	1	1	1	1	0	1	1	1	0	1	1	1	1	1	0.01	1	0.03	1	0.36	1	0	0.37
czyA	A0A2P2H559|A0A364LT92|A0A5N6IP24|A0A7G5KAJ5|B8NK88|Q53U85	6	Aspergillus flavus AF70|Aspergillus flavus|Aspergillus minisclerotigenes|Aspergillus flavus NRRL3357|Aspergillus oryzae	Aspergillus	Aspergillaceae	Eurotiales	Eurotiomycetes	Ascomycota	30	23	23	0	0	0.04	1	1	1	0.01	0.92	0.01	0	1	1	0.84	1	0	0.2	1	1	1	1	0	1	1	1	0	1	1	1	1	1	0.01	1	0.08	1	0.43	1	0	0.48
A0A022VTK6	A0A022VTK6|A0A022XJ86|A0A178F102|F2SGH1	4	Trichophyton rubrum CBS 288.86|Trichophyton soudanense CBS 452.61|Trichophyton rubrum|Trichophyton rubrum CBS 118892	Trichophyton	Arthrodermataceae	Onygenales	Eurotiomycetes	Ascomycota	29	24	22	0	0.1	0.9	1	1	1	0.54	0.96	0	0	1	1	0.87	0.99	0	0.04	1	1	1	1	0	1	0.99	1	0	1	1	0	1	1	0.54	0.48	0.18	1	0.46	1	0	0.79
I8U325	I8U325|Q2U774	2	Aspergillus oryzae 3.042|Aspergillus oryzae RIB40	Aspergillus	Aspergillaceae	Eurotiales	Eurotiomycetes	Ascomycota	30	23	23	0	0	0.07	1	1	1	0.01	0.93	0.01	0	1	1	0.86	1	0	0.2	1	1	1	1	0	1	1	1	0	1	1	1	1	1	0.01	1	0.11	1	0.47	1	0	0.52
zzzz812	zzzz812|zzzz815|zzzz845	3	Aspergillus flavus	Aspergillus	Aspergillaceae	Eurotiales	Eurotiomycetes	Ascomycota	29	24	23	0	0	0.08	1	1	1	0.01	0.93	0	0	1	1	0.88	1	0	0.25	1	1	1	1	0	1	1	1	0	1	1	1	1	1	0.01	1	0.1	1	0.57	1	0	0.54
A0A5N6SV38	A0A5N6SV38	1	Aspergillus pseudotamarii	Aspergillus	Aspergillaceae	Eurotiales	Eurotiomycetes	Ascomycota	31	26	22	0	0.31	0.51	1	1	1	0.59	1	0.06	0	1	1	0.86	1	0	0.32	1	1	1	1	0	1	0.01	1	0	1	1	1	1	1	0.59	1	0.58	1	0.5	1	0	0.95
A0A5N6VBQ0	A0A5N6VBQ0	1	Aspergillus tamarii	Aspergillus	Aspergillaceae	Eurotiales	Eurotiomycetes	Ascomycota	31	22	22	0	0.15	0.39	1	1	1	0.28	0.99	0.05	0	1	1	0.85	1	0	0.25	1	1	1	1	0	1	0.02	1	0	1	1	1	1	1	0.28	1	0.43	1	0.41	1	0	0.91
zzz1736	zzz1736|zzz1737|zzz1740	3	Trichophyton rubrum	Trichophyton	Arthrodermataceae	Onygenales	Eurotiomycetes	Ascomycota	29	24	22	0	0.1	0.9	1	1	1	0.54	0.96	0	0	1	1	0.87	0.99	0	0.04	1	1	1	1	0	1	0.99	1	0	1	1	0	1	1	0.54	0.48	0.18	1	0.46	1	0	0.79
zzzz768	zzzz768	1	Aspergillus arachidicola	Aspergillus	Aspergillaceae	Eurotiales	Eurotiomycetes	Ascomycota	27	23	23	0	0	0.02	1	1	1	0	0.81	0	0	1	1	0.81	1	0	0.21	1	1	1	1	0	1	1	1	0	1	1	1	1	1	0	1	0.02	1	0.36	1	0	0.26
zzzz911	zzzz911	1	Aspergillus pseudotamarii	Aspergillus	Aspergillaceae	Eurotiales	Eurotiomycetes	Ascomycota	31	26	22	0	0.31	0.51	1	1	1	0.59	1	0.06	0	1	1	0.86	1	0	0.32	1	1	1	1	0	1	0.01	1	0	1	1	1	1	1	0.59	1	0.58	1	0.5	1	0	0.95
TtonPKS	zzz1733|zzz1738	2	Trichophyton equinum	Trichophyton	Arthrodermataceae	Onygenales	Eurotiomycetes	Ascomycota	29	22	22	0	0	0.4	1	1	1	0.03	0.78	0.01	0	1	1	0.86	0.98	0	0.04	1	1	1	1	0	1	0.99	1	0	1	1	0	1	1	0.03	0.99	0.01	1	0.37	1	0	0.33
XacuPKS1	zzz1772|zzz1783|zzz1789|zzz1812|zzz1824|zzz1825	6	Xylaria acuta	Xylaria	Xylariaceae	Xylariales	Sordariomycetes	Ascomycota	29	21	21	0	0.71	0.48	0.02	1	1	1	0.97	0.4	0	1	0.02	0.04	0.99	1	0	0.81	1	1	1	0	1	0	1	0	1	1	0	1	1	1	1	0.46	1	0	0.07	0.02	0.99
zzzz835	zzzz835	1	Aspergillus keveii	Aspergillus	Aspergillaceae	Eurotiales	Eurotiomycetes	Ascomycota	27	23	22	1	0	0.19	1	0.95	0.72	0	0.07	0	0	1	1	0.87	0.51	0	0.03	1	1	1	1	0	1	1	1	1	1	1	0	1	0.93	0	0	0.01	1	0.99	1	0	0.01
E4UVT6	E4UVT6	1	Nannizzia gypsea CBS 118893	Nannizzia	Arthrodermataceae	Onygenales	Eurotiomycetes	Ascomycota	28	22	22	0	0	0.28	1	1	1	0.01	0.84	0	0	1	1	0.75	0.97	0	0.01	0.98	1	1	1	0	1	0.76	1	0	1	1	0	1	1	0.01	0.87	0.03	1	0.1	1	0	0.4
zzz1023	zzz1023	1	Chaetomium fimeti	Chaetomium	Chaetomiaceae	Sordariales	Sordariomycetes	Ascomycota	26	23	22	1	0	0	1	0.08	0.03	0	0.04	0	0.98	1	1	0.81	0.89	0	0.57	1	1	1	1	0	1	1	1	1	1	1	0	1	1	0	0	0	1	1	1	0	0
zzzzz22	zzzzz22	1	Cladonia borealis	Cladonia	Cladoniaceae	Lecanorales	Lecanoromycetes	Ascomycota	30	22	22	0.34	0.02	0.13	1	1	1	0.13	0.9	0	0	1	1	0.75	0.99	0	0.05	1	1	1	1	0	1	1	1	0.14	1	1	0	1	1	0.13	0	0.15	1	0.86	1	0	0.48
zzz1583	zzz1583	1	Penicillium griseofulvum	Penicillium	Aspergillaceae	Eurotiales	Eurotiomycetes	Ascomycota	28	23	22	0	0.06	0.69	1	1	1	0.43	0.88	0	0	0.88	1	0.79	0.95	0	0.02	0.99	0.88	0.88	0.94	0	0.88	0.96	0.88	0	0.88	0.88	0	0.88	0.98	0.43	0	0.15	0.88	0.76	1	0	0.52
zzz1512	zzz1512	1	Nannizzia gypsea	Nannizzia	Arthrodermataceae	Onygenales	Eurotiomycetes	Ascomycota	28	22	22	0	0	0.28	1	1	1	0.01	0.84	0	0	1	1	0.75	0.97	0	0.01	0.98	1	1	1	0	1	0.76	1	0	1	1	0	1	1	0.01	0.87	0.03	1	0.1	1	0	0.4
zzzzz19	zzzzz19	1	Cetradonia linearis	Cetradonia	Cetradoniaceae	Lecanorales	Lecanoromycetes	Ascomycota	31	22	22	0.43	0.12	0.32	1	1	1	0.44	0.95	0	0.2	1	1	0.88	1	0	0.09	1	1	1	1	0	1	1	1	0.28	1	1	0	1	1	0.44	0	0.34	1	0.97	1	0	0.67
zzzz958	zzzz958	1	Aspergillus westlandensis	Aspergillus	Aspergillaceae	Eurotiales	Eurotiomycetes	Ascomycota	31	22	21	0	0.07	0.59	1	1	1	0.16	0.99	0.02	0	1	1	0.72	1	0	0.01	1	1	1	1	0	1	0.11	1	0	1	1	0.43	1	1	0.16	1	0.25	1	0.37	1	0	0.85
AastPKS	zzzz771|zzzz807|zzzz821|zzzz834|zzzz898	5	Aspergillus astellatus	Aspergillus	Aspergillaceae	Eurotiales	Eurotiomycetes	Ascomycota	27	22	21	0	0	0.04	1	1	1	0	0.96	0.01	0	1	1	0.59	1	0	0.02	1	1	1	1	0	1	0	1	0	1	1	1	1	1	0	1	0.06	1	0.06	1	0	0.53
A0A507AXH1	A0A507AXH1	1	Phialemoniopsis curvata	Phialemoniopsis	Xylariales incertae sedis	Xylariales	Sordariomycetes	Ascomycota	28	24	21	1	0	0	0.75	0.64	0.54	0	0.38	0	0.15	1	0.75	0.6	1	0	0.29	1	1	1	1	0	1	1	1	1	1	1	1	1	1	0	0	0.04	1	0.85	1	0	0.03
A0A1B8E6M1	A0A1B8E6M1	1	Pseudogymnoascus sp. 23342-1-I1	Pseudogymnoascus	Pseudeurotiaceae	Leotiomycetes incertae sedis	Leotiomycetes	Ascomycota	27	22	21	1	0	0	0.35	0.97	0.93	0	0.79	0	0	1	0.35	0.65	1	0	0.33	1	1	1	1	0	1	1	1	1	1	1	1	1	1	0	0	0.04	1	0.13	1	0	0.1
zzz1025	zzz1025	1	Chaetomium globosum	Chaetomium	Chaetomiaceae	Sordariales	Sordariomycetes	Ascomycota	27	22	21	1	0	0	0.98	0.07	0.06	0	0.05	0	0.71	1	0.98	0.69	0.95	0	0.33	1	1	1	1	0	1	0.99	1	1	1	1	0.04	1	1	0	0	0	1	1	1	0	0
A0A094GHH9	A0A094GHH9	1	Pseudogymnoascus sp. VKM F-4518 (FW-2643)	Pseudogymnoascus	Pseudeurotiaceae	Leotiomycetes incertae sedis	Leotiomycetes	Ascomycota	27	22	21	1	0	0	0.31	0.97	0.94	0	0.86	0	0	1	0.31	0.67	1	0	0.36	1	1	1	1	0	1	1	1	1	1	1	1	1	1	0	0	0.07	1	0.17	1	0	0.19
A0A319BDQ7	A0A319BDQ7	1	Aspergillus vadensis CBS 113365	Aspergillus	Aspergillaceae	Eurotiales	Eurotiomycetes	Ascomycota	27	22	21	0	0	0.04	1	1	1	0	0.97	0.01	0	1	1	0.69	1	0	0.13	1	1	1	1	0	1	0	1	0	1	1	1	1	1	0	1	0.14	1	0.31	1	0	0.61
A0A100IQD8	A0A100IQD8|A0A1M3T3N0|A0A317USQ3|A0A7R7X2M9|G7XME3	5	Aspergillus niger|Aspergillus luchuensis CBS 106.47|Aspergillus eucalypticola CBS 122712|Aspergillus luchuensis|Aspergillus luchuensis IFO 4308	Aspergillus	Aspergillaceae	Eurotiales	Eurotiomycetes	Ascomycota	27	22	21	0	0	0.04	1	1	1	0	0.96	0.01	0	1	1	0.59	1	0	0.02	1	1	1	1	0	1	0	1	0	1	1	1	1	1	0	1	0.06	1	0.06	1	0	0.53
A0A5N7ANY5	A0A5N7ANY5|A0A5N7EU90	2	Aspergillus caelatus|Aspergillus pseudocaelatus	Aspergillus	Aspergillaceae	Eurotiales	Eurotiomycetes	Ascomycota	29	22	21	0	0	0.07	0.98	1	1	0.01	0.95	0.01	0	1	0.98	0.59	1	0	0.07	1	1	1	1	0	1	0	1	0	1	1	1	1	1	0.01	1	0.14	1	0.07	1	0	0.64
zzzzz69	zzzzz69	1	Stereocaulon alpinum	Stereocaulon	Stereocaulaceae	Lecanorales	Lecanoromycetes	Ascomycota	27	22	21	1	0	0	0.37	0.95	0.87	0	0.87	0	0	1	0.37	0.64	1	0	0.33	1	1	1	1	0	1	1	1	1	1	1	1	1	1	0	0	0.06	1	0.16	1	0	0.12
zzzz954	zzzz954	1	Aspergillus vadensis	Aspergillus	Aspergillaceae	Eurotiales	Eurotiomycetes	Ascomycota	27	22	21	0	0	0.04	1	1	1	0	0.97	0.01	0	1	1	0.69	1	0	0.13	1	1	1	1	0	1	0	1	0	1	1	1	1	1	0	1	0.14	1	0.31	1	0	0.61
zzzz792	zzzz792|zzzz903	2	Aspergillus caelatus	Aspergillus	Aspergillaceae	Eurotiales	Eurotiomycetes	Ascomycota	29	22	21	0	0	0.07	0.98	1	1	0.01	0.95	0.01	0	1	0.98	0.59	1	0	0.07	1	1	1	1	0	1	0	1	0	1	1	1	1	1	0.01	1	0.14	1	0.07	1	0	0.64
Q2GSX0	Q2GSX0	1	Chaetomium globosum CBS 148.51	Chaetomium	Chaetomiaceae	Sordariales	Sordariomycetes	Ascomycota	27	22	21	1	0	0	0.98	0.07	0.06	0	0.05	0	0.71	1	0.98	0.69	0.95	0	0.33	1	1	1	1	0	1	0.99	1	1	1	1	0.04	1	1	0	0	0	1	1	1	0	0
PverPKS	zzz1652|zzz1653	2	Pseudogymnoascus verrucosus	Pseudogymnoascus	Pseudeurotiaceae	NA	Leotiomycetes	Ascomycota	26	21	20	1	0	0	0.13	0.88	0.85	0	0.5	0	0	1	0.13	0.61	1	0	0.27	1	1	1	1	0	1	1	1	1	1	1	1	1	1	0	0	0	1	0.04	1	0	0.04
zzzzz54	zzzzz54	1	Letharia columbiana	Letharia	Parmeliaceae	Lecanorales	Lecanoromycetes	Ascomycota	24	20	20	1	0	0	0	0.73	0.72	0	0.31	0	0	1	0	0.25	1	0	0.1	1	1	1	1	0	1	0.85	1	1	1	1	1	1	1	0	0.05	0	1	0	0.99	0	0.03
G2QF11	G2QF11	1	Thermothelomyces thermophilus ATCC 42464	Thermothelomyces	Chaetomiaceae	Sordariales	Sordariomycetes	Ascomycota	27	22	20	1	0	0	0.69	0.07	0.08	0	0.03	0	0.25	1	0.69	0.74	0.89	0	0.45	1	1	1	1	0	1	1	1	1	1	1	1	1	1	0	0	0	1	0.86	1	0	0
A0A1Z1C4Q8	A0A1Z1C4Q8	1	Cladonia uncialis subsp. uncialis	Cladonia	Cladoniaceae	OSLEUM clade	Lecanoromycetes	Ascomycota	27	21	20	0.98	0	0	0.12	0.92	0.9	0	0.39	0	0	1	0.12	0.54	1	0	0.11	1	1	1	1	0	1	1	1	0.96	1	1	1	1	1	0	0.09	0	1	0.02	1	0	0.12
zzz1696	zzz1696	1	Thermothelomyces thermophilus	Thermothelomyces	Chaetomiaceae	Sordariales	Sordariomycetes	Ascomycota	27	22	20	1	0	0	0.69	0.07	0.08	0	0.03	0	0.25	1	0.69	0.74	0.89	0	0.45	1	1	1	1	0	1	1	1	1	1	1	1	1	1	0	0	0	1	0.86	1	0	0
A0A2U9QI99	A0A2U9QI99	1	Nephromopsis pallescens	Nephromopsis	Parmeliaceae	OSLEUM clade	Lecanoromycetes	Ascomycota	28	22	20	1	0	0	0.03	0.91	0.89	0	0.61	0	0	1	0.03	0.59	1	0	0.37	1	1	1	1	0	1	1	1	1	1	1	1	1	1	0	0.4	0.05	1	0.01	1	0	0.17
A0A1B8CGA5	A0A1B8CGA5	1	Pseudogymnoascus sp. WSF 3629	Pseudogymnoascus	Pseudeurotiaceae	Leotiomycetes incertae sedis	Leotiomycetes	Ascomycota	27	22	20	1	0	0	0.13	0.95	0.91	0	0.64	0	0	1	0.13	0.62	1	0	0.31	1	1	1	1	0	1	1	1	1	1	1	1	1	1	0	0	0.02	1	0.08	1	0	0.08
A0A093ZD58	A0A093ZD58	1	Pseudogymnoascus sp. VKM F-3775	Pseudogymnoascus	Pseudeurotiaceae	Leotiomycetes incertae sedis	Leotiomycetes	Ascomycota	23	20	20	1	0	0	0	0.84	0.81	0	0.39	0	0	1	0	0.41	1	0	0.21	1	1	1	1	0	1	1	1	1	1	1	1	1	1	0	0	0	1	0	1	0	0.02
A0A094HTV0	A0A094HTV0	1	Pseudogymnoascus sp. VKM F-4520 (FW-2644)	Pseudogymnoascus	Pseudeurotiaceae	Leotiomycetes incertae sedis	Leotiomycetes	Ascomycota	27	22	20	1	0	0	0.09	0.91	0.9	0	0.59	0	0	1	0.09	0.56	1	0	0.27	1	1	1	1	0	1	1	1	1	1	1	1	1	1	0	0	0.01	1	0.05	1	0	0.04
A0A094EHX0	A0A094EHX0|A0A094HCN4|A0A1B8DFR5|A0A1B8GPR4	4	Pseudogymnoascus sp. VKM F-103|Pseudogymnoascus sp. VKM F-4519 (FW-2642)|Pseudogymnoascus sp. 24MN13|Pseudogymnoascus verrucosus	Pseudogymnoascus	Pseudeurotiaceae	Leotiomycetes incertae sedis	Leotiomycetes	Ascomycota	26	21	20	1	0	0	0.13	0.88	0.85	0	0.5	0	0	1	0.13	0.61	1	0	0.27	1	1	1	1	0	1	1	1	1	1	1	1	1	1	0	0	0	1	0.04	1	0	0.04
A0A7G5JB65	A0A7G5JB65	1	Aspergillus flavus NRRL3357	Aspergillus	Aspergillaceae	Eurotiales	Eurotiomycetes	Ascomycota	24	22	20	0	0	0	0.93	1	0.98	0	0.36	0	0	1	0.93	0.68	0.94	0	0.01	0.98	1	1	1	0	1	0.87	1	0	1	1	0.68	1	1	0	0.78	0	1	0	0.97	0	0.13
K5X979	K5X979	1	Phanerochaete carnosa HHB-10118-sp	Phanerochaete	Phanerochaetaceae	Agaricomycetes incertae sedis	Agaricomycetes	Basidiomycota	26	20	20	0.03	0	0.02	1	0.99	0.97	0	0.38	0	0	1	1	0.76	0.89	0	0.01	0.97	1	1	1	0	1	0.96	1	0	1	1	0	1	0.99	0	0	0.01	1	0.14	0.99	0	0.11
A0A2K9YCZ4	A0A2K9YCZ4	1	Cladonia uncialis subsp. uncialis	Cladonia	Cladoniaceae	OSLEUM clade	Lecanoromycetes	Ascomycota	28	22	20	0.03	0.01	0.1	0.99	1	0.98	0.01	0.73	0	0	0.99	0.99	0.7	0.91	0	0	1	0.99	0.99	1	0	0.99	0.95	0.99	0	0.99	0.99	0	0.99	0.97	0.01	0	0.05	0.99	0.51	1	0	0.28
A0A059J6Q8	A0A059J6Q8|F2PV34|F2RVU7	3	Trichophyton interdigitale MR816|Trichophyton equinum CBS 127.97|Trichophyton tonsurans CBS 112818	Trichophyton	Arthrodermataceae	Onygenales	Eurotiomycetes	Ascomycota	26	21	20	0	0	0.19	1	1	1	0.01	0.39	0	0	1	1	0.66	0.91	0	0	0.99	1	1	1	0	1	0.92	1	0	1	1	0	1	1	0.01	0.99	0	1	0.05	1	0	0.21
zzz1797	zzz1797	1	Xylariaceae sp. FL0255	NA	Xylariaceae	Xylariales	Sordariomycetes	Ascomycota	27	20	20	1	0	0	0.01	0.82	0.76	0	0.48	0	0	1	0.01	0.32	1	0	0.1	1	1	1	1	0	1	0.97	1	1	1	1	1	1	1	0	0	0.02	1	0.01	1	0	0.04
zzzzz27	zzzzz27	1	Cladonia rangiferina	Cladonia	Cladoniaceae	Lecanorales	Lecanoromycetes	Ascomycota	26	21	20	1	0	0	0.12	0.92	0.88	0	0.39	0	0	1	0.12	0.53	1	0	0.12	1	1	1	1	0	1	1	1	1	1	1	1	1	1	0	0	0	1	0.03	1	0	0.11
zzz1734	zzz1734|zzz1735	2	Trichophyton interdigitale	Trichophyton	Arthrodermataceae	Onygenales	Eurotiomycetes	Ascomycota	26	21	20	0	0	0.19	1	1	1	0.01	0.39	0	0	1	1	0.66	0.91	0	0	0.99	1	1	1	0	1	0.92	1	0	1	1	0	1	1	0.01	0.99	0	1	0.05	1	0	0.21
zzz1602	zzz1602	1	Phanerochaete carnosa	Phanerochaete	Phanerochaetaceae	Polyporales	Agaricomycetes	Basidiomycota	26	20	20	0.03	0	0.02	1	0.99	0.97	0	0.38	0	0	1	1	0.76	0.89	0	0.01	0.97	1	1	1	0	1	0.96	1	0	1	1	0	1	0.99	0	0	0.01	1	0.14	0.99	0	0.11
zzzzz31	zzzzz31	1	Cladonia uncialis	Cladonia	Cladoniaceae	Lecanorales	Lecanoromycetes	Ascomycota	28	22	20	0.03	0.01	0.1	0.99	1	0.98	0.01	0.73	0	0	0.99	0.99	0.7	0.91	0	0	1	0.99	0.99	1	0	0.99	0.95	0.99	0	0.99	0.99	0	0.99	0.97	0.01	0	0.05	0.99	0.51	1	0	0.28
zzz1657	zzz1657	1	Pseudogymnoascus sp.	Pseudogymnoascus	Pseudeurotiaceae	NA	Leotiomycetes	Ascomycota	27	22	20	1	0	0	0.09	0.91	0.9	0	0.59	0	0	1	0.09	0.56	1	0	0.27	1	1	1	1	0	1	1	1	1	1	1	1	1	1	0	0	0.01	1	0.05	1	0	0.04
zzz1758	zzz1758	1	Xylaria sp. CBS 124048	Xylaria	Xylariaceae	Xylariales	Sordariomycetes	Ascomycota	27	20	20	1	0	0	0.04	0.84	0.79	0	0.46	0	0	1	0.04	0.45	1	0	0.15	1	1	1	1	0	1	1	1	1	1	1	1	1	1	0	0	0.01	1	0.05	1	0	0.03
zzz1654	zzz1654	1	Pseudogymnoascus sp. VKM F-3775	Pseudogymnoascus	Pseudeurotiaceae	NA	Leotiomycetes	Ascomycota	23	20	20	1	0	0	0	0.84	0.81	0	0.39	0	0	1	0	0.41	1	0	0.21	1	1	1	1	0	1	1	1	1	1	1	1	1	1	0	0	0	1	0	1	0	0.02
zzz1819	zzz1819	1	Xylaria palmicola	Xylaria	Xylariaceae	Xylariales	Sordariomycetes	Ascomycota	28	25	19	0	0.68	0.64	0.58	1	1	0.99	0.88	0.11	0	1	0.58	0.12	0.96	0.58	0	0.86	1	1	1	0	1	0	1	0	1	1	0	1	1	0.99	0.97	0.23	1	0	0.53	0	0.87
zzzz980	zzzz980	1	Boeremia exigua	Boeremia	Didymellaceae	Pleosporales	Dothideomycetes	Ascomycota	27	22	20	0.13	0	0	0.72	1	0.99	0	0.52	0	0	1	0.72	0.58	1	0	0.07	1	1	1	1	0	1	0.78	1	0.04	1	1	1	1	1	0	0.2	0	1	0.09	0.99	0	0.12
A0A1L9UN15	A0A1L9UN15	1	Aspergillus brasiliensis CBS 101740	Aspergillus	Aspergillaceae	Eurotiales	Eurotiomycetes	Ascomycota	25	21	19	0	0	0.01	0.87	1	0.99	0	0.67	0	0	1	0.87	0.33	0.99	0	0.01	0.99	1	1	1	0	1	0	1	0	1	1	0.59	1	1	0	0.98	0	1	0.02	0.94	0	0.24
zzzz790	zzzz790|zzzz902	2	Aspergillus caelatus	Aspergillus	Aspergillaceae	Eurotiales	Eurotiomycetes	Ascomycota	27	21	19	0	0	0.11	0.98	1	1	0	0.62	0	0	1	0.98	0.52	1	0	0.01	0.99	1	1	1	0	1	0.09	1	0	1	1	0.01	1	1	0	0.73	0.02	1	0.04	0.98	0	0.35
zzzzz28	zzzzz28	1	Cladonia rangiferina	Cladonia	Cladoniaceae	Lecanorales	Lecanoromycetes	Ascomycota	25	21	19	0.02	0	0	0.98	1	0.97	0	0.6	0	0	1	0.98	0.61	0.9	0	0.01	1	1	1	1	0	1	0.79	1	0	1	1	0	1	1	0	0	0.02	1	0.17	1	0	0.14
zzzz784	zzzz784	1	Aspergillus brasiliensis	Aspergillus	Aspergillaceae	Eurotiales	Eurotiomycetes	Ascomycota	25	21	19	0	0	0.01	0.87	1	0.99	0	0.67	0	0	1	0.87	0.33	0.99	0	0.01	0.99	1	1	1	0	1	0	1	0	1	1	0.59	1	1	0	0.98	0	1	0.02	0.94	0	0.24
PficPKS	zzz1598	1	Pestalotiopsis fici	Pestalotiopsis	Sporocadaceae	Xylariales	Sordariomycetes	Ascomycota	23	18	18	1	0	0	0	0.4	0.42	0	0.11	0	0	1	0	0.18	1	0	0.13	1	1	1	1	0	1	0.98	1	1	1	1	1	1	1	0	0	0	1	0	0.96	0	0
A0A5N5PV69	A0A5N5PV69	1	Coniochaeta sp. 2T2.1	Coniochaeta	Coniochaetaceae	Coniochaetales	Sordariomycetes	Ascomycota	26	18	18	1	0	0	0.18	0.1	0.06	0	0.02	0	0	1	0.18	0.32	0.95	0	0.11	1	1	1	1	0	1	0.83	1	1	1	1	1	1	1	0	0	0	1	0.41	1	0	0
W3WYM6	W3WYM6	1	Pestalotiopsis fici W106-1	Pestalotiopsis	Sporocadaceae	Xylariales	Sordariomycetes	Ascomycota	23	18	18	1	0	0	0	0.4	0.42	0	0.11	0	0	1	0	0.18	1	0	0.13	1	1	1	1	0	1	0.98	1	1	1	1	1	1	1	0	0	0	1	0	0.96	0	0
A0A1J7IAV3	A0A1J7IAV3	1	Coniochaeta ligniaria NRRL 30616	Coniochaeta	Coniochaetaceae	Coniochaetales	Sordariomycetes	Ascomycota	24	20	18	1	0	0	0	0.7	0.6	0	0.15	0	0	1	0	0.34	1	0	0.09	1	1	1	1	0	1	0.88	1	1	1	1	1	1	1	0	0	0	1	0.1	1	0	0
A0A094CUB5	A0A094CUB5|A0A094G6G7	2	Pseudogymnoascus sp. VKM F-4515 (FW-2607)|Pseudogymnoascus sp. VKM F-4517 (FW-2822)	Pseudogymnoascus	Pseudeurotiaceae	Leotiomycetes incertae sedis	Leotiomycetes	Ascomycota	23	19	18	1	0	0	0	0.59	0.46	0	0.11	0	0	1	0	0.24	1	0	0.06	1	1	1	1	0	1	0.91	1	1	1	1	1	1	1	0	0	0	1	0	0.98	0	0.01
zzz1122	zzz1122	1	Coniochaeta sp. 2T2.1	Coniochaeta	Coniochaetaceae	Coniochaetales	Sordariomycetes	Ascomycota	26	18	18	1	0	0	0.18	0.1	0.06	0	0.02	0	0	1	0.18	0.32	0.95	0	0.11	1	1	1	1	0	1	0.83	1	1	1	1	1	1	1	0	0	0	1	0.41	1	0	0
F8MWH6	F8MWH6	1	Neurospora tetrasperma FGSC 2508	Neurospora	Sordariaceae	Sordariales	Sordariomycetes	Ascomycota	26	19	18	0.94	0	0	0.09	0.92	0.79	0	0.11	0	0	1	0.09	0.27	0.98	0	0.02	0.99	1	1	1	0	1	0.58	1	0.97	1	1	0.24	1	1	0	0	0	1	0.04	1	0	0
zzz1126	zzz1126	1	Coniochaeta ligniaria	Coniochaeta	Coniochaetaceae	Coniochaetales	Sordariomycetes	Ascomycota	24	20	18	1	0	0	0	0.7	0.6	0	0.15	0	0	1	0	0.34	1	0	0.09	1	1	1	1	0	1	0.88	1	1	1	1	1	1	1	0	0	0	1	0.1	1	0	0
A0A5N6T220	A0A5N6T220	1	Aspergillus pseudotamarii	Aspergillus	Aspergillaceae	Eurotiales	Eurotiomycetes	Ascomycota	23	18	18	0	0	0	0.04	0.92	0.84	0	0.03	0	0	1	0.04	0.34	0.78	0	0	1	1	1	1	0	1	0.28	1	0	1	1	1	1	1	0	0.99	0	1	0	0.93	0	0.02
A0A2I2GDC6	A0A2I2GDC6	1	Aspergillus steynii IBT 23096	Aspergillus	Aspergillaceae	Eurotiales	Eurotiomycetes	Ascomycota	23	18	18	0	0	0	0.18	1	1	0	0.35	0	0	1	0.18	0.21	0.98	0	0.01	1	1	1	1	0	1	0	1	0	1	1	0.99	1	1	0	1	0	1	0	0.78	0	0.21
A0A5N6IGV5	A0A5N6IGV5|A0A5N7D7Z4	2	Aspergillus pseudonomiae	Aspergillus	Aspergillaceae	Eurotiales	Eurotiomycetes	Ascomycota	24	19	18	0	0	0.1	0.92	1	1	0	0.48	0	0	1	0.92	0.51	0.98	0	0	0.98	1	1	1	0	1	0.33	1	0	1	1	0	1	1	0	0.27	0	1	0.02	0.97	0	0.25
A0A5N7EUZ7	A0A5N7EUZ7	1	Aspergillus pseudocaelatus	Aspergillus	Aspergillaceae	Eurotiales	Eurotiomycetes	Ascomycota	24	18	18	0	0	0.02	0.85	1	1	0	0.41	0	0	1	0.85	0.43	0.98	0	0	0.98	1	1	1	0	1	0.02	1	0	1	1	0	1	1	0	0.33	0	1	0.02	0.95	0	0.21
zzz1526	zzz1526	1	Nemania maritima	Nemania	Xylariaceae	Xylariales	Sordariomycetes	Ascomycota	25	20	18	1	0	0	0	0.79	0.7	0	0.2	0	0	1	0	0.18	1	0	0.04	1	1	1	1	0	1	0.62	1	1	1	1	1	1	1	0	0	0.01	1	0.01	0.99	0	0.02
A0A1Z1CJB0	A0A1Z1CJB0	1	Cladonia uncialis subsp. uncialis	Cladonia	Cladoniaceae	OSLEUM clade	Lecanoromycetes	Ascomycota	22	19	18	0	0	0	0.87	0.97	0.88	0	0.14	0	0	0.97	0.87	0.49	0.7	0	0	0.97	0.97	0.97	0.99	0	0.97	0.72	0.97	0	0.97	0.97	0	0.97	0.88	0	0	0	0.97	0.05	0.98	0	0.01
zzzz909	zzzz909	1	Aspergillus pseudotamarii	Aspergillus	Aspergillaceae	Eurotiales	Eurotiomycetes	Ascomycota	23	18	18	0	0	0	0.04	0.92	0.84	0	0.03	0	0	1	0.04	0.34	0.78	0	0	1	1	1	1	0	1	0.28	1	0	1	1	1	1	1	0	0.99	0	1	0	0.93	0	0.02
zzzz872	zzzz872|zzzz906	2	Aspergillus nomiae	Aspergillus	Aspergillaceae	Eurotiales	Eurotiomycetes	Ascomycota	24	19	18	0	0	0.1	0.92	1	1	0	0.48	0	0	1	0.92	0.51	0.98	0	0	0.98	1	1	1	0	1	0.33	1	0	1	1	0	1	1	0	0.27	0	1	0.02	0.97	0	0.25
zzzz806	zzzz806|zzzz925	2	Aspergillus elegans	Aspergillus	Aspergillaceae	Eurotiales	Eurotiomycetes	Ascomycota	23	18	18	0	0	0	0.18	1	1	0	0.35	0	0	1	0.18	0.21	0.98	0	0.01	1	1	1	1	0	1	0	1	0	1	1	0.99	1	1	0	1	0	1	0	0.78	0	0.21
zzz1476	zzz1476	1	Mycena leptocephala	Mycena	Mycenaceae	Agaricales	Agaricomycetes	Basidiomycota	27	19	18	0.02	0	0.16	0.99	1	0.97	0.05	0.39	0	0	0.87	0.99	0.77	0.62	0	0	0.97	0.87	0.87	0.87	0	0.87	0.46	0.87	0.01	0.87	0.87	0	0.87	0.86	0.05	0	0	0.87	0.16	0.99	0	0.18
zzzzz56	zzzzz56	1	Letharia lupina	Letharia	Parmeliaceae	Lecanorales	Lecanoromycetes	Ascomycota	24	20	17	1	0	0	0	0.67	0.7	0	0.23	0	0	1	0	0.2	1	0	0.09	1	1	1	1	0	1	0.69	1	1	1	1	1	1	1	0	0.04	0	1	0	0.97	0	0.03
A0A3S4DA24	A0A3S4DA24|G2QSN3	2	Thermothielavioides terrestris|Thermothielavioides terrestris NRRL 8126	Thermothielavioides	Chaetomiaceae	Sordariales	Sordariomycetes	Ascomycota	24	18	17	1	0	0	0.07	0.01	0	0	0	0	0	1	0.07	0.3	0.57	0	0.16	1	1	1	1	0	1	0.9	1	1	1	1	0.9	1	0.99	0	0	0	1	0.27	1	0	0
A0A175VUX0	A0A175VUX0	1	Madurella mycetomatis	Madurella	Sordariales incertae sedi	Sordariales	Sordariomycetes	Ascomycota	23	17	17	1	0	0	0.02	0	0	0	0	0	0	1	0.02	0.18	0.37	0	0.04	1	1	1	1	0	1	0.74	1	1	1	1	1	1	0.97	0	0	0	1	0.14	1	0	0
A0A4Q4W484	A0A4Q4W484	1	Monosporascus sp. CRB-8-3	Monosporascus	Xylariales incertae sedis	Xylariales	Sordariomycetes	Ascomycota	23	17	17	1	0	0	0	0.14	0.14	0	0.01	0	0	1	0	0.04	0.99	0	0.02	1	1	1	1	0	1	0.08	1	1	1	1	1	1	1	0	0	0	1	0	0.79	0	0
A0A2J8FNB6	A0A2J8FNB6|A0A366NE02	2	Verticillium dahliae	Verticillium	Plectosphaerellaceae	Glomerellales	Sordariomycetes	Ascomycota	23	17	17	1	0	0	0	0.4	0.27	0	0.07	0	0	1	0	0.09	1	0	0.02	0.98	1	1	1	0	1	0.09	1	1	1	1	0.98	1	1	0	0	0	1	0	0.86	0	0
A0A0G4KST7	A0A0G4KST7	1	Verticillium longisporum	Verticillium	Plectosphaerellaceae	Glomerellales	Sordariomycetes	Ascomycota	21	17	17	1	0	0	0	0.13	0.06	0	0.01	0	0	1	0	0.02	0.97	0	0	0.96	1	1	1	0	1	0	1	1	1	1	0.75	1	1	0	0	0	1	0	0.76	0	0
zzz1400	zzz1400	1	Madurella mycetomatis	Madurella	NA	Sordariales	Sordariomycetes	Ascomycota	23	17	17	1	0	0	0.02	0	0	0	0	0	0	1	0.02	0.18	0.37	0	0.04	1	1	1	1	0	1	0.74	1	1	1	1	1	1	0.97	0	0	0	1	0.14	1	0	0
zzz1747	zzz1747	1	Verticillium dahliae	Verticillium	Plectosphaerellaceae	Glomerellales	Sordariomycetes	Ascomycota	23	17	17	1	0	0	0	0.4	0.27	0	0.07	0	0	1	0	0.09	1	0	0.02	0.98	1	1	1	0	1	0.09	1	1	1	1	0.98	1	1	0	0	0	1	0	0.86	0	0
zzz1189	zzz1189	1	Helotiales sp.	NA	NA	Helotiales	Leotiomycetes	Ascomycota	21	17	17	1	0	0	0	0.01	0.02	0	0	0	0	1	0	0.05	0.96	0	0	1	1	1	1	0	1	0.07	1	1	1	1	1	1	1	0	0	0	1	0	0.93	0	0
zzz1637	zzz1637	1	Podospora appendiculata	Podospora	Chaetomiaceae	Sordariales	Sordariomycetes	Ascomycota	24	18	17	1	0	0	0	0.08	0.09	0	0.01	0	0	1	0	0.13	1	0	0.06	1	1	1	1	0	1	0.55	1	1	1	1	1	1	1	0	0	0	1	0.02	0.99	0	0
zzz1010	zzz1010	1	Cercophora scortea	Cercophora	Lasiosphaeriaceae	Sordariales	Sordariomycetes	Ascomycota	24	17	17	1	0	0	0	0.06	0.05	0	0.01	0	0	1	0	0.12	1	0	0.04	1	1	1	1	0	1	0.36	1	1	1	1	1	1	1	0	0	0	1	0.01	0.95	0	0
zzz1749	zzz1749	1	Verticillium longisporum	Verticillium	Plectosphaerellaceae	Glomerellales	Sordariomycetes	Ascomycota	21	17	17	1	0	0	0	0.13	0.06	0	0.01	0	0	1	0	0.02	0.97	0	0	0.96	1	1	1	0	1	0	1	1	1	1	0.75	1	1	0	0	0	1	0	0.76	0	0
zzz1821	zzz1821	1	Xylariales sp. PMI_506	NA	NA	Xylariales	Sordariomycetes	Ascomycota	23	17	17	0.76	0	0	0	0.34	0.17	0	0.02	0	0	1	0	0.08	0.99	0	0.01	1	1	1	1	0	1	0.23	1	0.97	1	1	0.88	1	1	0	0	0	1	0	0.84	0	0
zzz1806	zzz1806	1	Xylariaceae sp. FL1651	NA	Xylariaceae	Xylariales	Sordariomycetes	Ascomycota	22	17	17	1	0	0	0	0.15	0.16	0	0.02	0	0	1	0	0.03	1	0	0.02	1	1	1	1	0	1	0	1	1	1	1	1	1	1	0	0	0	1	0	0.79	0	0
A0A1V6RPC9	A0A1V6RPC9	1	Penicillium solitum	Penicillium	Aspergillaceae	Eurotiales	Eurotiomycetes	Ascomycota	22	19	17	0	0	0.05	0.87	0.99	0.95	0	0.13	0	0	1	0.87	0.53	0.65	0	0	0.89	1	1	1	0	1	0	1	0	1	1	0	1	0.97	0	0	0	1	0.01	0.87	0	0.08
zzz1597	zzz1597	1	Penicillium thymicola	Penicillium	Aspergillaceae	Eurotiales	Eurotiomycetes	Ascomycota	23	18	17	0	0	0.23	0.99	0.99	0.94	0	0.19	0	0	0.92	0.99	0.63	0.5	0	0	0.92	0.92	0.92	0.96	0	0.92	0.49	0.92	0	0.92	0.92	0	0.92	0.8	0	0	0	0.92	0.01	0.98	0	0.11
zzzzz59	zzzzz59	1	Pseudevernia furfuracea	Pseudevernia	Parmeliaceae	Lecanorales	Lecanoromycetes	Ascomycota	23	20	17	0.98	0	0	0	0.56	0.51	0	0.05	0	0	1	0	0.16	1	0	0.06	1	1	1	1	0	1	0.55	1	1	1	1	1	1	1	0	0	0	1	0	0.92	0	0.01
zzz1641	zzz1641	1	Podosordaria jugoyasan	Podosordaria	Xylariaceae	Xylariales	Sordariomycetes	Ascomycota	24	18	17	1	0	0	0	0.59	0.42	0	0.13	0	0	1	0	0.1	1	0	0.01	1	1	1	1	0	1	0.18	1	1	1	1	1	1	1	0	0	0.01	1	0	0.98	0	0.01
zzz1594	zzz1594	1	Penicillium solitum	Penicillium	Aspergillaceae	Eurotiales	Eurotiomycetes	Ascomycota	21	19	17	0	0	0.05	0.84	0.99	0.94	0	0.11	0	0	1	0.84	0.51	0.53	0	0	0.88	1	1	1	0	1	0	1	0	1	1	0	1	0.97	0	0	0	1	0	0.84	0	0.07
zzz1678	zzz1678	1	Rutstroemia firma	Rutstroemia	Rutstroemiaceae	Helotiales	Leotiomycetes	Ascomycota	21	17	17	1	0	0	0	0.08	0.03	0	0	0	0	1	0	0.03	0.95	0	0	1	1	1	1	0	1	0.18	1	1	1	1	1	1	1	0	0	0	1	0	0.92	0	0
zzz1628	zzz1628	1	Xylariales sp. AK1849	NA	NA	Xylariales	Sordariomycetes	Ascomycota	23	17	17	0.98	0	0	0	0.17	0.11	0	0.02	0	0	1	0	0.05	1	0	0.01	0.99	1	1	1	0	1	0.11	1	1	1	1	1	1	1	0	0	0	1	0	0.71	0	0
zzz1739	zzz1739|zzzz751	2	Trichophyton verrucosum	Trichophyton	Arthrodermataceae	Onygenales	Eurotiomycetes	Ascomycota	24	20	17	0	0	0.05	0.98	1	0.97	0	0.12	0	0	1	0.98	0.54	0.67	0	0	0.91	1	1	1	0	1	0.26	1	0	1	1	0	1	0.96	0	0.55	0	1	0.01	0.96	0	0.07
zzz1741	zzz1741	1	Truncatella angustata	Truncatella	Sporocadaceae	Xylariales	Sordariomycetes	Ascomycota	23	17	17	1	0	0	0	0.24	0.17	0	0.04	0	0	1	0	0.06	1	0	0.03	1	1	1	1	0	1	0.36	1	1	1	1	1	1	1	0	0	0	1	0	0.74	0	0
zzz1588	zzz1588	1	Penicillium nordicum	Penicillium	Aspergillaceae	Eurotiales	Eurotiomycetes	Ascomycota	28	18	17	0	0.01	0.14	0.87	0.99	0.94	0.03	0.22	0.01	0	0.99	0.87	0.46	0.69	0	0	0.93	0.99	0.99	0.99	0	0.99	0.28	0.99	0	0.99	0.99	0	0.99	0.95	0.03	0.5	0	0.99	0.01	0.93	0	0.14
zzz1188	zzz1188	1	Didymella maydis	Didymella	Didymellaceae	Pleosporales	Dothideomycetes	Ascomycota	24	17	17	0	0	0	0.07	0.95	0.88	0	0.03	0	0	1	0.07	0.39	0.81	0	0.01	0.99	1	1	1	0	1	0.1	1	0	1	1	0.93	1	1	0	0.06	0	1	0	0.85	0	0
DhelPKS	zzz1182	1	Diaporthe helianthi	Diaporthe	Diaporthaceae	Diaporthales	Sordariomycetes	Ascomycota	16	16	16	0.92	0	0	0	0	0	0	0	0	0	1	0	0	0.78	0	0	1	1	1	1	0	1	0	1	1	1	1	1	1	1	0	0	0	1	0	0	0	0
HypPKS	zzz1333|zzz1339|zzz1341	3	Hypoxylon sp. NC0597	Hypoxylon	Hypoxylaceae	Xylariales	Sordariomycetes	Ascomycota	20	16	16	1	0	0	0	0.04	0.02	0	0	0	0	1	0	0.01	0.97	0	0	0.99	1	1	1	0	1	0	1	1	1	1	1	1	1	0	0	0	1	0	0.09	0	0
HargPKS2	zzz1335|zzz1525	2	Hypoxylon argillaceum	Hypoxylon	Hypoxylaceae	Xylariales	Sordariomycetes	Ascomycota	19	16	16	1	0	0	0	0.02	0.03	0	0	0	0	1	0	0	0.91	0	0	1	1	1	1	0	1	0	1	1	1	1	1	1	1	0	0	0	1	0	0.24	0	0
A0A2P5I7D7	A0A2P5I7D7	1	Diaporthe helianthi	Diaporthe	Diaporthaceae	Diaporthales	Sordariomycetes	Ascomycota	16	16	16	0.92	0	0	0	0	0	0	0	0	0	1	0	0	0.78	0	0	1	1	1	1	0	1	0	1	1	1	1	1	1	1	0	0	0	1	0	0	0	0
A0A3D8RMV4	A0A3D8RMV4|A0A3D8SHD3	2	Coleophoma cylindrospora|Coleophoma crateriformis	Coleophoma	Dermateaceae	Helotiales	Dothideomycetes	Ascomycota	17	16	16	0.91	0	0	0	0	0	0	0	0	0	1	0	0	0.72	0	0	0.98	1	1	1	0	1	0	1	1	1	1	1	1	1	0	0	0	1	0	0.08	0	0
A0A4Q4TJU1	A0A4Q4TJU1	1	Monosporascus ibericus	Monosporascus	Xylariales incertae sedis	Xylariales	Sordariomycetes	Ascomycota	21	17	16	1	0	0	0	0.08	0.04	0	0	0	0	1	0	0.03	0.99	0	0.01	0.99	1	1	1	0	1	0	1	1	1	1	1	1	1	0	0	0	1	0	0.6	0	0
A0A4Q4T3R5	A0A4Q4T3R5|A0A4Q4V6C9|A0A4Q4V766|A0A4Q4W9L8|A0A4Q4Z7I6	5	Monosporascus sp. GIB2|Monosporascus sp. MC13-8B|Monosporascus sp. MG133|Monosporascus sp. mg162|Monosporascus sp. CRB-9-2	Monosporascus	Xylariales incertae sedis	Xylariales	Sordariomycetes	Ascomycota	21	16	16	1	0	0	0	0.09	0.07	0	0	0	0	1	0	0.03	0.99	0	0.01	0.99	1	1	1	0	1	0	1	1	1	1	1	1	1	0	0	0	1	0	0.47	0	0
A0A6P8BDL9	A0A6P8BDL9	1	Pyricularia grisea	Pyricularia	Pyriculariaceae	Magnaporthales	Sordariomycetes	Ascomycota	21	16	16	1	0	0	0	0.04	0.04	0	0.01	0	0	1	0	0.01	0.97	0	0	1	1	1	1	0	1	0	1	1	1	1	1	1	1	0	0	0	1	0	0.44	0	0
A0A010QIZ4	A0A010QIZ4|A0A135TF20|A0A135V7Q6|A0A1G4AWG8	4	Colletotrichum fioriniae PJ7|Colletotrichum simmondsii|Colletotrichum salicis|Colletotrichum orchidophilum	Colletotrichum	Glomerellaceae	Glomerellales	Sordariomycetes	Ascomycota	19	16	16	0.9	0	0	0	0.02	0	0	0	0	0	1	0	0.02	0.88	0	0	0.98	1	1	1	0	1	0	1	1	1	1	1	1	1	0	0	0	1	0	0.38	0	0
A0A4R8QT34	A0A4R8QT34|A0A4V6QEC4|A0A4V6QFL2|N4VH08	4	Colletotrichum trifolii|Colletotrichum spinosum|Colletotrichum sidae|Colletotrichum orbiculare MAFF 240422	Colletotrichum	Glomerellaceae	Glomerellales	Sordariomycetes	Ascomycota	18	16	16	0.99	0	0	0	0	0	0	0	0	0	1	0	0.01	0.76	0	0	0.99	1	1	1	0	1	0	1	1	1	1	1	1	1	0	0	0	1	0	0.04	0	0
A0A1Y2V619	A0A1Y2V619	1	Hypoxylon sp. CO27-5	Hypoxylon	Hypoxylaceae	Xylariales	Sordariomycetes	Ascomycota	20	16	16	1	0	0	0	0.06	0.08	0	0	0	0	1	0	0.02	0.99	0	0	0.99	1	1	1	0	1	0	1	1	1	1	1	1	1	0	0	0	1	0	0.34	0	0
A0A3M9Y6T3	A0A3M9Y6T3	1	Verticillium nonalfalfae	Verticillium	Plectosphaerellaceae	Glomerellales	Sordariomycetes	Ascomycota	24	16	16	1	0	0	0	0.32	0.18	0	0.02	0	0	1	0	0.08	0.94	0	0.02	0.97	1	1	1	0	1	0.13	1	1	1	1	0.12	1	1	0	0	0	1	0.01	0.94	0	0
zzz1132	zzz1132	1	Boliniaceae sp. AZ0804	NA	Boliniaceae	Boliniales	Sordariomycetes	Ascomycota	26	22	16	1	0	0	0.61	0.51	0.35	0	0.08	0	0	0.99	0.61	0.57	0.69	0	0.12	0.99	0.99	0.99	0.99	0	0.99	0.84	0.99	1	0.99	0.99	0.01	0.99	0.94	0	0	0	0.99	0.61	1	0	0
zzz1648	zzz1648	1	Pseudographis elatina	Pseudographis	Triblidiaceae	Triblidiales	Leotiomycetes	Ascomycota	21	16	16	0.76	0	0	0	0.16	0.08	0	0	0	0	1	0	0.07	0.86	0	0	0.99	1	1	1	0	1	0.1	1	0.96	1	1	0.18	1	1	0	0	0	1	0	0.89	0	0
zzz1689	zzz1689	1	Sordaria brevicollis	Sordaria	Sordariaceae	Sordariales	Sordariomycetes	Ascomycota	18	16	16	1	0	0	0	0	0	0	0	0	0	1	0	0.01	0.82	0	0	0.96	1	1	1	0	1	0	1	1	1	1	0.99	1	1	0	0	0	1	0	0.31	0	0
zzz1327	zzz1327	1	Hypoxylon sp. FL0543	Hypoxylon	Hypoxylaceae	Xylariales	Sordariomycetes	Ascomycota	17	16	16	0.97	0	0	0	0	0	0	0	0	0	1	0	0	0.92	0	0	0.98	1	1	1	0	1	0	1	1	1	1	1	1	1	0	0	0	1	0	0.02	0	0
zzz1522	zzz1522	1	Nemania sp. NC0429	Nemania	Xylariaceae	Xylariales	Sordariomycetes	Ascomycota	21	17	16	1	0	0	0	0.02	0.06	0	0	0	0	1	0	0.02	1	0	0.01	1	1	1	1	0	1	0	1	1	1	1	1	1	1	0	0	0	1	0	0.6	0	0
zzz1542	zzz1542	1	Nemania serpens	Nemania	Xylariaceae	Xylariales	Sordariomycetes	Ascomycota	22	17	16	1	0	0	0	0.05	0.05	0	0.01	0	0	1	0	0.02	1	0	0.01	1	1	1	1	0	1	0	1	1	1	1	1	1	1	0	0	0	1	0	0.6	0	0
zzz1128	zzz1128	1	Coniochaeta sp. PMI_546	Coniochaeta	Coniochaetaceae	Coniochaetales	Sordariomycetes	Ascomycota	21	17	16	1	0	0	0	0.06	0.04	0	0	0	0	1	0	0.02	0.98	0	0.01	0.99	1	1	1	0	1	0	1	1	1	1	1	1	1	0	0	0	1	0	0.64	0	0
zzz1540	zzz1540	1	Niesslia exilis	Niesslia	Niessliaceae	Hypocreales	Sordariomycetes	Ascomycota	23	16	16	0.84	0	0	0.01	0.14	0.1	0	0.01	0	0	1	0.01	0.04	0.87	0	0	0.93	1	1	1	0	1	0.08	1	0.92	1	1	0	1	0.99	0	0	0	1	0	0.75	0	0
zzz1331	zzz1331	1	Hypoxylon sp. FL1857	Hypoxylon	Hypoxylaceae	Xylariales	Sordariomycetes	Ascomycota	17	16	16	0.9	0	0	0	0	0	0	0	0	0	1	0	0	0.93	0	0	0.97	1	1	1	0	1	0	1	1	1	1	1	1	1	0	0	0	1	0	0.02	0	0
zzz1370	zzz1370|zzz1371	2	Lasiosphaeria hispida	Lasiosphaeria	Lasiosphaeriaceae	Sordariales	Sordariomycetes	Ascomycota	22	17	16	1	0	0	0	0.02	0.02	0	0.01	0	0	1	0	0.02	0.97	0	0.01	0.96	1	1	1	0	1	0	1	1	1	1	1	1	1	0	0	0	1	0	0.57	0	0
zzz1722	zzz1722	1	Canariomyces arenarius	Canariomyces	Chaetomiaceae	Sordariales	Sordariomycetes	Ascomycota	23	17	16	1	0	0	0.06	0	0	0	0	0	0	1	0.06	0.15	0.13	0	0.03	1	1	1	1	0	1	0.72	1	1	1	1	0.53	1	0.76	0	0	0	1	0.19	1	0	0
zzz1799	zzz1799	1	Xylariaceae sp. FL0662B	NA	Xylariaceae	Xylariales	Sordariomycetes	Ascomycota	21	16	16	0.99	0	0	0	0.04	0.01	0	0	0	0	1	0	0.02	0.98	0	0.01	0.98	1	1	1	0	1	0	1	1	1	1	1	1	1	0	0	0	1	0	0.14	0	0
zzz1599	zzz1599	1	Pestalotiopsis sp. NC0098	Pestalotiopsis	Sporocadaceae	Xylariales	Sordariomycetes	Ascomycota	18	16	16	1	0	0	0	0	0	0	0	0	0	1	0	0.02	0.86	0	0	1	1	1	1	0	1	0	1	1	1	1	1	1	1	0	0	0	1	0	0.19	0	0
zzz1103	zzz1103	1	Colletotrichum orbiculare	Colletotrichum	Glomerellaceae	Glomerellales	Sordariomycetes	Ascomycota	18	16	16	0.99	0	0	0	0	0	0	0	0	0	1	0	0.01	0.78	0	0	0.99	1	1	1	0	1	0	1	1	1	1	1	1	1	0	0	0	1	0	0.05	0	0
zzz1108	zzz1108|zzz1121	2	Colletotrichum somersetense	Colletotrichum	Glomerellaceae	Glomerellales	Sordariomycetes	Ascomycota	18	16	16	0.71	0	0	0	0	0	0	0	0	0	1	0	0.02	0.89	0	0	0.98	1	1	1	0	1	0	1	1	1	1	1	1	1	0	0	0	1	0	0.21	0	0
zzz1330	zzz1330	1	Hypoxylon sp. FL1284	Hypoxylon	Hypoxylaceae	Xylariales	Sordariomycetes	Ascomycota	17	16	16	0.89	0	0	0	0	0	0	0	0	0	1	0	0	0.89	0	0	0.97	1	1	1	0	1	0	1	1	1	1	1	1	1	0	0	0	1	0	0.16	0	0
zzz1346	zzz1346	1	Hypoxylon rubiginosum	Hypoxylon	Hypoxylaceae	Xylariales	Sordariomycetes	Ascomycota	18	16	16	0.92	0	0	0	0	0	0	0	0	0	1	0	0.01	0.85	0	0	0.98	1	1	1	0	1	0	1	1	1	1	1	1	1	0	0	0	1	0	0.17	0	0
zzz1337	zzz1337	1	Hypoxylon cercidicola	Hypoxylon	Hypoxylaceae	Xylariales	Sordariomycetes	Ascomycota	17	16	16	0.84	0	0	0	0	0	0	0	0	0	1	0	0	0.84	0	0	0.98	1	1	1	0	1	0	1	1	1	1	1	1	1	0	0	0	1	0	0.03	0	0
zzz1766	zzz1766	1	Xylariaceae sp. FL0804	NA	Xylariaceae	Xylariales	Sordariomycetes	Ascomycota	17	16	16	0.96	0	0	0	0	0	0	0	0	0	1	0	0	0.94	0	0	0.98	1	1	1	0	1	0	1	1	1	1	1	1	1	0	0	0	1	0	0.1	0	0
zzzz731	zzzz731	1	Annulohypoxylon bovei	Annulohypoxylon	Hypoxylaceae	Xylariales	Sordariomycetes	Ascomycota	22	17	16	1	0	0	0	0.07	0.04	0	0.01	0	0	1	0	0.04	1	0	0	1	1	1	1	0	1	0.12	1	1	1	1	1	1	1	0	0	0	1	0	0.7	0	0
zzz1808	zzz1808	1	Xylariomycetidae sp. FL2044	NA	NA	NA	Sordariomycetes	Ascomycota	20	16	16	1	0	0	0	0.06	0.02	0	0	0	0	1	0	0.04	1	0	0	0.99	1	1	1	0	1	0	1	1	1	1	1	1	1	0	0	0	1	0	0.32	0	0
zzz1344	zzz1344|zzz1348	2	Hypomontagnella monticulosa	Hypomontagnella	Hypoxylaceae	Xylariales	Sordariomycetes	Ascomycota	17	16	16	0.73	0	0	0	0	0	0	0	0	0	1	0	0	0.91	0	0	0.97	1	1	1	0	1	0	1	1	1	1	1	1	1	0	0	0	1	0	0.03	0	0
zzz1343	zzz1343	1	Hypoxylon fuscum	Hypoxylon	Hypoxylaceae	Xylariales	Sordariomycetes	Ascomycota	20	17	16	0.87	0	0	0	0.05	0.03	0	0	0	0	1	0	0.04	0.97	0	0	0.99	1	1	1	0	1	0	1	1	1	1	1	1	1	0	0	0	1	0	0.52	0	0
zzz1551	zzz1551	1	Ophiostoma novo-ulmi	Ophiostoma	Ophiostomataceae	Ophiostomatales	Sordariomycetes	Ascomycota	19	17	16	1	0	0	0	0.01	0	0	0	0	0	1	0	0.02	0.83	0	0	0.96	1	1	1	0	1	0	1	1	1	1	1	1	1	0	0	0	1	0	0.55	0	0
zzz1754	zzz1754	1	Whalleya microplaca	Whalleya	Xylariaceae	Xylariales	Sordariomycetes	Ascomycota	21	16	16	0.97	0	0	0	0.04	0.03	0	0	0	0	1	0	0.02	0.96	0	0.01	0.98	1	1	1	0	1	0	1	1	1	1	1	1	1	0	0	0	1	0	0.27	0	0
A0A0F0IH46	A0A0F0IH46|A0A5N6EYA5	2	Aspergillus parasiticus SU-1|Aspergillus novoparasiticus	Aspergillus	Aspergillaceae	Eurotiales	Eurotiomycetes	Ascomycota	23	18	16	0	0	0.02	0.7	1	1	0	0.43	0	0	1	0.7	0.3	0.98	0	0.01	0.97	1	1	1	0	1	0	1	0	1	1	0	1	1	0	0.15	0	1	0	0.91	0	0.22
zzz1190	zzz1190	1	Durotheca rogersii	Durotheca	Xylariaceae	Xylariales	Sordariomycetes	Ascomycota	22	17	16	1	0	0	0	0.18	0.15	0	0	0	0	1	0	0.04	0.98	0	0.01	0.99	1	1	1	0	1	0.01	1	1	1	1	1	1	1	0	0	0	1	0	0.6	0	0
zzz1366	zzz1366	1	Khuskia oryzae	Khuskia	Trichosphaeriaceae	Trichosphaeriales	Sordariomycetes	Ascomycota	17	16	16	0.93	0	0	0	0	0	0	0	0	0	1	0	0	0.91	0	0	0.96	1	1	1	0	1	0	1	1	1	1	1	1	1	0	0	0	1	0	0.05	0	0
zzz1072	zzz1072	1	Coccomyces strobi	Coccomyces	Rhytismataceae	Rhytismatales	Leotiomycetes	Ascomycota	23	17	16	1	0	0	0	0.07	0.02	0	0.01	0	0	1	0	0.09	0.79	0	0.01	0.99	1	1	1	0	1	0.51	1	1	1	1	0	1	0.99	0	0	0	1	0.02	0.99	0	0
zzz1640	zzz1640	1	Podospora didyma	Podospora	Chaetomiaceae	Sordariales	Sordariomycetes	Ascomycota	17	16	16	1	0	0	0	0	0	0	0	0	0	1	0	0	0.73	0	0	0.99	1	1	1	0	1	0	1	1	1	1	1	1	1	0	0	0	1	0	0.13	0	0
zzzz699	zzzz699	1	Emericellopsis atlantica	Emericellopsis	NA	Hypocreales	Sordariomycetes	Ascomycota	17	16	16	0.84	0	0	0	0	0	0	0	0	0	1	0	0	0.8	0	0	0.96	1	1	1	0	1	0	1	1	1	1	1	1	1	0	0	0	1	0	0.05	0	0
zzzz752	zzzz752	1	Apiospora esporlensis	Apiospora	Apiosporaceae	Xylariales	Sordariomycetes	Ascomycota	17	16	16	0.96	0	0	0	0	0	0	0	0	0	1	0	0	0.87	0	0	0.96	1	1	1	0	1	0	1	1	1	1	1	1	1	0	0	0	1	0	0.02	0	0
zzzz971	zzzz971	1	Biscogniauxia nummularia	Biscogniauxia	Xylariaceae	Xylariales	Sordariomycetes	Ascomycota	18	16	16	1	0	0	0	0	0	0	0	0	0	1	0	0.02	0.91	0	0	0.99	1	1	1	0	1	0	1	1	1	1	1	1	1	0	0	0	1	0	0.32	0	0
zzzz916	zzzz916	1	Aspergillus roseoglobulosus	Aspergillus	Aspergillaceae	Eurotiales	Eurotiomycetes	Ascomycota	22	17	16	0	0	0	0.06	1	0.97	0	0.22	0	0	1	0.06	0.15	0.96	0	0	0.99	1	1	1	0	1	0	1	0	1	1	0.54	1	1	0	0.3	0	1	0	0.84	0	0.07
zzzz847	zzzz847|zzzz877	2	Aspergillus mottae	Aspergillus	Aspergillaceae	Eurotiales	Eurotiomycetes	Ascomycota	21	16	16	0	0	0	0.4	1	0.99	0	0.2	0	0	1	0.4	0.19	0.94	0	0	0.95	1	1	1	0	1	0	1	0	1	1	0	1	1	0	0.21	0	1	0	0.74	0	0.13
MoryPKS	zzz1401|zzz1403|zzz1406|zzz1408	4	Pyricularia oryzae	Pyricularia	Pyriculariaceae	Magnaporthales	Sordariomycetes	Ascomycota	17	16	15	1	0	0	0	0	0	0	0	0	0	1	0	0	0.67	0	0	0.98	1	1	1	0	1	0	1	1	1	1	1	1	1	0	0	0	1	0	0.01	0	0
XacuPKS2	zzz1773|zzz1817	2	Xylaria acuta	Xylaria	Xylariaceae	Xylariales	Sordariomycetes	Ascomycota	16	15	15	0.99	0	0	0	0	0	0	0	0	0	1	0	0	0.26	0	0	0.98	1	1	1	0	1	0	1	1	1	1	1	1	1	0	0	0	1	0	0	0	0
zzz1409	zzz1409	1	Magnaporthiopsis poae	Magnaporthiopsis	Magnaporthaceae	Magnaporthales	Sordariomycetes	Ascomycota	17	16	15	1	0	0	0	0	0	0	0	0	0	1	0	0	0.54	0	0	0.8	1	1	1	0	1	0	1	1	1	1	1	1	1	0	0	0	1	0	0.01	0	0
zzz1031	zzz1031	1	Chaetomium thermophilum	Chaetomium	Chaetomiaceae	Sordariales	Sordariomycetes	Ascomycota	17	15	15	0.98	0	0	0	0	0	0	0	0	0	1	0	0	0.08	0	0	0.98	1	1	1	0	1	0	1	1	1	1	1	1	0.73	0	0	0	1	0	0.05	0	0
A0A4P7N209	A0A4P7N209|G4MSX3	2	Pyricularia oryzae|Pyricularia oryzae 70-15	Pyricularia	Pyriculariaceae	Magnaporthales	Sordariomycetes	Ascomycota	17	16	15	1	0	0	0	0	0	0	0	0	0	1	0	0	0.67	0	0	0.98	1	1	1	0	1	0	1	1	1	1	1	1	1	0	0	0	1	0	0.01	0	0
J3NIV0	J3NIV0	1	Gaeumannomyces tritici R3-111a-1	Gaeumannomyces	Magnaporthaceae	Magnaporthales	Sordariomycetes	Ascomycota	16	16	15	1	0	0	0	0	0	0	0	0	0	1	0	0	0.59	0	0	0.96	1	1	1	0	1	0	1	1	1	1	1	1	1	0	0	0	1	0	0	0	0
A0A1Y2TQY9	A0A1Y2TQY9	1	Hypoxylon sp. EC38	Hypoxylon	Hypoxylaceae	Xylariales	Sordariomycetes	Ascomycota	16	15	15	0.71	0	0	0	0	0	0	0	0	0	1	0	0	0.5	0	0	0.98	1	1	1	0	1	0	1	0.99	1	1	1	1	1	0	0	0	1	0	0	0	0
A0A084AQX0	A0A084AQX0|A0A084RHL5	2	Stachybotrys chartarum IBT 7711|Stachybotrys chartarum IBT 40288	Stachybotrys	Stachybotryaceae	Hypocreales	Sordariomycetes	Ascomycota	17	16	15	0.57	0	0	0	0	0	0	0	0	0	1	0	0	0.78	0	0	0.84	1	1	1	0	1	0	1	0.92	1	1	0.98	1	1	0	0	0	1	0	0.06	0	0
A0A0C4E6R1	A0A0C4E6R1	1	Magnaporthiopsis poae ATCC 64411	Magnaporthiopsis	Magnaporthaceae	Magnaporthales	Sordariomycetes	Ascomycota	17	16	15	1	0	0	0	0	0	0	0	0	0	1	0	0	0.54	0	0	0.8	1	1	1	0	1	0	1	1	1	1	1	1	1	0	0	0	1	0	0.01	0	0
E3QX44	E3QX44	1	Colletotrichum graminicola M1.001	Colletotrichum	Glomerellaceae	Glomerellales	Sordariomycetes	Ascomycota	17	16	15	0.9	0	0	0	0	0	0	0	0	0	1	0	0	0.65	0	0	0.98	1	1	1	0	1	0	1	1	1	1	1	1	1	0	0	0	1	0	0.08	0	0
G4V0B4	G4V0B4	1	Neurospora tetrasperma FGSC 2509	Neurospora	Sordariaceae	Sordariales	Sordariomycetes	Ascomycota	17	15	15	0.83	0	0	0	0	0	0	0	0	0	1	0	0	0.1	0	0	0.87	1	1	1	0	1	0	1	0.98	1	1	0.96	1	0.99	0	0	0	1	0	0.02	0	0
A0A0B0E7N5	A0A0B0E7N5|Q7S6N4|zzzzzz0	3	Neurospora crassa|Neurospora crassa OR74A	Neurospora	Sordariaceae	Sordariales	Sordariomycetes	Ascomycota	17	15	15	0.88	0	0	0	0	0	0	0	0	0	1	0	0	0.13	0	0	0.87	1	1	1	0	1	0	1	1	1	1	0.95	1	0.99	0	0	0	1	0	0.03	0	0
zzz1513	zzz1513|zzz1534|zzz1535|zzz1536|zzz1538	5	Neurospora crassa	Neurospora	Sordariaceae	Sordariales	Sordariomycetes	Ascomycota	17	15	15	0.88	0	0	0	0	0	0	0	0	0	1	0	0	0.13	0	0	0.87	1	1	1	0	1	0	1	1	1	1	0.95	1	0.99	0	0	0	1	0	0.03	0	0
zzz1539	zzz1539	1	Neurospora tetrasperma	Neurospora	Sordariaceae	Sordariales	Sordariomycetes	Ascomycota	17	15	15	0.83	0	0	0	0	0	0	0	0	0	1	0	0	0.1	0	0	0.87	1	1	1	0	1	0	1	0.98	1	1	0.96	1	0.99	0	0	0	1	0	0.02	0	0
F0XBZ2	F0XBZ2	1	Grosmannia clavigera kw1407	Grosmannia	Ophiostomataceae	Ophiostomatales	Sordariomycetes	Ascomycota	22	16	15	0.7	0	0	0	0.49	0.31	0	0.02	0	0	1	0	0.09	0.94	0	0.01	0.99	1	1	1	0	1	0.07	1	0.9	1	1	0	1	1	0	0	0	1	0	0.93	0	0
zzzz749	zzzz749	1	Apodospora peruviana	Apodospora	Lasiosphaeriaceae	Sordariales	Sordariomycetes	Ascomycota	17	15	15	1	0	0	0	0	0	0	0	0	0	1	0	0	0.33	0	0	0.99	1	1	1	0	1	0	1	1	1	1	1	1	1	0	0	0	1	0	0.22	0	0
zzz1004	zzz1004	1	Cercophora caudata	Cercophora	Lasiosphaeriaceae	Sordariales	Sordariomycetes	Ascomycota	16	15	15	0.97	0	0	0	0	0	0	0	0	0	1	0	0	0.09	0	0	0.85	1	1	1	0	1	0	1	1	1	1	1	1	0.99	0	0	0	1	0	0	0	0
zzzz695	zzzz695	1	Chaetomium strumarium	Chaetomium	Chaetomiaceae	Sordariales	Sordariomycetes	Ascomycota	24	18	15	1	0	0	0.01	0.01	0	0	0	0	0	1	0.01	0.14	0.56	0	0.03	0.99	1	1	1	0	1	0.56	1	1	1	1	0.54	1	0.98	0	0	0	1	0.04	1	0	0
zzz1639	zzz1639	1	Podospora curvicolla	Podospora	Chaetomiaceae	Sordariales	Sordariomycetes	Ascomycota	17	15	15	0.99	0	0	0	0	0	0	0	0	0	1	0	0	0.31	0	0	0.91	1	1	1	0	1	0	1	1	1	1	0.9	1	1	0	0	0	1	0	0.14	0	0
zzz1552	zzz1552	1	Ophiostoma piliferum	Ophiostoma	Ophiostomataceae	Ophiostomatales	Sordariomycetes	Ascomycota	17	15	15	1	0	0	0	0	0	0	0	0	0	1	0	0	0.16	0	0	0.91	1	1	1	0	1	0	1	1	1	1	0.98	1	1	0	0	0	1	0	0.16	0	0
zzzz982	zzzz982	1	Lasiosphaeriaceae sp. AZ0830	NA	Lasiosphaeriaceae	Sordariales	Sordariomycetes	Ascomycota	17	15	15	0.96	0	0	0	0	0	0	0	0	0	1	0	0	0.1	0	0	0.78	1	1	1	0	1	0	1	0.99	1	1	0.98	1	0.89	0	0	0	1	0	0.06	0	0
zzz1300	zzz1300	1	Gaeumannomyces tritici	Gaeumannomyces	Magnaporthaceae	Magnaporthales	Sordariomycetes	Ascomycota	16	16	15	1	0	0	0	0	0	0	0	0	0	1	0	0	0.59	0	0	0.96	1	1	1	0	1	0	1	1	1	1	1	1	1	0	0	0	1	0	0	0	0
zzz1554	zzz1554	1	Ophiostoma sp. PMI_507	Ophiostoma	Ophiostomataceae	Ophiostomatales	Sordariomycetes	Ascomycota	16	15	15	0.73	0	0	0	0	0	0	0	0	0	1	0	0	0.06	0	0	0.9	1	1	1	0	1	0	1	1	1	1	1	1	1	0	0	0	1	0	0	0	0
zzz1369	zzz1369	1	Lachnellula subtilissima	Lachnellula	Lachnaceae	Helotiales	Leotiomycetes	Ascomycota	17	15	15	1	0	0	0	0	0	0	0	0	0	1	0	0	0.13	0	0	1	1	1	1	0	1	0	1	1	1	1	1	1	0.97	0	0	0	1	0	0.17	0	0
zzz1764	zzz1764	1	Xylariomycetidae sp. FL0641	NA	NA	NA	Sordariomycetes	Ascomycota	17	16	15	0.61	0	0	0	0	0	0	0	0	0	1	0	0	0.74	0	0	0.95	1	1	1	0	1	0	1	0.97	1	1	1	1	1	0	0	0	1	0	0.05	0	0
zzz1136	zzz1136	1	Corynascus similis	Corynascus	Chaetomiaceae	Sordariales	Sordariomycetes	Ascomycota	20	16	15	1	0	0	0	0	0	0	0	0	0	1	0	0.03	0.04	0	0.01	1	1	1	0.98	0	1	0.08	1	1	1	1	0.97	1	0.61	0	0	0	1	0	0.8	0	0
zzzz746	zzzz746	1	Apiosordaria backusii	Apiosordaria	Lasiosphaeriaceae	Sordariales	Sordariomycetes	Ascomycota	17	15	15	0.99	0	0	0	0	0	0	0	0	0	1	0	0	0.16	0	0	0.99	1	1	1	0	1	0	1	1	1	1	0.99	1	0.95	0	0	0	1	0	0.35	0	0
zzz1385	zzz1385	1	Lollipopaia minuta	Lollipopaia	Valsaceae	Diaporthales	Sordariomycetes	Ascomycota	17	15	15	1	0	0	0	0	0	0	0	0	0	1	0	0	0.11	0	0	0.95	1	1	1	0	1	0	1	1	1	1	1	1	0.99	0	0	0	1	0	0.04	0	0
A0A101MP05	A0A101MP05|A0A1V6P2N9	2	Penicillium freii|Penicillium polonicum	Penicillium	Aspergillaceae	Eurotiales	Eurotiomycetes	Ascomycota	21	17	15	0	0	0.03	0.6	0.99	0.93	0	0.03	0	0	1	0.6	0.46	0.42	0	0	0.87	1	1	1	0	1	0	1	0	1	1	0	1	0.96	0	0	0	1	0	0.75	0	0.04
zzz1364	zzz1364|zzz1368	2	Kretzschmaria deusta	Kretzschmaria	Xylariaceae	Xylariales	Sordariomycetes	Ascomycota	16	16	15	1	0	0	0	0	0	0	0	0	0	1	0	0	0.56	0	0	0.98	1	1	1	0	1	0	1	1	1	1	1	1	1	0	0	0	1	0	0	0	0
zzz1185	zzz1185	1	Diaporthaceae sp. PMI_573	NA	Diaporthaceae	Diaporthales	Sordariomycetes	Ascomycota	17	15	15	0.07	0	0	0	0.01	0	0	0	0	0	1	0	0	0.71	0	0	0.96	1	1	1	0	1	0	1	0.79	1	1	1	1	1	0	0	0	1	0	0	0	0
zzz1698	zzz1698|zzz1702	2	Stachybotrys chartarum	Stachybotrys	Stachybotryaceae	Hypocreales	Sordariomycetes	Ascomycota	17	16	15	0.55	0	0	0	0	0	0	0	0	0	1	0	0	0.75	0	0	0.83	1	1	1	0	1	0	1	0.93	1	1	0.99	1	1	0	0	0	1	0	0.03	0	0
zzz1794	zzz1794	1	Xylariaceae sp. FL0016	NA	Xylariaceae	Xylariales	Sordariomycetes	Ascomycota	16	16	15	0.95	0	0	0	0	0	0	0	0	0	1	0	0	0.67	0	0	0.99	1	1	1	0	1	0	1	1	1	1	1	1	1	0	0	0	1	0	0	0	0
zzz1347	zzz1347	1	Hypoxylon rubiginosum	Hypoxylon	Hypoxylaceae	Xylariales	Sordariomycetes	Ascomycota	16	16	15	0.81	0	0	0	0	0	0	0	0	0	1	0	0	0.6	0	0	0.98	1	1	1	0	1	0	1	1	1	1	1	1	1	0	0	0	1	0	0	0	0
zzz1181	zzz1181	1	Diatrype disciformis	Diatrype	Diatrypaceae	Xylariales	Sordariomycetes	Ascomycota	17	15	15	0.8	0	0	0	0	0	0	0	0	0	1	0	0	0.28	0	0	0.9	1	1	1	0	1	0	1	0.95	1	1	0.99	1	1	0	0	0	1	0	0.02	0	0
zzz1820	zzz1820	1	Xylaria palmicola	Xylaria	Xylariaceae	Xylariales	Sordariomycetes	Ascomycota	16	16	15	1	0	0	0	0	0	0	0	0	0	1	0	0	0.67	0	0	0.99	1	1	1	0	1	0	1	1	1	1	1	1	1	0	0	0	1	0	0	0	0
zzzz733	zzzz733	1	Annulohypoxylon minutellum	Annulohypoxylon	Hypoxylaceae	Xylariales	Sordariomycetes	Ascomycota	17	16	15	0.64	0	0	0	0	0	0	0	0	0	1	0	0	0.9	0	0	0.98	1	1	1	0	1	0	1	1	1	1	1	1	1	0	0	0	1	0	0.12	0	0
zzz1580	zzz1580|zzz1591	2	Penicillium freii	Penicillium	Aspergillaceae	Eurotiales	Eurotiomycetes	Ascomycota	21	17	15	0	0	0.03	0.6	0.99	0.93	0	0.03	0	0	1	0.6	0.46	0.42	0	0	0.87	1	1	1	0	1	0	1	0	1	1	0	1	0.96	0	0	0	1	0	0.75	0	0.04
zzz1091	zzz1091	1	Colletotrichum graminicola	Colletotrichum	Glomerellaceae	Glomerellales	Sordariomycetes	Ascomycota	17	16	15	0.9	0	0	0	0	0	0	0	0	0	1	0	0	0.65	0	0	0.98	1	1	1	0	1	0	1	1	1	1	1	1	1	0	0	0	1	0	0.08	0	0
A0A1S9DA41	A0A1S9DA41	1	Aspergillus oryzae	Aspergillus	Aspergillaceae	Eurotiales	Eurotiomycetes	Ascomycota	21	17	15	0	0	0	0	0.76	0.61	0	0.02	0	0	1	0	0.09	0.62	0	0	0.99	1	1	1	0	1	0.01	1	0	1	1	1	1	1	0	0.01	0	1	0	0.78	0	0.02
zzz1726	zzz1726	1	Thermothielavioides terrestris	Thermothielavioides	Chaetomiaceae	Sordariales	Sordariomycetes	Ascomycota	20	15	15	1	0	0	0	0	0	0	0	0	0	1	0	0.09	0.25	0	0.02	1	1	1	1	0	1	0.18	1	1	1	1	0.36	1	0.83	0	0	0	1	0	0.99	0	0
zzzzz15	zzzzz15	1	Alectoria sarmentosa	Alectoria	Parmeliaceae	Lecanorales	Lecanoromycetes	Ascomycota	19	15	15	0	0	0	0	0.3	0.25	0	0	0	0	1	0	0.08	0.89	0	0	1	1	1	1	0	1	0.17	1	0	1	1	1	1	1	0	0	0	1	0	0.87	0	0
zzzz729	zzzz729	1	Amylocarpus encephaloides	Amylocarpus	NA	Helotiales	Leotiomycetes	Ascomycota	16	15	15	0.83	0	0	0	0	0	0	0	0	0	1	0	0	0.28	0	0	0.98	1	1	1	0	1	0	1	1	1	1	1	1	1	0	0	0	1	0	0	0	0
zzz1829	zzz1829	1	Halenospora varia	Halenospora	Leotiaceae	Leotiales	Leotiomycetes	Ascomycota	16	15	15	0.85	0	0	0	0	0	0	0	0	0	1	0	0	0.11	0	0	0.99	1	1	1	0	1	0	1	1	1	1	1	1	1	0	0	0	1	0	0	0	0
zzzzz58	zzzzz58	1	Parmelia sp	Parmelia	Parmeliaceae	Lecanorales	Lecanoromycetes	Ascomycota	19	15	15	0	0	0	0	0.36	0.25	0	0	0	0	1	0	0.11	0.78	0	0	1	1	1	1	0	1	0.19	1	0	1	1	1	1	1	0	0	0	1	0	0.89	0	0
zzz1316	zzz1316	1	Grosmannia clavigera	Grosmannia	Ophiostomataceae	Ophiostomatales	Sordariomycetes	Ascomycota	22	16	15	0.7	0	0	0	0.49	0.31	0	0.02	0	0	1	0	0.09	0.94	0	0.01	0.99	1	1	1	0	1	0.07	1	0.9	1	1	0	1	1	0	0	0	1	0	0.93	0	0
zzz1530	zzz1530	1	Helotiales sp.	NA	NA	Helotiales	Leotiomycetes	Ascomycota	19	16	15	1	0	0	0	0	0	0	0	0	0	1	0	0.01	0.42	0	0	1	1	1	1	0	1	0.01	1	1	1	1	1	1	1	0	0	0	1	0	0.7	0	0
zzz1787	zzz1787	1	Xylaria cubensis	Xylaria	Xylariaceae	Xylariales	Sordariomycetes	Ascomycota	16	15	15	0.81	0	0	0	0	0	0	0	0	0	1	0	0	0.15	0	0	0.97	1	1	1	0	1	0	1	1	1	1	1	1	1	0	0	0	1	0	0	0	0
zzz1782	zzz1782|zzz1785	2	Xylaria castorea	Xylaria	Xylariaceae	Xylariales	Sordariomycetes	Ascomycota	16	15	15	0.91	0	0	0	0	0	0	0	0	0	1	0	0	0.07	0	0	0.97	1	1	1	0	1	0	1	1	1	1	1	1	0.99	0	0	0	1	0	0	0	0
zzz1777	zzz1777	1	Xylaria arbuscula	Xylaria	Xylariaceae	Xylariales	Sordariomycetes	Ascomycota	16	15	15	0.87	0	0	0	0	0	0	0	0	0	1	0	0	0.1	0	0	0.88	1	1	1	0	1	0	1	1	1	1	1	1	1	0	0	0	1	0	0	0	0
zzz1609	zzz1609|zzz1611	2	Phanerodontia chrysosporium	Phanerodontia	Phanerochaetaceae	Polyporales	Agaricomycetes	Basidiomycota	21	17	15	0	0	0	0.67	0.94	0.86	0	0.03	0	0	0.97	0.67	0.49	0.32	0	0	0.86	0.97	0.97	0.97	0	0.97	0.32	0.97	0	0.97	0.97	0	0.97	0.79	0	0	0	0.97	0	0.88	0	0
zzzz894	zzzz894	1	Aspergillus pseudodeflectus	Aspergillus	Aspergillaceae	Eurotiales	Eurotiomycetes	Ascomycota	31	20	15	1	0.79	1	1	1	0.92	0.94	0.63	0	0.68	0.36	1	0.98	0.7	0	0.05	0.99	0.36	0.36	0.58	0	0.36	1	0.36	1	0.36	0.36	0	0.36	0.68	0.94	0	0.22	0.36	1	1	0	0.59
zzz1397	zzz1397	1	Macroventuria anomochaeta	Macroventuria	Didymellaceae	Pleosporales	Dothideomycetes	Ascomycota	18	17	15	0	0	0	0	0.88	0.72	0	0	0	0	1	0	0.17	0.67	0	0	0.97	1	1	1	0	1	0	1	0	1	1	0.99	1	1	0	0	0	1	0	0.56	0	0
S3CGA1	S3CGA1	1	Glarea lozoyensis ATCC 20868	Glarea	Helotiaceae	Helotiales	Leotiomycetes	Ascomycota	16	14	14	0.31	0	0	0	0	0	0	0	0	0	1	0	0	0.03	0	0	0.89	1	1	1	0	1	0	1	0.85	1	1	1	1	0.94	0	0	0	1	0	0	0	0
A0A4Z0YMS4	A0A4Z0YMS4	1	Xylaria hypoxylon	Xylaria	Xylariaceae	Xylariales	Sordariomycetes	Ascomycota	16	14	14	0.24	0	0	0	0	0	0	0	0	0	1	0	0	0.05	0	0	0.88	1	1	1	0	1	0	1	0.98	1	1	1	1	0.99	0	0	0	1	0	0	0	0
A0A553I235	A0A553I235	1	Xylaria flabelliformis	Xylaria	Xylariaceae	Xylariales	Sordariomycetes	Ascomycota	16	15	14	0.61	0	0	0	0	0	0	0	0	0	1	0	0	0.1	0	0	0.92	1	1	1	0	1	0	1	1	1	1	1	1	1	0	0	0	1	0	0	0	0
A0A0P7BB74	A0A0P7BB74	1	Neonectria ditissima	Neonectria	Nectriaceae	Hypocreales	Sordariomycetes	Ascomycota	17	15	14	0.61	0	0	0	0	0	0	0	0	0	1	0	0	0.41	0	0	0.82	1	1	1	0	1	0	1	0.95	1	1	0.86	1	0.99	0	0	0	1	0	0.06	0	0
S3CF48	S3CF48	1	Ophiostoma piceae UAMH 11346	Ophiostoma	Ophiostomataceae	Ophiostomatales	Sordariomycetes	Ascomycota	17	14	14	0.96	0	0	0	0	0	0	0	0	0	1	0	0	0.29	0	0	0.76	1	1	1	0	1	0	1	0.99	1	1	0.12	1	0.97	0	0	0	1	0	0.15	0	0
A0A4T0WLD5	A0A4T0WLD5|A0A4U6XPR0|A0A5Q4C454|H1V1H4	4	Colletotrichum higginsianum|Colletotrichum tanaceti|Colletotrichum shisoi|Colletotrichum higginsianum IMI 349063	Colletotrichum	Glomerellaceae	Glomerellales	Sordariomycetes	Ascomycota	17	14	14	0.43	0	0	0	0	0	0	0	0	0	1	0	0	0.35	0	0	0.93	1	1	1	0	1	0	1	0.88	1	1	0.99	1	1	0	0	0	1	0	0.05	0	0
A0A1Q8S3L2	A0A1Q8S3L2	1	Colletotrichum chlorophyti	Colletotrichum	Glomerellaceae	Glomerellales	Sordariomycetes	Ascomycota	16	14	14	0.13	0	0	0	0	0	0	0	0	0	1	0	0	0.09	0	0	0.94	1	1	1	0	1	0	1	0.73	1	1	0.99	1	0.98	0	0	0	1	0	0	0	0
L2G0H2	L2G0H2|T0KRB7	2	Colletotrichum fructicola Nara gc5|Colletotrichum gloeosporioides Cg-14	Colletotrichum	Glomerellaceae	Glomerellales	Sordariomycetes	Ascomycota	17	15	14	0.46	0	0	0	0	0	0	0	0	0	1	0	0	0.58	0	0	0.96	1	1	1	0	1	0	1	0.97	1	1	1	1	1	0	0	0	1	0	0.06	0	0
A0A066XJI6	A0A066XJI6|A0A1S1VUG5	2	Colletotrichum sublineola|Colletotrichum incanum	Colletotrichum	Glomerellaceae	Glomerellales	Sordariomycetes	Ascomycota	17	14	14	0.11	0	0	0	0	0	0	0	0	0	1	0	0	0.21	0	0	0.95	1	1	1	0	1	0	1	0.72	1	1	1	1	1	0	0	0	1	0	0.01	0	0
zzzz961	zzzz961	1	Atropellis piniphila	Atropellis	NA	Helotiales	Leotiomycetes	Ascomycota	15	14	14	0.21	0	0	0	0	0	0	0	0	0	1	0	0	0	0	0	0.72	1	1	1	0	1	0	1	0.86	1	1	1	1	0.75	0	0	0	1	0	0	0	0
W6Y3L6	W6Y3L6|W7ERK4	2	Bipolaris zeicola 26-R-13|Bipolaris victoriae FI3	Bipolaris	Pleosporaceae	Pleosporales	Dothideomycetes	Ascomycota	18	15	14	0	0	0	0	0.82	0.58	0	0	0	0	1	0	0.13	0.25	0	0	0.82	1	1	1	0	1	0	1	0	1	1	0.99	1	0.92	0	0	0	1	0	0.21	0	0
A0A0U5G292	A0A0U5G292	1	Aspergillus calidoustus	Aspergillus	Aspergillaceae	Eurotiales	Eurotiomycetes	Ascomycota	31	19	14	1	0.54	1	1	1	0.92	0.81	0.59	0	0.39	0.34	1	0.96	0.66	0	0.04	0.99	0.34	0.34	0.56	0	0.34	1	0.34	1	0.34	0.34	0	0.34	0.63	0.81	0	0.11	0.34	1	1	0	0.52
zzz1529	zzz1529	1	Neonectria ditissima	Neonectria	Nectriaceae	Hypocreales	Sordariomycetes	Ascomycota	17	15	14	0.61	0	0	0	0	0	0	0	0	0	1	0	0	0.41	0	0	0.82	1	1	1	0	1	0	1	0.95	1	1	0.86	1	0.99	0	0	0	1	0	0.06	0	0
zzzz747	zzzz747	1	Arthrinium arundinis	Arthrinium	Apiosporaceae	Xylariales	Sordariomycetes	Ascomycota	16	14	14	0.47	0	0	0	0	0	0	0	0	0	1	0	0	0.33	0	0	0.91	1	1	1	0	1	0	1	0.92	1	1	1	1	1	0	0	0	1	0	0	0	0
zzz1553	zzz1553	1	Ophiostoma piceae	Ophiostoma	Ophiostomataceae	Ophiostomatales	Sordariomycetes	Ascomycota	17	14	14	0.96	0	0	0	0	0	0	0	0	0	1	0	0	0.29	0	0	0.76	1	1	1	0	1	0	1	0.99	1	1	0.12	1	0.97	0	0	0	1	0	0.15	0	0
D4AT57	D4AT57|D4D6E0	2	Trichophyton benhamiae CBS 112371|Trichophyton verrucosum HKI 0517	Trichophyton	Arthrodermataceae	Onygenales	Eurotiomycetes	Ascomycota	21	15	14	0	0	0	0.34	0.98	0.86	0	0	0	0	1	0.34	0.34	0.22	0	0	0.81	1	1	1	0	1	0.01	1	0	1	1	0	1	0.88	0	0.2	0	1	0	0.57	0	0.01
A0A1Q5U757	A0A1Q5U757	1	Penicillium subrubescens	Penicillium	Aspergillaceae	Eurotiales	Eurotiomycetes	Ascomycota	20	15	14	0	0	0	0.11	0.95	0.86	0	0	0	0	1	0.11	0.23	0.35	0	0	0.89	1	1	1	0	1	0.01	1	0	1	1	0	1	0.96	0	0	0	1	0	0.55	0	0.02
zzz1328	zzz1328	1	Hypoxylon sp. FL0890	Hypoxylon	Hypoxylaceae	Xylariales	Sordariomycetes	Ascomycota	16	14	14	0.04	0	0	0	0	0	0	0	0	0	1	0	0	0.49	0	0	0.97	1	1	1	0	1	0	1	0.71	1	1	1	1	1	0	0	0	1	0	0	0	0
zzz1329	zzz1329	1	Hypoxylon sp. FL1150	Hypoxylon	Hypoxylaceae	Xylariales	Sordariomycetes	Ascomycota	16	14	14	0.46	0	0	0	0	0	0	0	0	0	1	0	0	0.23	0	0	0.97	1	1	1	0	1	0	1	0.99	1	1	1	1	1	0	0	0	1	0	0	0	0
zzz1762	zzz1762|zzz1804	2	Xylaria sp. FL0064	Xylaria	Xylariaceae	Xylariales	Sordariomycetes	Ascomycota	16	15	14	0.63	0	0	0	0	0	0	0	0	0	1	0	0	0.25	0	0	0.98	1	1	1	0	1	0	1	0.99	1	1	1	1	1	0	0	0	1	0	0	0	0
zzz1788	zzz1788|zzz1823	2	Xylaria curta	Xylaria	Xylariaceae	Xylariales	Sordariomycetes	Ascomycota	16	14	14	0.42	0	0	0	0	0	0	0	0	0	1	0	0	0.03	0	0	0.91	1	1	1	0	1	0	1	0.99	1	1	1	1	0.96	0	0	0	1	0	0	0	0
zzz1780	zzz1780	1	Xylaria berteroi	Xylaria	Xylariaceae	Xylariales	Sordariomycetes	Ascomycota	16	14	14	0.12	0	0	0	0	0	0	0	0	0	1	0	0	0.08	0	0	0.9	1	1	1	0	1	0	1	0.97	1	1	1	1	0.98	0	0	0	1	0	0	0	0
zzz1546	zzz1546	1	Nemania serpens	Nemania	Xylariaceae	Xylariales	Sordariomycetes	Ascomycota	16	15	14	0.57	0	0	0	0	0	0	0	0	0	1	0	0	0.1	0	0	0.83	1	1	1	0	1	0	1	0.99	1	1	1	1	1	0	0	0	1	0	0	0	0
zzz1086	zzz1086	1	Colletotrichum falcatum	Colletotrichum	Glomerellaceae	Glomerellales	Sordariomycetes	Ascomycota	17	14	14	0.39	0	0	0	0	0	0	0	0	0	1	0	0	0.4	0	0	0.95	1	1	1	0	1	0	1	0.94	1	1	0.99	1	1	0	0	0	1	0	0.08	0	0
zzz1768	zzz1768	1	Xylariaceae sp. FL1272	NA	Xylariaceae	Xylariales	Sordariomycetes	Ascomycota	16	14	14	0.39	0	0	0	0	0	0	0	0	0	1	0	0	0.47	0	0	0.96	1	1	1	0	1	0	1	0.98	1	1	1	1	1	0	0	0	1	0	0	0	0
A0A5N6VAZ8	A0A5N6VAZ8|A0A5N6ZV34	2	Aspergillus tamarii|Aspergillus caelatus	Aspergillus	Aspergillaceae	Eurotiales	Eurotiomycetes	Ascomycota	18	14	14	0	0	0	0	0.94	0.82	0	0.01	0	0	1	0	0.06	0.48	0	0	0.93	1	1	1	0	1	0	1	0	1	1	0	1	1	0	0	0	1	0	0.45	0	0.01
zzz1097	zzz1097	1	Colletotrichum navitas	Colletotrichum	Glomerellaceae	Glomerellales	Sordariomycetes	Ascomycota	17	16	14	0.69	0	0	0	0	0	0	0	0	0	1	0	0	0.56	0	0	0.98	1	1	1	0	1	0	1	1	1	1	1	1	1	0	0	0	1	0	0.04	0	0
zzz1061	zzz1061|zzz1074	2	Bipolaris zeicola	Bipolaris	Pleosporaceae	Pleosporales	Dothideomycetes	Ascomycota	18	15	14	0	0	0	0	0.82	0.58	0	0	0	0	1	0	0.13	0.25	0	0	0.82	1	1	1	0	1	0	1	0	1	1	0.99	1	0.92	0	0	0	1	0	0.21	0	0
zzz1596	zzz1596	1	Penicillium subrubescens	Penicillium	Aspergillaceae	Eurotiales	Eurotiomycetes	Ascomycota	20	15	14	0	0	0	0.11	0.95	0.86	0	0	0	0	1	0.11	0.23	0.35	0	0	0.89	1	1	1	0	1	0.01	1	0	1	1	0	1	0.96	0	0	0	1	0	0.55	0	0.02
zzz1081	zzz1081	1	Colletotrichum chlorophyti	Colletotrichum	Glomerellaceae	Glomerellales	Sordariomycetes	Ascomycota	16	14	14	0.13	0	0	0	0	0	0	0	0	0	1	0	0	0.09	0	0	0.94	1	1	1	0	1	0	1	0.73	1	1	0.99	1	0.98	0	0	0	1	0	0	0	0
zzzz697	zzzz697	1	Sodiomyces alcalophilus	Sodiomyces	Plectosphaerellaceae	Glomerellales	Sordariomycetes	Ascomycota	17	15	14	1	0	0	0	0	0	0	0	0	0	1	0	0	0.39	0	0	0.93	1	1	0.99	0	1	0	1	1	1	1	0.01	1	0.93	0	0	0	1	0	0.7	0	0
zzz1304	zzz1304	1	Glarea lozoyensis	Glarea	Helotiaceae	Helotiales	Leotiomycetes	Ascomycota	16	14	14	0.31	0	0	0	0	0	0	0	0	0	1	0	0	0.03	0	0	0.89	1	1	1	0	1	0	1	0.85	1	1	1	1	0.94	0	0	0	1	0	0	0	0
zzz1332	zzz1332	1	Hymenoscyphus varicosporioides	Hymenoscyphus	Helotiaceae	Helotiales	Leotiomycetes	Ascomycota	16	14	14	0.47	0	0	0	0	0	0	0	0	0	1	0	0	0.02	0	0	0.93	1	1	1	0	1	0	1	0.97	1	1	1	1	0.77	0	0	0	1	0	0	0	0
zzz1092	zzz1092	1	Colletotrichum higginsianum	Colletotrichum	Glomerellaceae	Glomerellales	Sordariomycetes	Ascomycota	17	14	14	0.43	0	0	0	0	0	0	0	0	0	1	0	0	0.35	0	0	0.93	1	1	1	0	1	0	1	0.88	1	1	0.99	1	1	0	0	0	1	0	0.05	0	0
zzzzz39	zzzzz39	1	Evernia prunastri	Evernia	Parmeliaceae	Lecanorales	Lecanoromycetes	Ascomycota	22	15	14	0.09	0	0	0	0.25	0.25	0	0	0	0	1	0	0.05	0.92	0	0.01	1	1	1	1	0	1	0.03	1	0.13	1	1	1	1	1	0	0	0	1	0	0.64	0	0
zzz1105	zzz1105	1	Colletotrichum phormii	Colletotrichum	Glomerellaceae	Glomerellales	Sordariomycetes	Ascomycota	17	16	14	0.66	0	0	0	0	0	0	0	0	0	1	0	0	0.51	0	0	0.97	1	1	1	0	1	0	1	0.99	1	1	0.99	1	1	0	0	0	1	0	0.14	0	0
zzz1106	zzz1106	1	Colletotrichum salicis	Colletotrichum	Glomerellaceae	Glomerellales	Sordariomycetes	Ascomycota	17	14	14	0.45	0	0	0	0	0	0	0	0	0	1	0	0	0.49	0	0	0.96	1	1	1	0	1	0	1	0.96	1	1	0.99	1	1	0	0	0	1	0	0.13	0	0
zzz1076	zzz1076|zzz1077|zzz1083|zzz1084|zzz1087|zzz1090|zzz1096|zzz1098|zzz1104|zzz1107|zzz1109|zzz1112|zzz1305	13	Colletotrichum abscissum	Colletotrichum	Glomerellaceae	Glomerellales	Sordariomycetes	Ascomycota	17	14	14	0.38	0	0	0	0	0	0	0	0	0	1	0	0	0.44	0	0	0.96	1	1	1	0	1	0	1	0.97	1	1	1	1	1	0	0	0	1	0	0.04	0	0
zzz1760	zzz1760|zzzz741|zzzz743|zzzz744	4	Xylariaceae sp. AK1471	NA	Xylariaceae	Xylariales	Sordariomycetes	Ascomycota	16	14	14	0.04	0	0	0	0	0	0	0	0	0	1	0	0	0.02	0	0	0.81	1	1	1	0	1	0	1	0.78	1	1	1	1	0.86	0	0	0	1	0	0	0	0
zzz1811	zzz1811	1	Xylaria cf. heliscus	Xylaria	Xylariaceae	Xylariales	Sordariomycetes	Ascomycota	16	14	14	0.04	0	0	0	0	0	0	0	0	0	1	0	0	0.02	0	0	0.86	1	1	1	0	1	0	1	0.76	1	1	1	1	0.79	0	0	0	1	0	0	0	0
zzzz959	zzzz959	1	Astrocystis sublimbata	Astrocystis	Xylariaceae	Xylariales	Sordariomycetes	Ascomycota	16	14	14	0.46	0	0	0	0	0	0	0	0	0	1	0	0	0.11	0	0	0.94	1	1	1	0	1	0	1	1	1	1	1	1	1	0	0	0	1	0	0	0	0
zzz1798	zzz1798	1	Xylariaceae sp. FL0594	NA	Xylariaceae	Xylariales	Sordariomycetes	Ascomycota	16	14	14	0.2	0	0	0	0	0	0	0	0	0	1	0	0	0.02	0	0	0.8	1	1	1	0	1	0	1	0.97	1	1	1	1	0.92	0	0	0	1	0	0	0	0
zzzz794	zzzz794|zzzz795	2	Aspergillus calidoustus	Aspergillus	Aspergillaceae	Eurotiales	Eurotiomycetes	Ascomycota	31	19	14	1	0.54	1	1	1	0.92	0.81	0.59	0	0.39	0.34	1	0.96	0.66	0	0.04	0.99	0.34	0.34	0.56	0	0.34	1	0.34	1	0.34	0.34	0	0.34	0.63	0.81	0	0.11	0.34	1	1	0	0.52
zzz1384	zzz1384	1	Lizonia empirigonia	Lizonia	Pseudoperisporiaceae	NA	Dothideomycetes	Ascomycota	19	15	14	0	0	0	0	0.73	0.54	0	0	0	0	1	0	0.07	0.24	0	0	0.94	1	1	1	0	1	0	1	0	1	1	0.98	1	0.94	0	0.36	0	1	0	0.18	0	0.01
zzzz932	zzzz932	1	Aspergillus tamarii	Aspergillus	Aspergillaceae	Eurotiales	Eurotiomycetes	Ascomycota	18	14	14	0	0	0	0	0.94	0.82	0	0.01	0	0	1	0	0.06	0.48	0	0	0.93	1	1	1	0	1	0	1	0	1	1	0	1	1	0	0	0	1	0	0.45	0	0.01
DliqPKS	A0A7T8G346	1	Diaporthe liquidambaris	Diaporthe	Diaporthaceae	Diaporthales	Sordariomycetes	Ascomycota	15	13	13	0	0	0	0	0	0	0	0	0	0	1	0	0	0.08	0	0	0.86	1	1	1	0	1	0	1	0.02	1	1	1	1	1	0	0	0	1	0	0	0	0
zzz1088	zzz1088|zzz1307	2	Colletotrichum gloeosporioides	Colletotrichum	Glomerellaceae	Glomerellales	Sordariomycetes	Ascomycota	17	14	13	0.04	0	0	0	0	0	0	0	0	0	1	0	0	0.27	0	0	0.95	1	1	1	0	1	0	1	0.65	1	1	0.99	1	0.99	0	0	0	1	0	0.02	0	0
A0A7D8YXB0	A0A7D8YXB0	1	Lachnellula cervina	Lachnellula	Lachnaceae	Helotiales	Leotiomycetes	Ascomycota	16	15	13	0.68	0	0	0	0	0	0	0	0	0	1	0	0	0.02	0	0	0.84	1	1	1	0	1	0	1	0.98	1	1	0.85	1	0.53	0	0	0	1	0	0	0	0
A0A370TNA4	A0A370TNA4	1	Venustampulla echinocandica	Venustampulla	Pleuroascaceae	Helotiales	Leotiomycetes	Ascomycota	15	13	13	0	0	0	0	0	0	0	0	0	0	1	0	0	0.07	0	0	0.93	1	1	1	0	1	0	1	0.07	1	1	1	1	0.94	0	0	0	1	0	0	0	0
A0A423WJ97	A0A423WJ97	1	Valsa sordida	Valsa	Valsaceae	Diaporthales	Sordariomycetes	Ascomycota	14	13	13	0	0	0	0	0	0	0	0	0	0	1	0	0	0.1	0	0	0.9	1	1	1	0	1	0	1	0	1	1	1	1	1	0	0	0	1	0	0	0	0
A0A1V1T012	A0A1V1T012	1	fungal sp. No.14919	NA	NA	NA	Sordariomycetes	unclassified Fungi	14	13	13	0	0	0	0	0	0	0	0	0	0	1	0	0	0	0	0	0.79	1	1	1	0	1	0	1	0.19	1	1	1	1	0.82	0	0	0	1	0	0	0	0
A0A423WY23	A0A423WY23	1	Valsa malicola	Valsa	Valsaceae	Diaporthales	Sordariomycetes	Ascomycota	16	13	13	0.03	0	0	0	0	0	0	0	0	0	1	0	0	0.19	0	0	0.85	1	1	1	0	1	0	1	0.42	1	1	1	1	1	0	0	0	1	0	0	0	0
A0A2J6PXT4	A0A2J6PXT4	1	Hyaloscypha hepaticicola	Hyaloscypha	Hyaloscyphaceae	Helotiales	Leotiomycetes	Ascomycota	15	13	13	0.35	0	0	0	0	0	0	0	0	0	1	0	0	0	0	0	0.78	1	1	1	0	1	0	1	0.77	1	1	0.91	1	0.5	0	0	0	1	0	0	0	0
B2AQY4	B2AQY4	1	Podospora anserina S mat+	Podospora	Chaetomiaceae	Sordariales	Sordariomycetes	Ascomycota	15	13	13	0.94	0	0	0	0	0	0	0	0	0	1	0	0	0	0	0	0.91	1	1	0.87	0	1	0	1	0.98	1	1	0	1	0.14	0	0	0	1	0	0.11	0	0
A0A423XC84	A0A423XC84	1	Cytospora leucostoma	Cytospora	Valsaceae	Diaporthales	Sordariomycetes	Ascomycota	17	13	13	0.03	0	0	0	0	0	0	0	0	0	1	0	0	0.38	0	0	0.89	1	1	1	0	1	0	1	0.36	1	1	1	1	1	0	0	0	1	0	0.01	0	0
M7TSD2	M7TSD2	1	Eutypa lata UCREL1	Eutypa	Diatrypaceae	Xylariales	Sordariomycetes	Ascomycota	16	14	13	0.09	0	0	0	0	0	0	0	0	0	1	0	0	0.08	0	0	0.82	1	1	1	0	1	0	1	0.59	1	1	1	1	1	0	0	0	1	0	0	0	0
A0A447C920	A0A447C920	1	Podospora comata	Podospora	Chaetomiaceae	Sordariales	Sordariomycetes	Ascomycota	16	13	13	0.93	0	0	0	0	0	0	0	0	0	1	0	0	0	0	0	0.91	1	1	0.95	0	1	0	1	1	1	1	0.02	1	0.28	0	0	0	1	0	0.07	0	0
A0A1Y2W1J7	A0A1Y2W1J7	1	Hypoxylon sp. CI-4A	Hypoxylon	Hypoxylaceae	Xylariales	Sordariomycetes	Ascomycota	16	13	13	0.02	0	0	0	0	0	0	0	0	0	1	0	0	0.16	0	0	0.83	1	1	1	0	1	0	1	0.41	1	1	1	1	1	0	0	0	1	0	0	0	0
zzz1022	zzz1022|zzz1024	2	Chaetomium sp.	Chaetomium	Chaetomiaceae	Sordariales	Sordariomycetes	Ascomycota	16	13	13	0.89	0	0	0	0	0	0	0	0	0	0.99	0	0	0	0	0	0.85	0.99	0.99	0.81	0	0.99	0	0.99	0.9	0.99	0.99	0.28	0.99	0.21	0	0	0	0.99	0	0.12	0	0
A0A094A5L0	A0A094A5L0	1	Pseudogymnoascus sp. VKM F-4281 (FW-2241)	Pseudogymnoascus	Pseudeurotiaceae	Leotiomycetes incertae sedis	Leotiomycetes	Ascomycota	19	14	13	0	0	0	0	0.2	0.13	0	0	0	0	1	0	0.06	0.67	0	0	0.99	1	1	1	0	1	0.14	1	0	1	1	0.01	1	0.98	0	0	0	1	0	0.82	0	0
A0A0F2M0G9	A0A0F2M0G9|U7PU28	2	Sporothrix schenckii 1099-18|Sporothrix schenckii ATCC 58251	Sporothrix	Ophiostomataceae	Ophiostomatales	Sordariomycetes	Ascomycota	16	14	13	0.13	0	0	0	0	0	0	0	0	0	1	0	0	0.05	0	0	0.83	1	1	1	0	1	0	1	0.61	1	1	1	1	0.97	0	0	0	1	0	0	0	0
zzz1721	zzz1721	1	Parathielavia appendiculata	Parathielavia	Chaetomiaceae	Sordariales	Sordariomycetes	Ascomycota	17	15	13	0.99	0	0	0	0	0	0	0	0	0	1	0	0	0.07	0	0	0.95	1	1	0.98	0	1	0	1	1	1	1	0.13	1	0.59	0	0	0	1	0	0.67	0	0
zzz1078	zzz1078	1	Colletotrichum caudatum	Colletotrichum	Glomerellaceae	Glomerellales	Sordariomycetes	Ascomycota	17	14	13	0.11	0	0	0	0	0	0	0	0	0	1	0	0	0.36	0	0	0.96	1	1	1	0	1	0	1	0.63	1	1	1	1	1	0	0	0	1	0	0.02	0	0
zzz1029	zzz1029	1	Chalara longipes	Chalara	NA	Helotiales	Leotiomycetes	Ascomycota	15	14	13	0.05	0	0	0	0	0	0	0	0	0	1	0	0	0	0	0	0.84	1	1	1	0	1	0	1	0.58	1	1	1	1	0.9	0	0	0	1	0	0	0	0
zzzz737	zzzz737	1	Annulohypoxylon truncatum	Annulohypoxylon	Hypoxylaceae	Xylariales	Sordariomycetes	Ascomycota	16	13	13	0.04	0	0	0	0	0	0	0	0	0	1	0	0	0.07	0	0	0.89	1	1	1	0	1	0	1	0.4	1	1	1	1	1	0	0	0	1	0	0	0	0
zzz1334	zzz1334	1	Hypoxylon sp. NC1633	Hypoxylon	Hypoxylaceae	Xylariales	Sordariomycetes	Ascomycota	14	13	13	0	0	0	0	0	0	0	0	0	0	1	0	0	0.05	0	0	0.92	1	1	1	0	1	0	1	0	1	1	1	1	1	0	0	0	1	0	0	0	0
zzz1102	zzz1102	1	Colletotrichum orchidophilum	Colletotrichum	Glomerellaceae	Glomerellales	Sordariomycetes	Ascomycota	18	15	13	0.16	0	0	0	0.01	0	0	0	0	0	1	0	0	0.62	0	0	0.96	1	1	1	0	1	0	1	0.77	1	1	0.57	1	1	0	0	0	1	0	0.22	0	0
zzz1417	zzz1417	1	Melanconium sp. 1 NRRL 54901	Melanconium	Melanconidaceae	Diaporthales	Sordariomycetes	Ascomycota	15	13	13	0	0	0	0	0	0	0	0	0	0	1	0	0	0.38	0	0	0.96	1	1	1	0	1	0	1	0.17	1	1	1	1	1	0	0	0	1	0	0	0	0
zzz1338	zzz1338	1	Hypoxylon sp. CI-4A	Hypoxylon	Hypoxylaceae	Xylariales	Sordariomycetes	Ascomycota	16	13	13	0.02	0	0	0	0	0	0	0	0	0	1	0	0	0.16	0	0	0.83	1	1	1	0	1	0	1	0.41	1	1	1	1	1	0	0	0	1	0	0	0	0
zzz1350	zzz1350	1	Hypoxylon vinosopulvinatum	Hypoxylon	Hypoxylaceae	Xylariales	Sordariomycetes	Ascomycota	16	14	13	0.03	0	0	0	0	0	0	0	0	0	1	0	0	0.35	0	0	0.94	1	1	1	0	1	0	1	0.64	1	1	1	1	1	0	0	0	1	0	0	0	0
zzz1675	zzz1675|zzzz736	2	Rostrohypoxylon terebratum	Rostrohypoxylon	Hypoxylaceae	Xylariales	Sordariomycetes	Ascomycota	16	13	13	0.01	0	0	0	0	0	0	0	0	0	1	0	0	0.07	0	0	0.83	1	1	1	0	1	0	1	0.08	1	1	0.88	1	0.98	0	0	0	1	0	0	0	0
zzz1795	zzz1795|zzz1800	2	Xylaria sp. FL0043	Xylaria	Xylariaceae	Xylariales	Sordariomycetes	Ascomycota	15	13	13	0	0	0	0	0	0	0	0	0	0	1	0	0	0.01	0	0	0.81	1	1	1	0	1	0	1	0.01	1	1	1	1	0.86	0	0	0	1	0	0	0	0
zzz1151	zzz1151	1	Valsa sordida	Valsa	Valsaceae	Diaporthales	Sordariomycetes	Ascomycota	14	13	13	0	0	0	0	0	0	0	0	0	0	1	0	0	0.11	0	0	0.81	1	1	1	0	1	0	1	0	1	1	0.99	1	0.99	0	0	0	1	0	0	0	0
zzz1630	zzz1630	1	Plectosphaerella cucumerina	Plectosphaerella	Plectosphaerellaceae	Glomerellales	Sordariomycetes	Ascomycota	16	13	13	0.02	0	0	0	0	0	0	0	0	0	1	0	0	0.02	0	0	0.74	1	1	1	0	1	0	1	0.19	1	1	0.88	1	0.94	0	0	0	1	0	0	0	0
zzzz735	zzzz735	1	Annulohypoxylon nitens	Annulohypoxylon	Hypoxylaceae	Xylariales	Sordariomycetes	Ascomycota	15	13	13	0	0	0	0	0	0	0	0	0	0	1	0	0	0.05	0	0	0.86	1	1	1	0	1	0	1	0.09	1	1	0.99	1	0.99	0	0	0	1	0	0	0	0
zzz1186	zzz1186	1	Diaporthe vochysiae	Diaporthe	Diaporthaceae	Diaporthales	Sordariomycetes	Ascomycota	15	13	13	0	0	0	0	0	0	0	0	0	0	1	0	0	0.06	0	0	0.87	1	1	1	0	1	0	1	0.04	1	1	1	1	1	0	0	0	1	0	0	0	0
zzz1148	zzz1148	1	Camillea tinctor	Camillea	Xylariaceae	Xylariales	Sordariomycetes	Ascomycota	16	13	13	0.02	0	0	0	0	0	0	0	0	0	1	0	0	0.07	0	0	0.85	1	1	1	0	1	0	1	0.39	1	1	1	1	1	0	0	0	1	0	0	0	0
zzz1771	zzz1771	1	Xylaria sp. FL1777	Xylaria	Xylariaceae	Xylariales	Sordariomycetes	Ascomycota	13	13	13	0	0	0	0	0	0	0	0	0	0	1	0	0	0	0	0	0.72	1	1	1	0	1	0	1	0	1	1	1	1	0.76	0	0	0	1	0	0	0	0
zzz1342	zzz1342	1	Hypoxylon fragiforme	Hypoxylon	Hypoxylaceae	Xylariales	Sordariomycetes	Ascomycota	14	13	13	0	0	0	0	0	0	0	0	0	0	1	0	0	0.02	0	0	0.94	1	1	1	0	1	0	1	0	1	1	1	1	0.97	0	0	0	1	0	0	0	0
zzz1340	zzz1340	1	Hypoxylon crocopeplum	Hypoxylon	Hypoxylaceae	Xylariales	Sordariomycetes	Ascomycota	15	13	13	0	0	0	0	0	0	0	0	0	0	1	0	0	0.16	0	0	0.96	1	1	1	0	1	0	1	0.06	1	1	1	1	1	0	0	0	1	0	0	0	0
zzzz730	zzzz730|zzzz734	2	Annulohypoxylon sp. FL0455	Annulohypoxylon	Hypoxylaceae	Xylariales	Sordariomycetes	Ascomycota	16	13	13	0.04	0	0	0	0	0	0	0	0	0	1	0	0	0.09	0	0	0.88	1	1	1	0	1	0	1	0.36	1	1	1	1	1	0	0	0	1	0	0	0	0
zzz1809	zzz1809|zzz1814	2	Xylaria grammica	Xylaria	Xylariaceae	Xylariales	Sordariomycetes	Ascomycota	14	13	13	0	0	0	0	0	0	0	0	0	0	1	0	0	0	0	0	0.79	1	1	1	0	1	0	1	0.34	1	1	1	1	0.92	0	0	0	1	0	0	0	0
zzzz968	zzzz968	1	Biscogniauxia marginata	Biscogniauxia	Xylariaceae	Xylariales	Sordariomycetes	Ascomycota	13	13	13	0	0	0	0	0	0	0	0	0	0	1	0	0	0	0	0	0.75	1	1	1	0	1	0	1	0	1	1	1	1	0.78	0	0	0	1	0	0	0	0
zzz1349	zzz1349	1	Hypoxylon trugodes	Hypoxylon	Hypoxylaceae	Xylariales	Sordariomycetes	Ascomycota	16	13	13	0	0	0	0	0	0	0	0	0	0	1	0	0	0.27	0	0	0.98	1	1	1	0	1	0	1	0.06	1	1	1	1	1	0	0	0	1	0	0.01	0	0
zzz1202	zzz1202	1	Eutypa lata	Eutypa	Diatrypaceae	Xylariales	Sordariomycetes	Ascomycota	16	14	13	0.09	0	0	0	0	0	0	0	0	0	1	0	0	0.08	0	0	0.82	1	1	1	0	1	0	1	0.59	1	1	1	1	1	0	0	0	1	0	0	0	0
zzz1388	zzz1388	1	Lophodermium nitens	Lophodermium	Rhytismataceae	Rhytismatales	Leotiomycetes	Ascomycota	18	14	13	0.4	0	0	0	0	0	0	0	0	0	1	0	0.01	0.55	0	0	0.95	1	1	1	0	1	0	1	0.85	1	1	0.18	1	0.97	0	0	0	1	0	0.34	0	0
zzz1392	zzz1392	1	Lophodermium piceae	Lophodermium	Rhytismataceae	Rhytismatales	Leotiomycetes	Ascomycota	17	13	13	0.01	0	0	0	0	0	0	0	0	0	1	0	0	0.4	0	0	0.94	1	1	1	0	1	0	1	0.07	1	1	0.95	1	0.98	0	0	0	1	0	0.09	0	0
zzz1632	zzz1632|zzz1635	2	Podospora anserina	Podospora	Chaetomiaceae	Sordariales	Sordariomycetes	Ascomycota	15	13	13	0.94	0	0	0	0	0	0	0	0	0	1	0	0	0	0	0	0.91	1	1	0.87	0	1	0	1	0.98	1	1	0	1	0.14	0	0	0	1	0	0.11	0	0
zzz1704	zzz1704	1	Stachybotrys elegans	Stachybotrys	Stachybotryaceae	Hypocreales	Sordariomycetes	Ascomycota	17	13	13	0.06	0	0	0	0	0	0	0	0	0	1	0	0	0.21	0	0	0.78	1	1	1	0	1	0	1	0.4	1	1	0.94	1	0.98	0	0	0	1	0	0.01	0	0
zzz1080	zzz1080|zzz1085|zzz1093|zzz1110|zzz1111	5	Colletotrichum cereale	Colletotrichum	Glomerellaceae	Glomerellales	Sordariomycetes	Ascomycota	17	13	13	0.01	0	0	0	0	0	0	0	0	0	1	0	0	0.23	0	0	0.95	1	1	1	0	1	0	1	0.31	1	1	0.99	1	1	0	0	0	1	0	0.02	0	0
zzz1664	zzz1664	1	Hyaloscypha hepaticicola	Hyaloscypha	Hyaloscyphaceae	Helotiales	Leotiomycetes	Ascomycota	15	13	13	0.35	0	0	0	0	0	0	0	0	0	1	0	0	0	0	0	0.78	1	1	1	0	1	0	1	0.77	1	1	0.91	1	0.5	0	0	0	1	0	0	0	0
zzzzz20	zzzzz20	1	Cetradonia linearis	Cetradonia	Cetradoniaceae	Lecanorales	Lecanoromycetes	Ascomycota	20	13	13	0.02	0	0	0	0.12	0.1	0	0	0	0	1	0	0.01	0.46	0	0	1	1	1	1	0	1	0	1	0.02	1	1	1	1	1	0	0	0	1	0	0.35	0	0
zzzz799	zzzz799|zzzz852	2	Aspergillus chrysellus	Aspergillus	Aspergillaceae	Eurotiales	Eurotiomycetes	Ascomycota	18	14	13	0	0	0	0	0.85	0.67	0	0.01	0	0	1	0	0.01	0.28	0	0	0.74	1	1	1	0	1	0	1	0	1	1	0	1	0.91	0	0	0	1	0	0.08	0	0
A0A5N5NH01	A0A5N5NH01	1	Coniochaeta sp. 2T2.1	Coniochaeta	Coniochaetaceae	Coniochaetales	Sordariomycetes	Ascomycota	17	13	12	0.98	0	0	0	0	0	0	0	0	0	1	0	0	0.01	0	0	0.66	1	1	0.96	0	1	0	1	1	1	1	0.07	1	0.43	0	0	0	1	0	0.04	0	0
A0A2S7PZ57	A0A2S7PZ57|A0A2S7QM77	2	Rutstroemia sp. NJR-2017a WRK4|Rutstroemia sp. NJR-2017a BBW	Rutstroemia	Rutstroemiaceae	Helotiales	Leotiomycetes	Ascomycota	15	12	12	0.98	0	0	0	0	0	0	0	0	0	0.99	0	0	0	0	0	0.92	0.99	0.99	0.5	0	0.99	0	0.99	1	0.99	0.99	0	0.99	0.04	0	0	0	0.99	0	0.14	0	0
A0A2N3MY08	A0A2N3MY08	1	Lomentospora prolificans	Lomentospora	Microascaceae	Microascales	Sordariomycetes	Ascomycota	15	13	12	0	0	0	0	0	0	0	0	0	0	1	0	0	0.01	0	0	0.58	1	1	1	0	1	0	1	0.13	1	1	1	1	0.8	0	0	0	1	0	0	0	0
A0A1Y2DQG3	A0A1Y2DQG3	1	Pseudomassariella vexata	Pseudomassariella	Pseudomassariaceae	Xylariales	Sordariomycetes	Ascomycota	13	13	12	0	0	0	0	0	0	0	0	0	0	1	0	0	0	0	0	0.74	1	1	1	0	1	0	1	0	1	1	0.99	1	0.69	0	0	0	1	0	0	0	0
A0A1Y2WY30	A0A1Y2WY30	1	Daldinia sp. EC12	Daldinia	Hypoxylaceae	Xylariales	Sordariomycetes	Ascomycota	13	12	12	0	0	0	0	0	0	0	0	0	0	1	0	0	0	0	0	0.74	1	1	1	0	1	0	1	0	1	1	1	1	0.33	0	0	0	1	0	0	0	0
G2XAU7	G2XAU7	1	Verticillium dahliae VdLs.17	Verticillium	Plectosphaerellaceae	Glomerellales	Sordariomycetes	Ascomycota	19	14	12	0.5	0	0	0	0.03	0.01	0	0	0	0	1	0	0	0.52	0	0	0.65	1	1	1	0	1	0	1	0.72	1	1	0.04	1	0.97	0	0	0	1	0	0.14	0	0
zzz1123	zzz1123	1	Coniochaeta sp. 2T2.1	Coniochaeta	Coniochaetaceae	Coniochaetales	Sordariomycetes	Ascomycota	17	13	12	0.98	0	0	0	0	0	0	0	0	0	1	0	0	0.01	0	0	0.66	1	1	0.96	0	1	0	1	1	1	1	0.07	1	0.43	0	0	0	1	0	0.04	0	0
zzz1746	zzz1746	1	Verticillium dahliae	Verticillium	Plectosphaerellaceae	Glomerellales	Sordariomycetes	Ascomycota	19	14	12	0.5	0	0	0	0.03	0.01	0	0	0	0	1	0	0	0.52	0	0	0.65	1	1	1	0	1	0	1	0.72	1	1	0.04	1	0.97	0	0	0	1	0	0.14	0	0
zzz1386	zzz1386	1	Lomentospora prolificans	Lomentospora	Microascaceae	Microascales	Sordariomycetes	Ascomycota	15	13	12	0	0	0	0	0	0	0	0	0	0	1	0	0	0.01	0	0	0.58	1	1	1	0	1	0	1	0.13	1	1	1	1	0.8	0	0	0	1	0	0	0	0
zzz1156	zzz1156	1	Dactylonectria estremocensis	Dactylonectria	Nectriaceae	Hypocreales	Sordariomycetes	Ascomycota	15	14	12	0.06	0	0	0	0	0	0	0	0	0	1	0	0	0	0	0	0.51	1	1	1	0	1	0	1	0.54	1	1	0.84	1	0.75	0	0	0	1	0	0	0	0
zzz1158	zzz1158	1	Dactylonectria macrodidyma	Dactylonectria	Nectriaceae	Hypocreales	Sordariomycetes	Ascomycota	17	13	12	0.18	0	0	0	0	0	0	0	0	0	1	0	0	0.03	0	0	0.55	1	1	1	0	1	0	1	0.74	1	1	0.1	1	0.77	0	0	0	1	0	0.01	0	0
zzz1521	zzz1521	1	Nemania abortiva	Nemania	Xylariaceae	Xylariales	Sordariomycetes	Ascomycota	16	13	12	0.03	0	0	0	0	0	0	0	0	0	1	0	0	0.02	0	0	0.78	1	1	1	0	1	0	1	0.41	1	1	1	1	0.7	0	0	0	1	0	0	0	0
zzz1818	zzz1818	1	Xylaria nigripes	Xylaria	Xylariaceae	Xylariales	Sordariomycetes	Ascomycota	14	12	12	0	0	0	0	0	0	0	0	0	0	1	0	0	0	0	0	0.73	1	1	1	0	1	0	1	0.02	1	1	1	1	0.11	0	0	0	1	0	0	0	0
zzz1169	zzz1169|zzz1170	2	Daldinia sp. EC12	Daldinia	Hypoxylaceae	Xylariales	Sordariomycetes	Ascomycota	13	12	12	0	0	0	0	0	0	0	0	0	0	1	0	0	0	0	0	0.74	1	1	1	0	1	0	1	0	1	1	1	1	0.33	0	0	0	1	0	0	0	0
zzz1792	zzz1792	1	Xylaria digitata	Xylaria	Xylariaceae	Xylariales	Sordariomycetes	Ascomycota	15	13	12	0	0	0	0	0	0	0	0	0	0	1	0	0	0.01	0	0	0.64	1	1	1	0	1	0	1	0.01	1	1	1	1	0.79	0	0	0	1	0	0	0	0
zzzz969	zzzz969|zzzz970	2	Biscogniauxia mediterranea	Biscogniauxia	Xylariaceae	Xylariales	Sordariomycetes	Ascomycota	13	13	12	0	0	0	0	0	0	0	0	0	0	1	0	0	0	0	0	0.73	1	1	1	0	1	0	1	0	1	1	1	1	0.56	0	0	0	1	0	0	0	0
zzz1130	zzz1130	1	Corollospora maritima	Corollospora	Halosphaeriaceae	Microascales	Sordariomycetes	Ascomycota	16	13	12	0.01	0	0	0	0	0	0	0	0	0	1	0	0	0.04	0	0	0.7	1	1	1	0	1	0	1	0.22	1	1	1	1	0.99	0	0	0	1	0	0	0	0
zzzz756	zzzz756	1	Ascocoryne sarcoides	Ascocoryne	Gelatinodiscaceae	Helotiales	Leotiomycetes	Ascomycota	15	13	12	0.01	0	0	0	0	0	0	0	0	0	1	0	0	0	0	0	0.71	1	1	1	0	1	0	1	0.11	1	1	1	1	0.59	0	0	0	1	0	0	0	0
zzz1655	zzz1655	1	Pseudogymnoascus sp. VKM F-4246	Pseudogymnoascus	Pseudeurotiaceae	NA	Leotiomycetes	Ascomycota	20	12	12	0.21	0	0	0	0.03	0.02	0	0	0	0	1	0	0	0.49	0	0	0.87	1	1	1	0	1	0.01	1	0.25	1	1	0.48	1	0.99	0	0	0	1	0	0.27	0	0
zzz1651	zzz1651	1	Pseudomassariella vexata	Pseudomassariella	Pseudomassariaceae	Xylariales	Sordariomycetes	Ascomycota	13	13	12	0	0	0	0	0	0	0	0	0	0	1	0	0	0	0	0	0.74	1	1	1	0	1	0	1	0	1	1	0.99	1	0.69	0	0	0	1	0	0	0	0
VmalPKS	A0A194VDY8	1	Valsa mali var. pyri	Valsa	Valsaceae	Diaporthales	Sordariomycetes	Ascomycota	13	12	11	0	0	0	0	0	0	0	0	0	0	1	0	0	0	0	0	0.49	1	1	1	0	1	0	1	0	1	1	1	1	0.52	0	0	0	1	0	0	0	0
DdecPKS	zzz1168|zzz1171|zzz1172|zzz1173|zzz1174|zzz1175	6	Daldinia decipiens	Daldinia	Hypoxylaceae	Xylariales	Sordariomycetes	Ascomycota	13	12	11	0	0	0	0	0	0	0	0	0	0	1	0	0	0	0	0	0.66	1	1	1	0	1	0	1	0	1	1	1	1	0.37	0	0	0	1	0	0	0	0
A0A166VFK6	A0A166VFK6	1	Colletotrichum tofieldiae	Colletotrichum	Glomerellaceae	Glomerellales	Sordariomycetes	Ascomycota	14	11	11	0	0	0	0	0	0	0	0	0	0	1	0	0	0.01	0	0	0.32	1	1	0.95	0	1	0	1	0	1	1	0.97	1	0.25	0	0	0	1	0	0	0	0
A0A5M9JCJ9	A0A5M9JCJ9	1	Monilinia fructicola	Monilinia	Sclerotiniaceae	Helotiales	Leotiomycetes	Ascomycota	14	11	11	0	0	0	0	0	0	0	0	0	0	1	0	0	0	0	0	0.36	1	1	0.82	0	1	0	1	0.09	1	1	1	1	0.07	0	0	0	1	0	0	0	0
A0A167AV67	A0A167AV67	1	Colletotrichum incanum	Colletotrichum	Glomerellaceae	Glomerellales	Sordariomycetes	Ascomycota	14	13	11	0	0	0	0	0	0	0	0	0	0	1	0	0	0.02	0	0	0.61	1	1	1	0	1	0	1	0	1	1	1	1	0.69	0	0	0	1	0	0	0	0
A0A1L7WHI9	A0A1L7WHI9	1	Phialocephala subalpina	Phialocephala	Mollisiaceae	Helotiales	Leotiomycetes	Ascomycota	14	11	11	0.09	0	0	0	0	0	0	0	0	0	1	0	0	0	0	0	0.28	1	1	0.83	0	1	0	1	0.39	1	1	0.91	1	0	0	0	0	1	0	0	0	0
A0A2J6TQX3	A0A2J6TQX3	1	Hyaloscypha bicolor E	Hyaloscypha	Hyaloscyphaceae	Helotiales	Leotiomycetes	Ascomycota	13	11	11	0	0	0	0	0	0	0	0	0	0	1	0	0	0	0	0	0.25	1	1	1	0	1	0	1	0	1	1	0.98	1	0.04	0	0	0	1	0	0	0	0
A0A218ZF58	A0A218ZF58	1	Marssonina coronariae	Marssonina	Dermateaceae	Helotiales	Dothideomycetes	Ascomycota	14	11	11	0	0	0	0	0	0	0	0	0	0	1	0	0	0	0	0	0.41	1	1	1	0	1	0	1	0.01	1	1	0.99	1	0.21	0	0	0	1	0	0	0	0
A0A1E1K3U6	A0A1E1K3U6|A0A1E1KF73|A0A1E1M9S7	3	Rhynchosporium agropyri|Rhynchosporium commune|Rhynchosporium secalis	Rhynchosporium	Helotiales incertae sedis	Helotiales	Leotiomycetes	Ascomycota	12	11	11	0	0	0	0	0	0	0	0	0	0	1	0	0	0	0	0	0.07	1	1	0.88	0	1	0	1	0	1	1	0.99	1	0	0	0	0	1	0	0	0	0
A0A084FUT4	A0A084FUT4	1	Scedosporium apiospermum	Scedosporium	Microascaceae	Microascales	Sordariomycetes	Ascomycota	15	11	11	0.01	0	0	0	0	0	0	0	0	0	1	0	0	0	0	0	0.42	1	1	1	0	1	0	1	0.09	1	1	0.91	1	0.22	0	0	0	1	0	0	0	0
A0A0C2F5M0	A0A0C2F5M0	1	Sporothrix brasiliensis 5110	Sporothrix	Ophiostomataceae	Ophiostomatales	Sordariomycetes	Ascomycota	15	12	11	0.01	0	0	0	0	0	0	0	0	0	1	0	0	0	0	0	0.52	1	1	1	0	1	0	1	0.11	1	1	1	1	0.14	0	0	0	1	0	0	0	0
A0A7C8IWR1	A0A7C8IWR1	1	Xylaria multiplex	Xylaria	Xylariaceae	Xylariales	Sordariomycetes	Ascomycota	13	11	11	0	0	0	0	0	0	0	0	0	0	1	0	0	0	0	0	0.17	1	1	1	0	1	0	1	0	1	1	1	1	0.02	0	0	0	1	0	0	0	0
zzz1615	zzz1615	1	Leotiomycetes sp.	NA	NA	NA	Leotiomycetes	Ascomycota	13	11	11	0	0	0	0	0	0	0	0	0	0	1	0	0	0	0	0	0.22	1	1	1	0	1	0	1	0	1	1	0.99	1	0.01	0	0	0	1	0	0	0	0
zzz1412	zzz1412	1	Hyaloscypha bicolor	Hyaloscypha	Hyaloscyphaceae	Helotiales	Leotiomycetes	Ascomycota	13	11	11	0	0	0	0	0	0	0	0	0	0	1	0	0	0	0	0	0.25	1	1	1	0	1	0	1	0	1	1	0.98	1	0.04	0	0	0	1	0	0	0	0
zzz1680	zzz1680	1	Scedosporium apiospermum	Scedosporium	Microascaceae	Microascales	Sordariomycetes	Ascomycota	15	11	11	0.01	0	0	0	0	0	0	0	0	0	1	0	0	0	0	0	0.42	1	1	1	0	1	0	1	0.09	1	1	0.91	1	0.22	0	0	0	1	0	0	0	0
zzz1396	zzz1396	1	Drepanopeziza brunnea	Drepanopeziza	Drepanopezizaceae	Helotiales	Leotiomycetes	Ascomycota	13	11	11	0	0	0	0	0	0	0	0	0	0	1	0	0	0	0	0	0.36	1	1	1	0	1	0	1	0	1	1	0.99	1	0.31	0	0	0	1	0	0	0	0
zzz1667	zzz1667|zzz1669	2	Rhynchosporium agropyri	Rhynchosporium	NA	Helotiales	Leotiomycetes	Ascomycota	12	11	11	0	0	0	0	0	0	0	0	0	0	1	0	0	0	0	0	0.07	1	1	0.88	0	1	0	1	0	1	1	0.99	1	0	0	0	0	1	0	0	0	0
zzz1668	zzz1668	1	Rhynchosporium commune	Rhynchosporium	NA	Helotiales	Leotiomycetes	Ascomycota	12	11	11	0	0	0	0	0	0	0	0	0	0	1	0	0	0	0	0	0.06	1	1	0.86	0	1	0	1	0	1	1	0.99	1	0	0	0	0	1	0	0	0	0
zzz1663	zzz1663	1	Rhexocercosporidium sp. MPI-PUGE-AT-0058	Rhexocercosporidium	NA	Helotiales	Leotiomycetes	Ascomycota	13	11	11	0	0	0	0	0	0	0	0	0	0	1	0	0	0	0	0	0.23	1	1	1	0	1	0	1	0	1	1	0.99	1	0.02	0	0	0	1	0	0	0	0
zzz1325	zzz1325|zzz1414	2	Hyaloscypha finlandica	Hyaloscypha	Hyaloscyphaceae	Helotiales	Leotiomycetes	Ascomycota	13	11	11	0	0	0	0	0	0	0	0	0	0	1	0	0	0	0	0	0.35	1	1	1	0	1	0	1	0	1	1	0.96	1	0.02	0	0	0	1	0	0	0	0
zzzz973	zzzz973	1	Bisporella sp. PMI_857	Bisporella	Helotiaceae	Helotiales	Leotiomycetes	Ascomycota	14	11	11	0	0	0	0	0	0	0	0	0	0	1	0	0	0	0	0	0.35	1	1	1	0	1	0	1	0.01	1	1	1	1	0.01	0	0	0	1	0	0	0	0
zzz1693	zzz1693|zzz1695	2	Sporothrix brasiliensis	Sporothrix	Ophiostomataceae	Ophiostomatales	Sordariomycetes	Ascomycota	15	12	11	0.01	0	0	0	0	0	0	0	0	0	1	0	0	0	0	0	0.52	1	1	1	0	1	0	1	0.11	1	1	1	1	0.14	0	0	0	1	0	0	0	0
A0A439D4A0	A0A439D4A0	1	Xylaria grammica	Xylaria	Xylariaceae	Xylariales	Sordariomycetes	Ascomycota	12	11	11	0	0	0	0	0	0	0	0	0	0	1	0	0	0	0	0	0.08	1	1	0.88	0	1	0	1	0	1	1	0.94	1	0	0	0	0	1	0	0	0	0
zzz1617	zzz1617	1	Phialocephala subalpina	Phialocephala	Mollisiaceae	Helotiales	Leotiomycetes	Ascomycota	14	11	11	0.09	0	0	0	0	0	0	0	0	0	1	0	0	0	0	0	0.28	1	1	0.83	0	1	0	1	0.39	1	1	0.91	1	0	0	0	0	1	0	0	0	0
zzz1194	zzz1194	1	Entoleuca mammata	Entoleuca	Xylariaceae	Xylariales	Sordariomycetes	Ascomycota	14	12	11	0	0	0	0	0	0	0	0	0	0	1	0	0	0.01	0	0	0.55	1	1	1	0	1	0	1	0	1	1	1	1	0.29	0	0	0	1	0	0	0	0
zzz1166	zzz1166|zzz1167	2	Daldinia bambusicola	Daldinia	Hypoxylaceae	Xylariales	Sordariomycetes	Ascomycota	13	13	11	0	0	0	0	0	0	0	0	0	0	1	0	0	0	0	0	0.59	1	1	1	0	1	0	1	0	1	1	1	1	0.64	0	0	0	1	0	0	0	0
zzz1774	zzz1774|zzz1827	2	Xylaria arbuscula	Xylaria	Xylariaceae	Xylariales	Sordariomycetes	Ascomycota	13	11	11	0	0	0	0	0	0	0	0	0	0	1	0	0	0	0	0	0.25	1	1	1	0	1	0	1	0	1	1	1	1	0.07	0	0	0	1	0	0	0	0
zzz1165	zzz1165	1	Daldinia sp. FL1419	Daldinia	Hypoxylaceae	Xylariales	Sordariomycetes	Ascomycota	13	11	11	0	0	0	0	0	0	0	0	0	0	1	0	0	0	0	0	0.22	1	1	1	0	1	0	1	0	1	1	1	1	0.01	0	0	0	1	0	0	0	0
zzz1672	zzz1672	1	Rosellinia corticium	Rosellinia	Xylariaceae	Xylariales	Sordariomycetes	Ascomycota	13	11	11	0	0	0	0	0	0	0	0	0	0	1	0	0	0	0	0	0.42	1	1	1	0	1	0	1	0	1	1	1	1	0.06	0	0	0	1	0	0	0	0
zzz1345	zzz1345	1	Hypoxylon polyporus	Hypoxylon	Hypoxylaceae	Xylariales	Sordariomycetes	Ascomycota	13	13	11	0	0	0	0	0	0	0	0	0	0	1	0	0	0	0	0	0.69	1	1	1	0	1	0	1	0	1	1	0.99	1	0.64	0	0	0	1	0	0	0	0
zzz1803	zzz1803	1	Xylariaceae sp. FL1019	NA	Xylariaceae	Xylariales	Sordariomycetes	Ascomycota	13	13	11	0	0	0	0	0	0	0	0	0	0	1	0	0	0	0	0	0.62	1	1	1	0	1	0	1	0	1	1	1	1	0.62	0	0	0	1	0	0	0	0
zzz1009	zzz1009	1	Cercophora newfieldiana	Cercophora	Lasiosphaeriaceae	Sordariales	Sordariomycetes	Ascomycota	15	13	11	0	0	0	0	0	0	0	0	0	0	1	0	0	0.01	0	0	0.55	1	1	1	0	1	0	1	0.01	1	1	1	1	0.51	0	0	0	1	0	0	0	0
zzz1115	zzz1115|zzz1117	2	Colletotrichum tofieldiae	Colletotrichum	Glomerellaceae	Glomerellales	Sordariomycetes	Ascomycota	14	11	11	0	0	0	0	0	0	0	0	0	0	1	0	0	0.01	0	0	0.32	1	1	0.95	0	1	0	1	0	1	1	0.97	1	0.25	0	0	0	1	0	0	0	0
zzz1705	zzz1705	1	Stanjemonium grisellum	Stanjemonium	NA	Hypocreales	Sordariomycetes	Ascomycota	13	12	11	0	0	0	0	0	0	0	0	0	0	1	0	0	0	0	0	0.57	1	1	1	0	1	0	1	0	1	1	0.42	1	0.76	0	0	0	1	0	0	0	0
zzz1745	zzz1745	1	Valsa mali	Valsa	Valsaceae	Diaporthales	Sordariomycetes	Ascomycota	14	11	11	0	0	0	0	0	0	0	0	0	0	1	0	0	0.01	0	0	0.2	1	1	0.86	0	1	0	1	0	1	1	1	1	0.04	0	0	0	1	0	0	0	0
zzz1679	zzz1679|zzzz700	2	Sarocladium strictum	Sarocladium	Sarocladiaceae	Hypocreales	Sordariomycetes	Ascomycota	15	12	11	0	0	0	0	0	0	0	0	0	0	1	0	0	0.09	0	0	0.66	1	1	1	0	1	0	1	0	1	1	0.04	1	0.88	0	0	0	1	0	0.04	0	0
zzz1629	zzz1629	1	Plectosphaerella cucumerina	Plectosphaerella	Plectosphaerellaceae	Glomerellales	Sordariomycetes	Ascomycota	13	12	11	0	0	0	0	0	0	0	0	0	0	1	0	0	0	0	0	0.66	1	1	1	0	1	0	1	0	1	1	0.42	1	0.74	0	0	0	1	0	0	0	0
zzz1646	zzz1646	1	Poronia punctata	Poronia	Xylariaceae	Xylariales	Sordariomycetes	Ascomycota	15	11	11	0.01	0	0	0	0	0	0	0	0	0	1	0	0	0	0	0	0.39	1	1	1	0	1	0	1	0.04	1	1	1	1	0.14	0	0	0	1	0	0	0	0
zzzz703	zzzz703	1	Alternaria brassicicola	Alternaria	Pleosporaceae	Pleosporales	Dothideomycetes	Ascomycota	13	11	11	0	0	0	0	0	0	0	0	0	0	1	0	0	0	0	0	0.29	1	1	0.91	0	1	0	1	0	1	1	0.97	1	0.14	0	0	0	1	0	0	0	0
AsesPKS	zzzz853|zzzz855|zzzz922	3	Aspergillus nakazawae	Aspergillus	Aspergillaceae	Eurotiales	Eurotiomycetes	Ascomycota	15	13	10	0	0	0	0	0.52	0.32	0	0	0	0	1	0	0	0.03	0	0	0.53	1	1	1	0	1	0	1	0	1	1	0	1	0.69	0	0	0	1	0	0	0	0
A0A5N6JXT8	A0A5N6JXT8	1	Monilinia laxa	Monilinia	Sclerotiniaceae	Helotiales	Leotiomycetes	Ascomycota	14	11	10	0	0	0	0	0	0	0	0	0	0	1	0	0	0	0	0	0.19	1	1	0.64	0	1	0	1	0.03	1	1	1	1	0.05	0	0	0	1	0	0	0	0
A0A1D9Q101	A0A1D9Q101	1	Sclerotinia sclerotiorum 1980 UF-70	Sclerotinia	Sclerotiniaceae	Helotiales	Leotiomycetes	Ascomycota	12	10	10	0	0	0	0	0	0	0	0	0	0	1	0	0	0	0	0	0.03	1	1	0.27	0	1	0	1	0	1	1	0.98	1	0	0	0	0	1	0	0	0	0
A0A4S8R6B1	A0A4S8R6B1|A0A4Z1EDQ6|A0A4Z1FYE6|A0A4Z1GR32|A0A4Z1JJI3	5	Botrytis galanthina|Botrytis tulipae|Botrytis paeoniae|Botrytis hyacinthi|Botrytis elliptica	Botrytis	Sclerotiniaceae	Helotiales	Leotiomycetes	Ascomycota	15	13	10	0.15	0	0	0	0	0	0	0	0	0	1	0	0	0	0	0	0.52	1	1	0.51	0	1	0	1	0.55	1	1	0.75	1	0.01	0	0	0	1	0	0	0	0
A0A4Z1KSR7	A0A4Z1KSR7	1	Botrytis porri	Botrytis	Sclerotiniaceae	Helotiales	Leotiomycetes	Ascomycota	13	10	10	0	0	0	0	0	0	0	0	0	0	1	0	0	0	0	0	0.08	1	1	0.16	0	1	0	1	0.03	1	1	0.9	1	0	0	0	0	1	0	0	0	0
W9CHY2	W9CHY2	1	Sclerotinia borealis F-4128	Sclerotinia	Sclerotiniaceae	Helotiales	Leotiomycetes	Ascomycota	12	10	10	0	0	0	0	0	0	0	0	0	0	1	0	0	0	0	0	0.05	1	1	0.2	0	1	0	1	0	1	1	0.96	1	0	0	0	0	1	0	0	0	0
A0A194WWD4	A0A194WWD4	1	Mollisia scopiformis	Mollisia	Mollisiaceae	Helotiales	Leotiomycetes	Ascomycota	12	11	10	0	0	0	0	0	0	0	0	0	0	1	0	0	0	0	0	0.14	1	1	0.68	0	1	0	1	0	1	1	0.96	1	0	0	0	0	1	0	0	0	0
A0A4V1XTL8	A0A4V1XTL8	1	Monosporascus sp. 5C6A	Monosporascus	Xylariales incertae sedis	Xylariales	Sordariomycetes	Ascomycota	12	11	10	0	0	0	0	0	0	0	0	0	0	1	0	0	0	0	0	0.05	1	1	0.51	0	1	0	1	0	1	1	0.78	1	0	0	0	0	1	0	0	0	0
F7VW59	F7VW59	1	Sordaria macrospora k-hell	Sordaria	Sordariaceae	Sordariales	Sordariomycetes	Ascomycota	14	10	10	0	0	0	0	0	0	0	0	0	0	1	0	0	0	0	0	0.33	1	1	1	0	1	0	1	0.02	1	1	0.14	1	0.23	0	0	0	1	0	0	0	0
A0A3M2RTF6	A0A3M2RTF6|A0A428NSL6|A0A428NSW8|A0A428RJ39|A0A428TX92|A0A430LBQ3|C7YLJ7	7	Fusarium kuroshium|Fusarium sp. AF-6|Fusarium sp. AF-8|Fusarium floridanum|Fusarium ambrosium|Fusarium euwallaceae|Fusarium vanettenii 77-13-4	Fusarium	Nectriaceae	Hypocreales	Sordariomycetes	Ascomycota	12	10	10	0	0	0	0	0	0	0	0	0	0	1	0	0	0	0	0	0.19	1	1	0.85	0	1	0	1	0	1	1	0	1	0.06	0	0	0	1	0	0	0	0
M2SAW8	M2SAW8	1	Bipolaris sorokiniana ND90Pr	Bipolaris	Pleosporaceae	Pleosporales	Dothideomycetes	Ascomycota	15	10	10	0	0	0	0	0.07	0.02	0	0	0	0	1	0	0	0	0	0	0.24	1	1	0.5	0	1	0	1	0	1	1	0.94	1	0.06	0	0	0	1	0	0	0	0
zzz1690	zzz1690|zzz1691	2	Sordaria humana	Sordaria	Sordariaceae	Sordariales	Sordariomycetes	Ascomycota	13	10	10	0	0	0	0	0	0	0	0	0	0	1	0	0	0	0	0	0.4	1	1	1	0	1	0	1	0.05	1	1	0	1	0.36	0	0	0	1	0	0	0	0
W6ZSR3	W6ZSR3	1	Bipolaris oryzae ATCC 44560	Bipolaris	Pleosporaceae	Pleosporales	Dothideomycetes	Ascomycota	18	12	10	0	0	0	0	0.55	0.35	0	0	0	0	1	0	0.05	0.02	0	0	0.56	1	1	1	0	1	0	1	0	1	1	0.41	1	0.36	0	0	0	1	0	0.04	0	0
zzz1269	zzz1269	1	Fusarium cucurbiticola	Fusarium	Nectriaceae	Hypocreales	Sordariomycetes	Ascomycota	12	10	10	0	0	0	0	0	0	0	0	0	0	1	0	0	0	0	0	0.12	1	1	0.84	0	1	0	1	0	1	1	0.11	1	0	0	0	0	1	0	0	0	0
zzz1644	zzz1644	1	Polyphilus sieberi	Polyphilus	Hyaloscyphaceae	Helotiales	Leotiomycetes	Ascomycota	15	10	10	0.06	0	0	0	0	0	0	0	0	0	1	0	0	0	0	0	0.3	1	1	0.9	0	1	0	1	0.3	1	1	0.48	1	0.02	0	0	0	1	0	0	0	0
zzzz694	zzzz694	1	Acephala macrosclerotiorum	Acephala	Mollisiaceae	Helotiales	Leotiomycetes	Ascomycota	12	10	10	0	0	0	0	0	0	0	0	0	0	1	0	0	0	0	0	0.07	1	1	0.21	0	1	0	1	0	1	1	0.86	1	0	0	0	0	1	0	0	0	0
zzz1531	zzz1531	1	Ilyonectria sp.	Ilyonectria	Nectriaceae	Hypocreales	Sordariomycetes	Ascomycota	13	10	10	0	0	0	0	0	0	0	0	0	0	1	0	0	0	0	0	0.21	1	1	0.99	0	1	0	1	0	1	1	0.02	1	0.17	0	0	0	1	0	0	0	0
zzz1149	zzz1149	1	Thelonectria olida	Thelonectria	Nectriaceae	Hypocreales	Sordariomycetes	Ascomycota	15	10	10	0.02	0	0	0	0	0	0	0	0	0	1	0	0	0	0	0	0.33	1	1	1	0	1	0	1	0.14	1	1	0.09	1	0.35	0	0	0	1	0	0	0	0
zzz1068	zzz1068	1	Bipolaris oryzae	Bipolaris	Pleosporaceae	Pleosporales	Dothideomycetes	Ascomycota	18	12	10	0	0	0	0	0.55	0.35	0	0	0	0	1	0	0.05	0.02	0	0	0.56	1	1	1	0	1	0	1	0	1	1	0.41	1	0.36	0	0	0	1	0	0.04	0	0
zzz1071	zzz1071	1	Bipolaris sorokiniana	Bipolaris	Pleosporaceae	Pleosporales	Dothideomycetes	Ascomycota	15	10	10	0	0	0	0	0.07	0.02	0	0	0	0	1	0	0	0	0	0	0.24	1	1	0.5	0	1	0	1	0	1	1	0.94	1	0.06	0	0	0	1	0	0	0	0
A0A0G4NUG8	A0A0G4NUG8	1	Penicillium camemberti FM 013	Penicillium	Aspergillaceae	Eurotiales	Eurotiomycetes	Ascomycota	16	11	10	0	0	0	0	0.56	0.28	0	0	0	0	1	0	0.04	0	0	0	0.43	1	1	0.9	0	1	0	1	0	1	1	0	1	0.14	0	0	0	1	0	0.03	0	0
zzz1682	zzz1682	1	Sclerotinia borealis	Sclerotinia	Sclerotiniaceae	Helotiales	Leotiomycetes	Ascomycota	12	10	10	0	0	0	0	0	0	0	0	0	0	1	0	0	0	0	0	0.05	1	1	0.2	0	1	0	1	0	1	1	0.96	1	0	0	0	0	1	0	0	0	0
zzz1192	zzz1192	1	Elytroderma deformans	Elytroderma	Rhytismataceae	Rhytismatales	Leotiomycetes	Ascomycota	13	11	10	0	0	0	0	0	0	0	0	0	0	0.99	0	0	0	0	0	0.59	0.99	0.99	0.96	0	0.99	0	0.99	0	0.99	0.99	0	0.99	0.39	0	0	0	0.99	0	0.01	0	0
zzz1571	zzz1571|zzz1593	2	Penicillium camemberti	Penicillium	Aspergillaceae	Eurotiales	Eurotiomycetes	Ascomycota	16	11	10	0	0	0	0	0.56	0.28	0	0	0	0	1	0	0.04	0	0	0	0.43	1	1	0.9	0	1	0	1	0	1	1	0	1	0.14	0	0	0	1	0	0.03	0	0
zzz1616	zzz1616	1	Mollisia scopiformis	Mollisia	Mollisiaceae	Helotiales	Leotiomycetes	Ascomycota	12	11	10	0	0	0	0	0	0	0	0	0	0	1	0	0	0	0	0	0.14	1	1	0.68	0	1	0	1	0	1	1	0.96	1	0	0	0	0	1	0	0	0	0
zzzz712	zzzz712	1	Alternaria dauci	Alternaria	Pleosporaceae	Pleosporales	Dothideomycetes	Ascomycota	16	11	10	0	0	0	0	0.51	0.31	0	0	0	0	1	0	0.03	0	0	0	0.34	1	1	0.81	0	1	0	1	0	1	1	0	1	0.08	0	0	0	1	0	0.01	0	0
zzz1631	zzz1631	1	Plectosphaerella plurivora	Plectosphaerella	Plectosphaerellaceae	Glomerellales	Sordariomycetes	Ascomycota	13	10	10	0	0	0	0	0	0	0	0	0	0	1	0	0	0	0	0	0.41	1	1	1	0	1	0	1	0	1	1	0.34	1	0.23	0	0	0	1	0	0	0	0
zzz1352	zzz1352|zzz1357|zzz1360	3	Ilyonectria europaea	Ilyonectria	Nectriaceae	Hypocreales	Sordariomycetes	Ascomycota	12	10	10	0	0	0	0	0	0	0	0	0	0	1	0	0	0	0	0	0.17	1	1	0.89	0	1	0	1	0	1	1	0.18	1	0	0	0	0	1	0	0	0	0
SinsPKS	zzz1694	1	Sporothrix insectorum	Sporothrix	Ophiostomataceae	Ophiostomatales	Sordariomycetes	Ascomycota	10	9	9	0	0	0	0	0	0	0	0	0	0	1	0	0	0	0	0	0.03	1	1	0	0	1	0	1	0	1	1	0	1	0	0	0	0	1	0	0	0	0
A0A3N2Q6W8	A0A3N2Q6W8	1	Sodiomyces alkalinus F11	Sodiomyces	Plectosphaerellaceae	Glomerellales	Sordariomycetes	Ascomycota	11	9	9	0	0	0	0	0	0	0	0	0	0	0.84	0	0	0	0	0	0	0.84	0.84	0.01	0	0.84	0	0.84	0	0.84	0.84	0.47	0.84	0	0	0	0	0.84	0	0	0	0
A0A4Z1HBG3	A0A4Z1HBG3	1	Botryotinia convoluta	Botryotinia	Sclerotiniaceae	Helotiales	Leotiomycetes	Ascomycota	13	9	9	0	0	0	0	0	0	0	0	0	0	0.99	0	0	0	0	0	0.29	0.99	0.99	0.16	0	0.99	0	0.99	0.05	0.99	0.99	0.31	0.99	0	0	0	0	0.99	0	0	0	0
A0A4Y8D9M4	A0A4Y8D9M4	1	Botryotinia calthae	Botryotinia	Sclerotiniaceae	Helotiales	Leotiomycetes	Ascomycota	13	10	9	0	0	0	0	0	0	0	0	0	0	0.99	0	0	0	0	0	0.09	0.99	0.99	0.08	0	0.99	0	0.99	0.03	0.99	0.99	0.65	0.99	0	0	0	0	0.99	0	0	0	0
A0A384K0M6	A0A384K0M6|G2YS60|M7UWP9	3	Botrytis cinerea B05.10|Botrytis cinerea T4|Botrytis cinerea BcDW1	Botrytis	Sclerotiniaceae	Helotiales	Leotiomycetes	Ascomycota	14	9	9	0.01	0	0	0	0	0	0	0	0	0	0.97	0	0	0	0	0	0.14	0.97	0.97	0.09	0	0.97	0	0.97	0.13	0.97	0.97	0.45	0.97	0	0	0	0	0.97	0	0	0	0
A0A559M4F6	A0A559M4F6	1	Lachnellula willkommii	Lachnellula	Lachnaceae	Helotiales	Leotiomycetes	Ascomycota	14	10	9	0.01	0	0	0	0	0	0	0	0	0	1	0	0	0	0	0	0.24	1	1	0.55	0	1	0	1	0.06	1	1	0.07	1	0	0	0	0	1	0	0	0	0
A0A162JF80	A0A162JF80	1	Sporothrix insectorum RCEF 264	Sporothrix	Ophiostomataceae	Ophiostomatales	Sordariomycetes	Ascomycota	10	9	9	0	0	0	0	0	0	0	0	0	0	1	0	0	0	0	0	0.03	1	1	0	0	1	0	1	0	1	1	0	1	0	0	0	0	1	0	0	0	0
A0A2H3FLR2	A0A2H3FLR2|A0A2T4GKI4|A0A4E9DLV6|A0A7S8I1H6|I1RVT5|K3VAS0	6	Fusarium graminearum|Fusarium culmorum|Fusarium pseudograminearum|Fusarium graminearum PH-1|Fusarium pseudograminearum CS3096	Fusarium	Nectriaceae	Hypocreales	Sordariomycetes	Ascomycota	11	9	9	0	0	0	0	0	0	0	0	0	0	0.9	0	0	0	0	0	0.03	0.9	0.9	0.04	0	0.9	0	0.9	0	0.9	0.9	0	0.9	0	0	0	0	0.9	0	0	0	0
A0A2K0UIX7	A0A2K0UIX7	1	Fusarium nygamai	Fusarium	Nectriaceae	Hypocreales	Sordariomycetes	Ascomycota	12	9	9	0	0	0	0	0	0	0	0	0	0	0.91	0	0	0	0	0	0.15	0.91	0.91	0.38	0	0.91	0	0.91	0	0.91	0.91	0	0.91	0.01	0	0	0	0.91	0	0	0	0
A0A420HA84	A0A420HA84	1	Oidium neolycopersici	Oidium	Erysiphaceae	Erysiphales	Leotiomycetes	Ascomycota	9	9	9	0	0	0	0	0	0	0	0	0	0	0.77	0	0	0	0	0	0	0.77	0.77	0	0	0.77	0	0.77	0	0.77	0.77	0	0.77	0	0	0	0	0.77	0	0	0	0
A0A2S4PKR4	A0A2S4PKR4	1	Erysiphe pulchra	Erysiphe	Erysiphaceae	Erysiphales	Leotiomycetes	Ascomycota	12	9	9	0	0	0	0	0	0	0	0	0	0	0.99	0	0	0	0	0	0.03	0.99	0.99	0.01	0	0.99	0	0.99	0	0.99	0.99	0.05	0.99	0	0	0	0	0.99	0	0	0	0
zzz1239	zzz1239	1	Fusarium culmorum	Fusarium	Nectriaceae	Hypocreales	Sordariomycetes	Ascomycota	11	9	9	0	0	0	0	0	0	0	0	0	0	0.9	0	0	0	0	0	0.03	0.9	0.9	0.01	0	0.9	0	0.9	0	0.9	0.9	0	0.9	0	0	0	0	0.9	0	0	0	0
zzzz986	zzzz986	1	Botrytis cinerea	Botrytis	Sclerotiniaceae	Helotiales	Leotiomycetes	Ascomycota	14	9	9	0.16	0	0	0	0	0	0	0	0	0	0.99	0	0	0	0	0	0.39	0.99	0.99	0.21	0	0.99	0	0.99	0.5	0.99	0.99	0.28	0.99	0	0	0	0	0.99	0	0	0	0
zzzz985	zzzz985	1	Botrytis cinerea	Botrytis	Sclerotiniaceae	Helotiales	Leotiomycetes	Ascomycota	14	9	9	0.01	0	0	0	0	0	0	0	0	0	0.97	0	0	0	0	0	0.14	0.97	0.97	0.09	0	0.97	0	0.97	0.13	0.97	0.97	0.45	0.97	0	0	0	0	0.97	0	0	0	0
zzz1268	zzz1268|zzz1270|zzz1277|zzz1278|zzz1283|zzz1284|zzz1286|zzz1289|zzz1290|zzz1295|zzz1298|zzz1299|zzz1514|zzz1528	14	Fusarium solani	Fusarium	Nectriaceae	Hypocreales	Sordariomycetes	Ascomycota	11	10	9	0	0	0	0	0	0	0	0	0	0	0.99	0	0	0	0	0	0.12	0.99	0.99	0.62	0	0.99	0	0.99	0	0.99	0.99	0	0.99	0	0	0	0	0.99	0	0	0	0
N4WXH1	N4WXH1	1	Bipolaris maydis ATCC 48331	Bipolaris	Pleosporaceae	Pleosporales	Dothideomycetes	Ascomycota	14	9	9	0	0	0	0	0.08	0.02	0	0	0	0	0.94	0	0	0	0	0	0.16	0.94	0.94	0.27	0	0.94	0	0.94	0	0.94	0.94	0.06	0.94	0	0	0	0	0.94	0	0	0	0
A0A6A5S0B4	A0A6A5S0B4	1	Didymella exigua CBS 183.55	Didymella	Didymellaceae	Pleosporales	Dothideomycetes	Ascomycota	11	9	9	0	0	0	0	0	0	0	0	0	0	0.83	0	0	0	0	0	0.07	0.83	0.83	0.03	0	0.83	0	0.83	0	0.83	0.83	0	0.83	0	0	0	0	0.83	0	0	0	0
zzz1243	zzz1243|zzz1244	2	Fusarium graminearum	Fusarium	Nectriaceae	Hypocreales	Sordariomycetes	Ascomycota	11	9	9	0	0	0	0	0	0	0	0	0	0	0.9	0	0	0	0	0	0.03	0.9	0.9	0.04	0	0.9	0	0.9	0	0.9	0.9	0	0.9	0	0	0	0	0.9	0	0	0	0
A0A093Y765	A0A093Y765|A0A094D5T2	2	Pseudogymnoascus sp. VKM F-3557|Pseudogymnoascus sp. VKM F-4516 (FW-969)	Pseudogymnoascus	Pseudeurotiaceae	Leotiomycetes incertae sedis	Leotiomycetes	Ascomycota	12	9	9	0	0	0	0	0	0	0	0	0	0	1	0	0	0	0	0	0.05	1	1	0.32	0	1	0	1	0	1	1	0.04	1	0	0	0	0	1	0	0	0	0
zzz1272	zzz1272	1	Fusarium bataticola	Fusarium	Nectriaceae	Hypocreales	Sordariomycetes	Ascomycota	12	10	9	0	0	0	0	0	0	0	0	0	0	1	0	0	0	0	0	0.12	1	1	0.69	0	1	0	1	0	1	1	0.01	1	0	0	0	0	1	0	0	0	0
zzz1353	zzz1353|zzz1358|zzz1359	3	Ilyonectria europaea	Ilyonectria	Nectriaceae	Hypocreales	Sordariomycetes	Ascomycota	12	10	9	0	0	0	0	0	0	0	0	0	0	0.92	0	0	0	0	0	0.12	0.92	0.92	0.53	0	0.92	0	0.92	0	0.92	0.92	0	0.92	0.02	0	0	0	0.92	0	0	0	0
zzz1411	zzz1411	1	Mariannaea sp. PMI_226	Mariannaea	Nectriaceae	Hypocreales	Sordariomycetes	Ascomycota	11	9	9	0	0	0	0	0	0	0	0	0	0	0.92	0	0	0	0	0	0.03	0.92	0.92	0.07	0	0.92	0	0.92	0	0.92	0.92	0	0.92	0	0	0	0	0.92	0	0	0	0
zzz1656	zzz1656	1	Pseudogymnoascus sp.	Pseudogymnoascus	Pseudeurotiaceae	NA	Leotiomycetes	Ascomycota	12	9	9	0	0	0	0	0	0	0	0	0	0	1	0	0	0	0	0	0.06	1	1	0.43	0	1	0	1	0	1	1	0.17	1	0	0	0	0	1	0	0	0	0
zzz1688	zzz1688	1	Sodiomyces alkalinus	Sodiomyces	Plectosphaerellaceae	Glomerellales	Sordariomycetes	Ascomycota	11	9	9	0	0	0	0	0	0	0	0	0	0	0.84	0	0	0	0	0	0	0.84	0.84	0.01	0	0.84	0	0.84	0	0.84	0.84	0.47	0.84	0	0	0	0	0.84	0	0	0	0
zzz1032	zzz1032|zzz1033|zzz1034|zzz1035|zzz1036|zzz1037|zzz1038|zzz1039|zzz1040|zzz1041|zzz1062|zzz1063|zzz1064|zzz1065	14	Bipolaris maydis	Bipolaris	Pleosporaceae	Pleosporales	Dothideomycetes	Ascomycota	14	9	9	0	0	0	0	0.08	0.02	0	0	0	0	0.94	0	0	0	0	0	0.16	0.94	0.94	0.27	0	0.94	0	0.94	0	0.94	0.94	0.06	0.94	0	0	0	0	0.94	0	0	0	0
zzz1198	zzz1198	1	Erysiphe pisi	Erysiphe	Erysiphaceae	Erysiphales	Leotiomycetes	Ascomycota	12	9	9	0	0	0	0	0	0	0	0	0	0	1	0	0	0	0	0	0.06	1	1	0.09	0	1	0	1	0	1	1	0.35	1	0	0	0	0	1	0	0	0	0
zzz1649	zzz1649	1	Pseudoidium neolycopersici	Pseudoidium	Erysiphaceae	Erysiphales	Leotiomycetes	Ascomycota	9	9	9	0	0	0	0	0	0	0	0	0	0	0.77	0	0	0	0	0	0	0.77	0.77	0	0	0.77	0	0.77	0	0.77	0.77	0	0.77	0	0	0	0	0.77	0	0	0	0
zzz1199	zzz1199	1	Erysiphe pulchra	Erysiphe	Erysiphaceae	Erysiphales	Leotiomycetes	Ascomycota	12	9	9	0	0	0	0	0	0	0	0	0	0	0.99	0	0	0	0	0	0.03	0.99	0.99	0.01	0	0.99	0	0.99	0	0.99	0.99	0.05	0.99	0	0	0	0	0.99	0	0	0	0
G3YGK7	G3YGK7	1	Aspergillus niger ATCC 1015	Aspergillus	Aspergillaceae	Eurotiales	Eurotiomycetes	Ascomycota	11	9	9	0	0	0	0	0	0	0	0	0	0	0.84	0	0	0	0	0	0.03	0.84	0.84	0.13	0	0.84	0	0.84	0	0.84	0.84	0	0.84	0	0	0	0	0.84	0	0	0	0
zzz1187	zzz1187	1	Didymella exigua	Didymella	Didymellaceae	Pleosporales	Dothideomycetes	Ascomycota	11	9	9	0	0	0	0	0	0	0	0	0	0	0.83	0	0	0	0	0	0.07	0.83	0.83	0.03	0	0.83	0	0.83	0	0.83	0.83	0	0.83	0	0	0	0	0.83	0	0	0	0
zzz1241	zzz1241	1	NA	Fusarium	Nectriaceae	Hypocreales	Sordariomycetes	Ascomycota	25	7	6	0	0	0.52	0.97	0.99	0.93	0.1	0.37	0	0	0.09	0.97	0.46	0.31	0	0	0.76	0.09	0.09	0.2	0	0.09	0.27	0.09	0	0.09	0.09	0	0.09	0.23	0.1	0	0	0.09	0.11	0.99	0	0.21
zzz1712	zzz1712	1	NA	Talaromyces	Trichocomaceae	Eurotiales	Eurotiomycetes	Ascomycota	22	7	5	0	0	0.12	0.88	0.88	0.61	0	0	0	0	0.01	0.88	0.5	0.13	0	0	0.85	0.01	0.01	0.13	0	0.01	0.69	0.01	0	0.01	0.01	0	0.01	0.15	0	0	0	0.01	0.03	0.98	0	0.01
zzzz998	zzzz998	1	Calosphaeria pulchella	Calosphaeria	Calosphaeriaceae	Calosphaeriales	Sordariomycetes	Ascomycota	21	15	5	1	0	0	0.02	0.01	0	0	0	0	0	0.69	0.02	0.01	0.21	0	0	0.93	0.69	0.69	0.8	0	0.69	0.17	0.69	1	0.69	0.69	0	0.69	0.57	0	0	0	0.69	0	0.88	0	0
XylPKS	zzz1769|zzz1802	2	Xylariaceae sp. FL1272	NA	Xylariaceae	Xylariales	Sordariomycetes	Ascomycota	13	5	4	0	0.51	0	0.02	0.95	0.75	0.93	0.13	0	0	0	0.02	0.09	0.07	0	0	0.19	0	0	0	0	0	0	0	0	0	0	0.07	0	0	0.93	0	0	0	0	0.18	0	0.14
A0A2J6TDB9	A0A2J6TDB9	1	Hyaloscypha bicolor E	Hyaloscypha	Hyaloscyphaceae	Helotiales	Leotiomycetes	Ascomycota	11	2	2	0	0.02	0	0	0.94	0.78	0.23	0.06	0	0	0	0	0.05	0.05	0	0	0.19	0	0	0.02	0	0	0	0	0	0	0	0	0	0	0.23	0	0	0	0	0.03	0	0.08
A0A2S7QK61	A0A2S7QK61	1	Rutstroemia sp. NJR-2017a BVV2	Rutstroemia	Rutstroemiaceae	Helotiales	Leotiomycetes	Ascomycota	13	10	1	0.42	0	0	0	0	0	0	0	0	0	0.61	0	0	0	0	0	0.38	0.61	0.61	0.02	0	0.61	0	0.61	0.71	0.61	0.61	0	0.61	0	0	0	0	0.61	0	0	0	0
A0A1F8AG56	A0A1F8AG56	1	Aspergillus bombycis	Aspergillus	Aspergillaceae	Eurotiales	Eurotiomycetes	Ascomycota	8	2	1	0	0	0	0.04	0.85	0.53	0	0	0	0	0	0.04	0.13	0.01	0	0	0.46	0	0	0	0	0	0	0	0	0	0	0	0	0	0	0	0	0	0	0.34	0	0
zzz1544	zzz1544	1	Nemania serpens	Nemania	Xylariaceae	Xylariales	Sordariomycetes	Ascomycota	7	1	1	0	0	0	0.02	0.81	0.45	0	0	0	0	0	0.02	0	0.01	0	0	0.16	0	0	0	0	0	0	0	0	0	0	0	0	0	0	0	0	0	0	0.24	0	0
zzzz782	zzzz782	1	Aspergillus bombycis	Aspergillus	Aspergillaceae	Eurotiales	Eurotiomycetes	Ascomycota	8	2	1	0	0	0	0.04	0.85	0.53	0	0	0	0	0	0.04	0.13	0.01	0	0	0.46	0	0	0	0	0	0	0	0	0	0	0	0	0	0	0	0	0	0	0.34	0	0
A0A7G5JF49	A0A7G5JF49|A0A7G5KEK3	2	Aspergillus flavus NRRL3357|Aspergillus flavus	Aspergillus	Aspergillaceae	Eurotiales	Eurotiomycetes	Ascomycota	20	2	1	0	0	0	0.03	0.75	0.45	0	0	0	0	0.44	0.03	0.07	0.05	0	0	0.52	0.44	0.44	0.45	0	0.44	0	0.44	0	0.44	0.44	0	0.44	0.2	0	0.04	0	0.44	0	0.12	0	0
zzz1607	zzz1607	1	Phaeosphaeria sp.	Phaeosphaeria	Phaeosphaeriaceae	Pleosporales	Dothideomycetes	Ascomycota	19	3	1	0	0	0	0.23	0.9	0.67	0	0	0	0	0.1	0.23	0.14	0.07	0	0	0.62	0.1	0.1	0.19	0	0.1	0	0.1	0	0.1	0.1	0	0.1	0.16	0	0	0	0.1	0	0.5	0	0
FmanPKS	zzz1246|zzz1264|zzz1265|zzz1280	4	Fusarium mangiferae	Fusarium	Nectriaceae	Hypocreales	Sordariomycetes	Ascomycota	1	0	0	0	0	0	0	0	0	0	0	0	0	0	0	0	0	0	0	0.03	0	0	0	0	0	0	0	0	0	0	0	0	0	0	0	0	0	0	0	0	0
BiscPKS	zzzz967	1	Biscogniauxia sp. FL1348	Biscogniauxia	Xylariaceae	Xylariales	Sordariomycetes	Ascomycota	0	0	0	0	0	0	0	0	0	0	0	0	0	0	0	0	0	0	0	0	0	0	0	0	0	0	0	0	0	0	0	0	0	0	0	0	0	0	0	0	0
PflaPKS	zzz1579	1	Penicillium flavigenum	Penicillium	Aspergillaceae	Eurotiales	Eurotiomycetes	Ascomycota	4	0	0	0	0	0	0	0.35	0.08	0	0	0	0	0	0	0	0	0	0	0.05	0	0	0.01	0	0	0	0	0	0	0	0	0	0	0	0	0	0	0	0	0	0
CadPKS	zzzz991	1	Cadophora sp. DSE1049	Cadophora	NA	Helotiales	Leotiomycetes	Ascomycota	0	0	0	0	0	0	0	0	0	0	0	0	0	0	0	0	0	0	0	0	0	0	0	0	0	0	0	0	0	0	0	0	0	0	0	0	0	0	0	0	0
AlupPKS2	zzz1586|zzzz772|zzzz841	3	Penicillium lanosocoeruleum	Penicillium	Aspergillaceae	Eurotiales	Eurotiomycetes	Ascomycota	1	0	0	0	0	0	0	0.01	0	0	0	0	0	0	0	0	0	0	0	0	0	0	0	0	0	0	0	0	0	0	0	0	0	0	0	0	0	0	0	0	0
AtamPKS2	zzzz931	1	Aspergillus tamarii	Aspergillus	Aspergillaceae	Eurotiales	Eurotiomycetes	Ascomycota	0	0	0	0	0	0	0	0	0	0	0	0	0	0	0	0	0	0	0	0	0	0	0	0	0	0	0	0	0	0	0	0	0	0	0	0	0	0	0	0	0
AserPKS1	zzzz767|zzzz875|zzzz887|zzzz918	4	Aspergillus arachidicola	Aspergillus	Aspergillaceae	Eurotiales	Eurotiomycetes	Ascomycota	7	0	0	0	0	0	0.01	0.28	0.09	0	0	0	0	0	0.01	0.01	0	0	0	0.04	0	0	0	0	0	0	0	0	0	0	0	0	0	0	0	0	0	0	0.03	0	0
L7I1K2	L7I1K2	1	Pyricularia oryzae Y34	Pyricularia	Pyriculariaceae	Magnaporthales	Sordariomycetes	Ascomycota	0	0	0
A0A177DPN1	A0A177DPN1|I6YVB4	2	Alternaria alternata	Alternaria	Pleosporaceae	Pleosporales	Dothideomycetes	Ascomycota	1	0	0	0	0	0	0	0	0	0	0	0	0	0	0	0	0	0	0	0	0	0	0	0	0	0	0	0	0	0	0.05	0	0	0	0	0	0	0	0	0	0
A0A2J6RAQ7	A0A2J6RAQ7	1	Hyaloscypha variabilis F	Hyaloscypha	Hyaloscyphaceae	Helotiales	Leotiomycetes	Ascomycota	1	0	0	0	0	0	0	0	0	0	0	0	0	0	0	0	0	0	0	0	0	0	0	0	0	0	0	0	0	0	0.01	0	0	0	0	0	0	0	0	0	0
A0A0B1PAA6	A0A0B1PAA6	1	Erysiphe necator	Erysiphe	Erysiphaceae	Erysiphales	Leotiomycetes	Ascomycota	9	9	0	0	0	0	0	0	0	0	0	0	0	0.54	0	0	0	0	0	0	0.54	0.54	0	0	0.54	0	0.54	0	0.54	0.54	0	0.54	0	0	0	0	0.54	0	0	0	0
A0A5Q3DG27	A0A5Q3DG27	1	Fusarium fujikuroi	Fusarium	Nectriaceae	Hypocreales	Sordariomycetes	Ascomycota	0	0	0	0	0	0	0	0	0	0	0	0	0	0	0	0	0	0	0	0	0	0	0	0	0	0	0	0	0	0	0	0	0	0	0	0	0	0	0	0	0
A0A395SZF4	A0A395SZF4	1	Fusarium longipes	Fusarium	Nectriaceae	Hypocreales	Sordariomycetes	Ascomycota	1	0	0	0	0	0	0	0	0	0	0	0	0	0	0	0	0	0	0	0.03	0	0	0	0	0	0	0	0	0	0	0	0	0	0	0	0	0	0	0	0	0
A0A2I6UI53	A0A2I6UI53|A0A366SC95|A0A395MTD1	3	Fusarium incarnatum|Fusarium coffeatum|Fusarium flagelliforme	Fusarium	Nectriaceae	Hypocreales	Sordariomycetes	Ascomycota	1	0	0	0	0	0	0	0	0	0	0	0	0	0	0	0	0	0	0	0.03	0	0	0	0	0	0	0	0	0	0	0	0	0	0	0	0	0	0	0	0	0
zzz1537	zzz1537	1	Neurospora discreta	Neurospora	Sordariaceae	Sordariales	Sordariomycetes	Ascomycota	9	0	0	0	0	0	0	0	0	0	0	0	0	0.28	0	0	0	0	0	0	0.28	0.28	0	0	0.28	0	0.28	0	0.28	0.28	0	0.28	0	0	0	0	0.28	0	0	0	0
A0A0N0DHY2	A0A0N0DHY2|A0A2L2T631	2	Fusarium langsethiae|Fusarium venenatum	Fusarium	Nectriaceae	Hypocreales	Sordariomycetes	Ascomycota	0	0	0	0	0	0	0	0	0	0	0	0	0	0	0	0	0	0	0	0	0	0	0	0	0	0	0	0	0	0	0	0	0	0	0	0	0	0	0	0	0
A7EAK6	A7EAK6	1	Sclerotinia sclerotiorum 1980 UF-70	Sclerotinia	Sclerotiniaceae	Helotiales	Leotiomycetes	Ascomycota	0	0	0	0	0	0	0	0	0	0	0	0	0	0	0	0	0	0	0	0	0	0	0	0	0	0	0	0	0	0	0	0	0	0	0	0	0	0	0	0	0
A0A1B8ASZ0	A0A1B8ASZ0	1	Fusarium poae	Fusarium	Nectriaceae	Hypocreales	Sordariomycetes	Ascomycota	10	0	0	0	0	0	0	0	0	0	0	0	0	0.18	0	0	0	0	0	0.03	0.18	0.18	0	0	0.18	0	0.18	0	0.18	0.18	0	0.18	0	0	0	0	0.18	0	0	0	0
A0A0D2XHP6	A0A0D2XHP6|A0A0I9XL45|A0A1L7T5I0|A0A1L7VNF9|A0A2H3H5U1|A0A2H3S3R1|A0A2H3TEI4|A0A2K0W3S1|A0A365NF19|A0A366QI12|A0A3L6NFP9|A0A420P3U9|A0A420SYH5|A0A420TSF7|A0A4Q2W914|A0A559KNZ8|A0A5C6T5Y8|N4U208|S0E5G3|W7LVK5|W9I906|W9KC27|W9P5E9|W9ZIB7|X0D5L7|X0IHU8|X0JCH9|X0MP32	28	Fusarium oxysporum f. sp. lycopersici 4287|Fusarium fujikuroi|Fusarium mangiferae|Fusarium proliferatum ET1|Fusarium oxysporum f. sp. radicis-cucumerinum|Fusarium oxysporum|Fusarium nygamai|Fusarium proliferatum|Fusarium verticillioides|Fusarium oxysporum f. sp. cepae|Fusarium oxysporum f. sp. narcissi|Fusarium oxysporum f. sp. cubense|Fusarium oxysporum f. sp. cubense race 1|Fusarium fujikuroi I…	Fusarium	Nectriaceae	Hypocreales	Sordariomycetes	Ascomycota	1	0	0	0	0	0	0	0	0	0	0	0	0	0	0	0	0	0	0	0.03	0	0	0	0	0	0	0	0	0	0	0	0	0	0	0	0	0	0	0	0	0
A0A4U9F049	A0A4U9F049	1	Fusarium graminearum	Fusarium	Nectriaceae	Hypocreales	Sordariomycetes	Ascomycota	0	0	0
A0A395SFH8	A0A395SFH8	1	Fusarium sporotrichioides	Fusarium	Nectriaceae	Hypocreales	Sordariomycetes	Ascomycota	0	0	0	0	0	0	0	0	0	0	0	0	0	0	0	0	0	0	0	0	0	0	0	0	0	0	0	0	0	0	0	0	0	0	0	0	0	0	0	0	0
A0A145YFN8	A0A145YFN8	1	Sporotrichum laxum	Sporotrichum	NA	NA	Agaricomycetes	Basidiomycota	0	0	0	0	0	0	0	0	0	0	0	0	0	0	0	0	0	0	0	0	0	0	0	0	0	0	0	0	0	0	0	0	0	0	0	0	0	0	0	0	0
zzz1224	zzz1224|zzz1225|zzz1226|zzz1227|zzz1228|zzz1229|zzz1230|zzz1231|zzz1232|zzz1233|zzz1234|zzz1236|zzz1242|zzz1247|zzz1248|zzz1250|zzz1251|zzz1255|zzz1256|zzz1258|zzz1259|zzz1260|zzz1261|zzz1262	24	Fusarium oxysporum	Fusarium	Nectriaceae	Hypocreales	Sordariomycetes	Ascomycota	0	0	0	0	0	0	0	0	0	0	0	0	0	0	0	0	0	0	0	0	0	0	0	0	0	0	0	0	0	0	0	0	0	0	0	0	0	0	0	0	0
A0A6G1P3K7	A0A6G1P3K7	1	Verticillium dahliae VDG1	Verticillium	Plectosphaerellaceae	Glomerellales	Sordariomycetes	Ascomycota	0	0	0
zzz1302	zzz1302	1	Neurospora tetraspora	Neurospora	Sordariaceae	Sordariales	Sordariomycetes	Ascomycota	0	0	0	0	0	0	0	0	0	0	0	0	0	0	0	0	0	0	0	0	0	0	0	0	0	0	0	0	0	0	0	0	0	0	0	0	0	0	0	0	0
M2UG08	M2UG08	1	Bipolaris maydis C5	Bipolaris	Pleosporaceae	Pleosporales	Dothideomycetes	Ascomycota	0	0	0	0	0	0	0	0	0	0	0	0	0	0	0	0	0	0	0	0	0	0	0	0	0	0	0	0	0	0	0	0	0	0	0	0	0	0	0	0	0
zzz1266	zzz1266|zzz1281	2	Fusarium pseudograminearum	Fusarium	Nectriaceae	Hypocreales	Sordariomycetes	Ascomycota	10	0	0	0	0	0	0	0	0	0	0	0	0	0.41	0	0	0	0	0	0.03	0.41	0.41	0	0	0.41	0	0.41	0	0.41	0.41	0	0.41	0	0	0	0	0.41	0	0	0	0
A0A166NEX0	A0A166NEX0	1	Colletotrichum tofieldiae	Colletotrichum	Glomerellaceae	Glomerellales	Sordariomycetes	Ascomycota	2	0	0	0	0	0	0	0.39	0.14	0	0	0	0	0	0	0	0	0	0	0	0	0	0	0	0	0	0	0	0	0	0	0	0	0	0	0	0	0	0	0	0
zzz1723	zzz1723	1	Thielavia hyrcaniae	Thielavia	Chaetomiaceae	Sordariales	Sordariomycetes	Ascomycota	12	1	0	0.24	0	0	0	0	0	0	0	0	0	0.15	0	0	0	0	0	0.62	0.15	0.15	0	0	0.15	0	0.15	0.49	0.15	0.15	0	0.15	0	0	0	0	0.15	0	0	0	0
F9FX49	F9FX49	1	Fusarium oxysporum Fo5176	Fusarium	Nectriaceae	Hypocreales	Sordariomycetes	Ascomycota	0	0	0	0	0	0	0	0	0	0	0	0	0	0	0	0	0	0	0	0	0	0	0	0	0	0	0	0	0	0	0	0	0	0	0	0	0	0	0	0	0
zzz1223	zzz1223|zzz1237|zzz1249|zzz1252|zzz1253|zzz1254|zzz1257	7	Fusarium oxysporum	Fusarium	Nectriaceae	Hypocreales	Sordariomycetes	Ascomycota	1	0	0	0	0	0	0	0	0	0	0	0	0	0	0	0	0	0	0	0.03	0	0	0	0	0	0	0	0	0	0	0	0	0	0	0	0	0	0	0	0	0
zzz1263	zzz1263	1	Fusarium poae	Fusarium	Nectriaceae	Hypocreales	Sordariomycetes	Ascomycota	10	0	0	0	0	0	0	0	0	0	0	0	0	0.18	0	0	0	0	0	0.03	0.18	0.18	0	0	0.18	0	0.18	0	0.18	0.18	0	0.18	0	0	0	0	0.18	0	0	0	0
zzz1245	zzz1245	1	Fusarium langsethiae	Fusarium	Nectriaceae	Hypocreales	Sordariomycetes	Ascomycota	0	0	0	0	0	0	0	0	0	0	0	0	0	0	0	0	0	0	0	0	0	0	0	0	0	0	0	0	0	0	0	0	0	0	0	0	0	0	0	0	0
zzz1240	zzz1240	1	NA	Fusarium	Nectriaceae	Hypocreales	Sordariomycetes	Ascomycota	10	0	0	0	0	0	0	0	0	0	0	0	0	0.1	0	0	0	0	0	0.05	0.1	0.1	0	0	0.1	0	0.1	0	0.1	0.1	0	0.1	0	0	0	0	0.1	0	0	0	0
zzz1692	zzz1692	1	Spathularia flavida	Spathularia	Cudoniaceae	Rhytismatales	Leotiomycetes	Ascomycota	10	0	0	0	0	0	0	0	0	0	0	0	0	0.15	0	0	0	0	0	0	0.15	0.15	0	0	0.15	0	0.15	0	0.15	0.15	0.03	0.15	0	0	0	0	0.15	0	0	0	0
zzz1274	zzz1274|zzz1275	2	Fusarium tricinctum	Fusarium	Nectriaceae	Hypocreales	Sordariomycetes	Ascomycota	0	0	0	0	0	0	0	0	0	0	0	0	0	0	0	0	0	0	0	0	0	0	0	0	0	0	0	0	0	0	0	0	0	0	0	0	0	0	0	0	0
A0A4Z1IYL3	A0A4Z1IYL3	1	Botryotinia narcissicola	Botryotinia	Sclerotiniaceae	Helotiales	Leotiomycetes	Ascomycota	0	0	0	0	0	0	0	0	0	0	0	0	0	0	0	0	0	0	0	0	0	0	0	0	0	0	0	0	0	0	0	0	0	0	0	0	0	0	0	0	0
zzz1238	zzz1238|zzz1267	2	Fusarium commune	Fusarium	Nectriaceae	Hypocreales	Sordariomycetes	Ascomycota	0	0	0	0	0	0	0	0	0	0	0	0	0	0	0	0	0	0	0	0	0	0	0	0	0	0	0	0	0	0	0	0	0	0	0	0	0	0	0	0	0
zzz1314	zzz1314|zzz1315	2	Gremmeniella abietina	Gremmeniella	Drepanopezizaceae	Helotiales	Leotiomycetes	Ascomycota	0	0	0	0	0	0	0	0	0	0	0	0	0	0	0	0	0	0	0	0	0	0	0	0	0	0	0	0	0	0	0	0	0	0	0	0	0	0	0	0	0
A0A2V1CPT9	A0A2V1CPT9	1	Cadophora sp. DSE1049	Cadophora	Helotiales incertae sedis	Helotiales	Leotiomycetes	Ascomycota	0	0	0	0	0	0	0	0	0	0	0	0	0	0	0	0	0	0	0	0	0	0	0	0	0	0	0	0	0	0	0	0	0	0	0	0	0	0	0	0	0
A0A2T3B5Z1	A0A2T3B5Z1	1	Amorphotheca resinae ATCC 22711	Amorphotheca	Myxotrichaceae	Leotiomycetes incertae sedis	Leotiomycetes	Ascomycota	0	0	0	0	0	0	0	0	0	0	0	0	0	0	0	0	0	0	0	0	0	0	0	0	0	0	0	0	0	0	0	0	0	0	0	0	0	0	0	0	0
zzz1379	zzz1379|zzz1381	2	NA	Leptodontidium	NA	Helotiales	Leotiomycetes	Ascomycota	0	0	0	0	0	0	0	0	0	0	0	0	0	0	0	0	0	0	0	0	0	0	0	0	0	0	0	0	0	0	0	0	0	0	0	0	0	0	0	0	0
zzzz573	zzzz573	1	None	None	None	None	Leotiomycetes	None	0	0	0
zzz1509	zzz1509	1	Myrothecium inundatum	Myrothecium	Stachybotryaceae	Hypocreales	Sordariomycetes	Ascomycota	0	0	0	0	0	0	0	0	0	0	0	0	0	0	0	0	0	0	0	0	0	0	0	0	0	0	0	0	0	0	0	0	0	0	0	0	0	0	0	0	0
zzz1410	zzz1410	1	Drepanopeziza brunnea	Drepanopeziza	Drepanopezizaceae	Helotiales	Leotiomycetes	Ascomycota	0	0	0	0	0	0	0	0	0	0	0	0	0	0	0	0	0	0	0	0	0	0	0	0	0	0	0	0	0	0	0	0	0	0	0	0	0	0	0	0	0
A0A0J9UJD8	A0A0J9UJD8|W9I2Y5|W9K5B6|W9P5A5|X0AD31|X0CVD3|X0IHS7|X0IYU3|X0MB71	9	Fusarium oxysporum f. sp. lycopersici 4287|Fusarium oxysporum NRRL 32931|Fusarium oxysporum Fo47|Fusarium oxysporum f. sp. pisi HDV247|Fusarium oxysporum f. sp. melonis 26406|Fusarium oxysporum f. sp. raphani 54005|Fusarium oxysporum f. sp. conglutinans race 2 5400|Fusarium odoratissimum NRRL 54006|Fusarium oxysporum f. sp. vasinfectum 25433	Fusarium	Nectriaceae	Hypocreales	Sordariomycetes	Ascomycota	0	0	0	0	0	0	0	0	0	0	0	0	0	0	0	0	0	0	0	0	0	0	0	0	0	0	0	0	0	0	0	0	0	0	0	0	0	0	0	0	0
zzz1179	zzz1179	1	Diaporthe ampelina	Diaporthe	Diaporthaceae	Diaporthales	Sordariomycetes	Ascomycota	0	0	0
zzz1585	zzz1585	1	Penicillium lanosocoeruleum	Penicillium	Aspergillaceae	Eurotiales	Eurotiomycetes	Ascomycota	0	0	0	0	0	0	0	0	0	0	0	0	0	0	0	0	0	0	0	0	0	0	0	0	0	0	0	0	0	0	0	0	0	0	0	0	0	0	0	0	0
zzz1418	zzz1418	1	Hyaloscypha variabilis	Hyaloscypha	Hyaloscyphaceae	Helotiales	Leotiomycetes	Ascomycota	1	0	0	0	0	0	0	0	0	0	0	0	0	0	0	0	0	0	0	0	0	0	0	0	0	0	0	0	0	0	0.01	0	0	0	0	0	0	0	0	0	0
A0A5N6W9V2	A0A5N6W9V2	1	Aspergillus transmontanensis	Aspergillus	Aspergillaceae	Eurotiales	Eurotiomycetes	Ascomycota	3	0	0	0	0	0	0	0.1	0.03	0	0	0	0	0	0	0	0	0	0	0.07	0	0	0	0	0	0	0	0	0	0	0	0	0	0	0	0	0	0	0	0	0
A0A5N6GYZ2	A0A5N6GYZ2|A0A7G5K8Y4|Q2U852	3	Aspergillus flavus|Aspergillus oryzae RIB40	Aspergillus	Aspergillaceae	Eurotiales	Eurotiomycetes	Ascomycota	0	0	0
P0DUK2	P0DUK2|zzzzzz8	2	Penicillium soppii	Penicillium	Aspergillaceae	Eurotiales	Eurotiomycetes	Ascomycota	1	0	0	0	0	0	0	0.11	0	0	0	0	0	0	0	0	0	0	0	0	0	0	0	0	0	0	0	0	0	0	0	0	0	0	0	0	0	0	0	0	0
A0A1V6SK38	A0A1V6SK38	1	Penicillium flavigenum	Penicillium	Aspergillaceae	Eurotiales	Eurotiomycetes	Ascomycota	4	0	0	0	0	0	0	0.35	0.08	0	0	0	0	0	0	0	0	0	0	0.05	0	0	0.01	0	0	0	0	0	0	0	0	0	0	0	0	0	0	0	0	0	0
A0A7U2ESB4	A0A7U2ESB4	1	Parastagonospora nodorum SN15	Parastagonospora	Phaeosphaeriaceae	Pleosporales	Dothideomycetes	Ascomycota	3	0	0	0	0	0	0	0.2	0.06	0	0	0	0	0	0	0	0	0	0	0.05	0	0	0	0	0	0	0	0	0	0	0	0	0	0	0	0	0	0	0	0	0
zzz1778	zzz1778	1	Xylaria bambusicola	Xylaria	Xylariaceae	Xylariales	Sordariomycetes	Ascomycota	0	0	0	0	0	0	0	0	0	0	0	0	0	0	0	0	0	0	0	0	0	0	0	0	0	0	0	0	0	0	0	0	0	0	0	0	0	0	0	0	0
zzz1790	zzz1790	1	Xylaria curta	Xylaria	Xylariaceae	Xylariales	Sordariomycetes	Ascomycota	0	0	0
A0A2V1B380	A0A2V1B380	1	Cadophora sp. DSE1049	Cadophora	Helotiales incertae sedis	Helotiales	Leotiomycetes	Ascomycota	0	0	0	0	0	0	0	0	0	0	0	0	0	0	0	0	0	0	0	0	0	0	0	0	0	0	0	0	0	0	0	0	0	0	0	0	0	0	0	0	0
A0A5N6V0I9	A0A5N6V0I9	1	Aspergillus tamarii	Aspergillus	Aspergillaceae	Eurotiales	Eurotiomycetes	Ascomycota	0	0	0	0	0	0	0	0	0	0	0	0	0	0	0	0	0	0	0	0	0	0	0	0	0	0	0	0	0	0	0	0	0	0	0	0	0	0	0	0	0
zzzz732	zzzz732	1	Annulohypoxylon maeteangense	Annulohypoxylon	Hypoxylaceae	Xylariales	Sordariomycetes	Ascomycota	0	0	0	0	0	0	0	0	0	0	0	0	0	0	0	0	0	0	0	0	0	0	0	0	0	0	0	0	0	0	0	0	0	0	0	0	0	0	0	0	0
zzz1001	zzz1001	1	Capronia epimyces	Capronia	Herpotrichiellaceae	Chaetothyriales	Eurotiomycetes	Ascomycota	0	0	0
A0A428TV54	A0A428TV54	1	Fusarium sp. AF-4	Fusarium	Nectriaceae	Hypocreales	Sordariomycetes	Ascomycota	0	0	0	0	0	0	0	0	0	0	0	0	0	0	0	0	0	0	0	0	0	0	0	0	0	0	0	0	0	0	0	0	0	0	0	0	0	0	0	0	0
zzzz859	zzzz859	1	Aspergillus neoindicus	Aspergillus	Aspergillaceae	Eurotiales	Eurotiomycetes	Ascomycota	0	0	0	0	0	0	0	0	0	0	0	0	0	0	0	0	0	0	0	0	0	0	0	0	0	0	0	0	0	0	0	0	0	0	0	0	0	0	0	0	0
zzzz727	zzzz727	1	Amorphotheca resinae	Amorphotheca	Myxotrichaceae	NA	Leotiomycetes	Ascomycota	0	0	0	0	0	0	0	0	0	0	0	0	0	0	0	0	0	0	0	0	0	0	0	0	0	0	0	0	0	0	0	0	0	0	0	0	0	0	0	0	0
A0A364LZ28	A0A364LZ28|A0A7U2R353|Q53U83	3	Aspergillus flavus|Aspergillus oryzae	Aspergillus	Aspergillaceae	Eurotiales	Eurotiomycetes	Ascomycota	1	0	0	0	0	0	0	0.01	0	0	0	0	0	0	0	0	0	0	0	0	0	0	0	0	0	0	0	0	0	0	0	0	0	0	0	0	0	0	0	0	0
A0A2G7FEY6	A0A2G7FEY6|A0A5N6EYE2|A0A5N6WZP6	3	Aspergillus arachidicola|Aspergillus novoparasiticus|Aspergillus sergii	Aspergillus	Aspergillaceae	Eurotiales	Eurotiomycetes	Ascomycota	2	0	0	0	0	0	0	0.03	0.03	0	0	0	0	0	0	0	0	0	0	0	0	0	0	0	0	0	0	0	0	0	0	0	0	0	0	0	0	0	0	0	0
A0A0L1J3G7	A0A0L1J3G7	1	Aspergillus nomiae NRRL 13137	Aspergillus	Aspergillaceae	Eurotiales	Eurotiomycetes	Ascomycota	2	0	0	0	0	0	0	0.06	0.03	0	0	0	0	0	0	0	0	0	0	0	0	0	0	0	0	0	0	0	0	0	0	0	0	0	0	0	0	0	0	0	0
zzz1135	zzz1135	1	Corynascus similis	Corynascus	Chaetomiaceae	Sordariales	Sordariomycetes	Ascomycota	2	0	0	0	0	0	0	0.13	0.02	0	0	0	0	0	0	0	0	0	0	0	0	0	0	0	0	0	0	0	0	0	0	0	0	0	0	0	0	0	0	0	0
zzz1394	zzz1394|zzz1395	2	Loramyces juncicola	Loramyces	Mollisiaceae	Helotiales	Leotiomycetes	Ascomycota	0	0	0	0	0	0	0	0	0	0	0	0	0	0	0	0	0	0	0	0	0	0	0	0	0	0	0	0	0	0	0	0	0	0	0	0	0	0	0	0	0
A0A2P2H7E6	A0A2P2H7E6	1	Aspergillus flavus AF70	Aspergillus	Aspergillaceae	Eurotiales	Eurotiomycetes	Ascomycota	1	0	0	0	0	0	0	0.03	0	0	0	0	0	0	0	0	0	0	0	0	0	0	0	0	0	0	0	0	0	0	0	0	0	0	0	0	0	0	0	0	0
zzz1131	zzz1131|zzz1271|zzz1273|zzz1276|zzz1279|zzz1282|zzz1285|zzz1287|zzz1288|zzz1291|zzz1296|zzz1297|zzz1515	13	Corollospora maritima	Corollospora	Halosphaeriaceae	Microascales	Sordariomycetes	Ascomycota	2	0	0	0	0	0	0	0.19	0.02	0	0	0	0	0	0	0	0	0	0	0	0	0	0	0	0	0	0	0	0	0	0	0	0	0	0	0	0	0	0	0	0
zzzz808	zzzz808	1	Aspergillus ferenczii	Aspergillus	Aspergillaceae	Eurotiales	Eurotiomycetes	Ascomycota	17	1	0	0	0	0	0	0.67	0.35	0	0	0	0	0.04	0	0.06	0.01	0	0	0.49	0.04	0.04	0.14	0	0.04	0	0.04	0	0.04	0.04	0	0.04	0.06	0	0	0	0.04	0	0.28	0	0
B6HUH6	B6HUH6	1	Penicillium rubens Wisconsin 54-1255	Penicillium	Aspergillaceae	Eurotiales	Eurotiomycetes	Ascomycota	4	1	0	0	0	0	0	0.7	0.27	0	0	0	0	0	0	0	0	0	0	0.02	0	0	0	0	0	0	0	0	0	0	0	0	0	0	0	0	0	0	0.01	0	0
zzz1574	zzz1574	1	Penicillium coprophilum	Penicillium	Aspergillaceae	Eurotiales	Eurotiomycetes	Ascomycota	11	9	0	0	0	0	0	0	0	0	0	0	0	0.64	0	0	0	0	0	0.04	0.64	0.64	0.16	0	0.64	0	0.64	0	0.64	0.64	0	0.64	0	0	0	0	0.64	0	0	0	0
zzz1750	zzz1750	1	Verticillium longisporum	Verticillium	Plectosphaerellaceae	Glomerellales	Sordariomycetes	Ascomycota	12	0	0	0.01	0	0	0	0	0	0	0	0	0	0.04	0	0	0	0	0	0	0.04	0.04	0	0	0.04	0	0.04	0.01	0.04	0.04	0.19	0.04	0	0	0	0	0.04	0	0	0	0
zzz1684	zzz1684	1	Sclerotinia sclerotiorum	Sclerotinia	Sclerotiniaceae	Helotiales	Leotiomycetes	Ascomycota	0	0	0	0	0	0	0	0	0	0	0	0	0	0	0	0	0	0	0	0	0	0	0	0	0	0	0	0	0	0	0	0	0	0	0	0	0	0	0	0	0
zzz1765	zzz1765	1	Xylariaceae sp. FL0804	NA	Xylariaceae	Xylariales	Sordariomycetes	Ascomycota	2	0	0	0	0	0	0	0.27	0.04	0	0	0	0	0	0	0	0	0	0	0	0	0	0	0	0	0	0	0	0	0	0	0	0	0	0	0	0	0	0	0	0
zzzzz21	zzzzz21|zzzzz24|zzzzz25|zzzzz30	4	Cladonia borealis	Cladonia	Cladoniaceae	Lecanorales	Lecanoromycetes	Ascomycota	9	0	0	0	0	0	0	0	0	0	0	0	0	0.01	0	0	0	0	0	0	0.01	0.01	0	0	0.01	0	0.01	0	0.01	0.01	0	0.01	0	0	0	0	0.01	0	0	0	0
zzzz995	zzzz995	1	Calycina marina	Calycina	Pezizellaceae	Helotiales	Leotiomycetes	Ascomycota	0	0	0	0	0	0	0	0	0	0	0	0	0	0	0	0	0	0	0	0	0	0	0	0	0	0	0	0	0	0	0	0	0	0	0	0	0	0	0	0	0
A0A5N6IAY7	A0A5N6IAY7	1	Aspergillus pseudonomiae	Aspergillus	Aspergillaceae	Eurotiales	Eurotiomycetes	Ascomycota	0	0	0	0	0	0	0	0	0	0	0	0	0	0	0	0	0	0	0	0	0	0	0	0	0	0	0	0	0	0	0	0	0	0	0	0	0	0	0	0	0
zzzz882	zzzz882|zzzz891	2	Aspergillus oryzae	Aspergillus	Aspergillaceae	Eurotiales	Eurotiomycetes	Ascomycota	1	0	0	0	0	0	0	0	0	0	0	0	0	0	0	0	0	0	0	0.01	0	0	0	0	0	0	0	0	0	0	0	0	0	0	0	0	0	0	0	0	0
zzzzz23	zzzzz23|zzzzz26	2	Cladonia macilenta	Cladonia	Cladoniaceae	Lecanorales	Lecanoromycetes	Ascomycota	0	0	0
zzzz942	zzzz942|zzzz943	2	Aspergillus transmontanensis	Aspergillus	Aspergillaceae	Eurotiales	Eurotiomycetes	Ascomycota	3	0	0	0	0	0	0	0.1	0.03	0	0	0	0	0	0	0	0	0	0	0.07	0	0	0	0	0	0	0	0	0	0	0	0	0	0	0	0	0	0	0	0	0
zzz1000	zzz1000	1	Capronia coronata	Capronia	Herpotrichiellaceae	Chaetothyriales	Eurotiomycetes	Ascomycota	0	0	0
zzz1050	zzz1050	1	Cladophialophora psammophila	Cladophialophora	Herpotrichiellaceae	Chaetothyriales	Eurotiomycetes	Ascomycota	0	0	0
zzz1206	zzz1206	1	Exophiala aquamarina	Exophiala	Herpotrichiellaceae	Chaetothyriales	Eurotiomycetes	Ascomycota	0	0	0
zzz1572	zzz1572|zzz1573	2	Penicillium chrysogenum	Penicillium	Aspergillaceae	Eurotiales	Eurotiomycetes	Ascomycota	14	1	0	0	0	0	0	0.52	0.19	0	0	0	0	0.26	0	0.01	0	0	0	0.14	0.26	0.26	0.11	0	0.26	0	0.26	0	0.26	0.26	0	0.26	0	0	0	0	0.26	0	0	0	0
zzz1197	zzz1197	1	Erysiphe necator	Erysiphe	Erysiphaceae	Erysiphales	Leotiomycetes	Ascomycota	9	9	0	0	0	0	0	0	0	0	0	0	0	0.54	0	0	0	0	0	0	0.54	0.54	0	0	0.54	0	0.54	0	0.54	0.54	0	0.54	0	0	0	0	0.54	0	0	0	0
A0A5N6YGK8	A0A5N6YGK8	1	Aspergillus arachidicola	Aspergillus	Aspergillaceae	Eurotiales	Eurotiomycetes	Ascomycota	4	0	0	0	0	0	0	0.31	0.15	0	0	0	0	0	0	0	0	0	0	0.01	0	0	0	0	0	0	0	0	0	0	0	0	0	0	0	0	0	0	0.01	0	0
A0A178AZE6	A0A178AZE6	1	Stagonospora sp. SRC1lsM3a	Stagonospora	Massarinaceae	Pleosporales	Dothideomycetes	Ascomycota	0	0	0	0	0	0	0	0	0	0	0	0	0	0	0	0	0	0	0	0	0	0	0	0	0	0	0	0	0	0	0	0	0	0	0	0	0	0	0	0	0
zzz1826	zzz1826	1	Xylaria telfairii	Xylaria	Xylariaceae	Xylariales	Sordariomycetes	Ascomycota	0	0	0	0	0	0	0	0	0	0	0	0	0	0	0	0	0	0	0	0	0	0	0	0	0	0	0	0	0	0	0	0	0	0	0	0	0	0	0	0	0
Q0UF42	Q0UF42	1	Parastagonospora nodorum SN15	Parastagonospora	Phaeosphaeriaceae	Pleosporales	Dothideomycetes	Ascomycota	0	0	0	0	0	0	0	0	0	0	0	0	0	0	0	0	0	0	0	0	0	0	0	0	0	0	0	0	0	0	0	0	0	0	0	0	0	0	0	0	0
A0A1F7ZX70	A0A1F7ZX70	1	Aspergillus bombycis	Aspergillus	Aspergillaceae	Eurotiales	Eurotiomycetes	Ascomycota	0	0	0	0	0	0	0	0	0	0	0	0	0	0	0	0	0	0	0	0	0	0	0	0	0	0	0	0	0	0	0	0	0	0	0	0	0	0	0	0	0
zzz1094	zzz1094|zzz1095	2	Colletotrichum lupini	Colletotrichum	Glomerellaceae	Glomerellales	Sordariomycetes	Ascomycota	13	10	0	0	0	0	0	0	0	0	0	0	0	0.64	0	0	0	0	0	0.43	0.64	0.64	0.55	0	0.64	0	0.64	0	0.64	0.64	0	0.64	0.08	0	0	0	0.64	0	0.01	0	0
zzzz693	zzzz693|zzzz701|zzzz702|zzzz704|zzzz705|zzzz710|zzzz715|zzzz716|zzzz722|zzzz723|zzzz725|zzzz726	12	Alternaria alternata	Alternaria	Pleosporaceae	Pleosporales	Dothideomycetes	Ascomycota	0	0	0
zzzz709	zzzz709|zzzz718|zzzz720|zzzz724	4	Alternaria carthami	Alternaria	Pleosporaceae	Pleosporales	Dothideomycetes	Ascomycota	0	0	0
zzzz708	zzzz708|zzzz711|zzzz717	3	Alternaria capsici	Alternaria	Pleosporaceae	Pleosporales	Dothideomycetes	Ascomycota	0	0	0
zzz1089	zzz1089|zzz1306	2	Colletotrichum gloeosporioides	Colletotrichum	Glomerellaceae	Glomerellales	Sordariomycetes	Ascomycota	1	0	0	0	0	0	0	0.04	0	0	0	0	0	0	0	0	0	0	0	0	0	0	0	0	0	0	0	0	0	0	0	0	0	0	0	0	0	0	0	0	0
zzz1114	zzz1114|zzz1120	2	Colletotrichum tofieldiae	Colletotrichum	Glomerellaceae	Glomerellales	Sordariomycetes	Ascomycota	2	0	0	0	0	0	0	0.39	0.14	0	0	0	0	0	0	0	0	0	0	0	0	0	0	0	0	0	0	0	0	0	0	0	0	0	0	0	0	0	0	0	0
zzz1363	zzz1363	1	Jahnula aquatica	Jahnula	Aliquandostipitaceae	Jahnulales	Dothideomycetes	Ascomycota	0	0	0	0	0	0	0	0	0	0	0	0	0	0	0	0	0	0	0	0	0	0	0	0	0	0	0	0	0	0	0	0	0	0	0	0	0	0	0	0	0
A0A7J6IRE2	A0A7J6IRE2|T0K8N4	2	Colletotrichum fructicola Nara gc5|Colletotrichum gloeosporioides Cg-14	Colletotrichum	Glomerellaceae	Glomerellales	Sordariomycetes	Ascomycota	2	0	0	0	0	0	0	0.23	0.06	0	0	0	0	0	0	0	0	0	0	0	0	0	0	0	0	0	0	0	0	0	0	0	0	0	0	0	0	0	0	0	0
A0A395RMN0	A0A395RMN0	1	Fusarium sporotrichioides	Fusarium	Nectriaceae	Hypocreales	Sordariomycetes	Ascomycota	0	0	0	0	0	0	0	0	0	0	0	0	0	0	0	0	0	0	0	0	0	0	0	0	0	0	0	0	0	0	0	0	0	0	0	0	0	0	0	0	0
zzz1763	zzz1763|zzz1796	2	Xylaria sp. FL0064	Xylaria	Xylariaceae	Xylariales	Sordariomycetes	Ascomycota	1	0	0	0	0	0	0	0.02	0	0	0	0	0	0	0	0	0	0	0	0	0	0	0	0	0	0	0	0	0	0	0	0	0	0	0	0	0	0	0	0	0
zzz1587	zzz1587	1	Penicillium nalgiovense	Penicillium	Aspergillaceae	Eurotiales	Eurotiomycetes	Ascomycota	0	0	0
zzz1706	zzz1706	1	Parastagonospora nodorum	Parastagonospora	Phaeosphaeriaceae	Pleosporales	Dothideomycetes	Ascomycota	0	0	0
zzzz992	zzzz992	1	Cadophora sp. DSE1049	Cadophora	NA	Helotiales	Leotiomycetes	Ascomycota	0	0	0	0	0	0	0	0	0	0	0	0	0	0	0	0	0	0	0	0	0	0	0	0	0	0	0	0	0	0	0	0	0	0	0	0	0	0	0	0	0
zzzz867	zzzz867	1	Aspergillus nomiae	Aspergillus	Aspergillaceae	Eurotiales	Eurotiomycetes	Ascomycota	2	0	0	0	0	0	0	0.06	0.03	0	0	0	0	0	0	0	0	0	0	0	0	0	0	0	0	0	0	0	0	0	0	0	0	0	0	0	0	0	0	0	0
A0A146F9Q6	A0A146F9Q6	1	Aspergillus luchuensis	Aspergillus	Aspergillaceae	Eurotiales	Eurotiomycetes	Ascomycota	0	0	0	0	0	0	0	0	0	0	0	0	0	0	0	0	0	0	0	0	0	0	0	0	0	0	0	0	0	0	0	0	0	0	0	0	0	0	0	0	0
zzz1709	zzz1709	1	Stagonospora sp. SRC1lsM3a	Stagonospora	Massarinaceae	Pleosporales	Dothideomycetes	Ascomycota	0	0	0	0	0	0	0	0	0	0	0	0	0	0	0	0	0	0	0	0	0	0	0	0	0	0	0	0	0	0	0	0	0	0	0	0	0	0	0	0	0
zzz1625	zzz1625	1	Ectophoma multirostrata	Ectophoma	Didymellaceae	Pleosporales	Dothideomycetes	Ascomycota	11	0	0	0	0	0	0	0	0	0	0	0	0	0.43	0	0	0	0	0	0.01	0.43	0.43	0	0	0.43	0	0.43	0	0.43	0.43	0.01	0.43	0	0	0	0	0.43	0	0	0	0
zzz1791	zzz1791	1	Xylaria curta	Xylaria	Xylariaceae	Xylariales	Sordariomycetes	Ascomycota	0	0	0
zzz1516	zzz1516	1	Nemania sp. FL0031	Nemania	Xylariaceae	Xylariales	Sordariomycetes	Ascomycota	0	0	0
zzz1454	zzz1454	1	Mycena galopus	Mycena	Mycenaceae	Agaricales	Agaricomycetes	Basidiomycota	6	0	0	0	0	0.01	0.01	0	0	0	0	0	0	0	0.01	0.01	0	0	0	0	0	0	0	0	0	0.02	0	0	0	0	0	0	0	0	0	0	0	0	0.05	0	0
zzzz793	zzzz793|zzzz900	2	Aspergillus caelatus	Aspergillus	Aspergillaceae	Eurotiales	Eurotiomycetes	Ascomycota	0	0	0	0	0	0	0	0	0	0	0	0	0	0	0	0	0	0	0	0	0	0	0	0	0	0	0	0	0	0	0	0	0	0	0	0	0	0	0	0	0
zzzz870	zzzz870|zzzz905	2	Aspergillus nomiae	Aspergillus	Aspergillaceae	Eurotiales	Eurotiomycetes	Ascomycota	0	0	0	0	0	0	0	0	0	0	0	0	0	0	0	0	0	0	0	0	0	0	0	0	0	0	0	0	0	0	0	0	0	0	0	0	0	0	0	0	0
zzzz765	zzzz765	1	Aspergillus arachidicola	Aspergillus	Aspergillaceae	Eurotiales	Eurotiomycetes	Ascomycota	4	0	0	0	0	0	0	0.31	0.15	0	0	0	0	0	0	0	0	0	0	0.01	0	0	0	0	0	0	0	0	0	0	0	0	0	0	0	0	0	0	0.01	0	0
zzzz713	zzzz713|zzzz714	2	Alternaria sp. 'fragaria'	Alternaria	Pleosporaceae	Pleosporales	Dothideomycetes	Ascomycota	0	0	0
zzzz783	zzzz783	1	Aspergillus bombycis	Aspergillus	Aspergillaceae	Eurotiales	Eurotiomycetes	Ascomycota	0	0	0	0	0	0	0	0	0	0	0	0	0	0	0	0	0	0	0	0	0	0	0	0	0	0	0	0	0	0	0	0	0	0	0	0	0	0	0	0	0
zzzz929	zzzz929	1	Aspergillus tamarii	Aspergillus	Aspergillaceae	Eurotiales	Eurotiomycetes	Ascomycota	7	0	0	0	0	0	0.01	0.23	0.08	0	0	0	0	0	0.01	0.01	0	0	0	0.07	0	0	0	0	0	0	0	0	0	0	0	0	0	0	0	0	0	0	0.04	0	0
zzzz913	zzzz913	1	Aspergillus pseudotamarii	Aspergillus	Aspergillaceae	Eurotiales	Eurotiomycetes	Ascomycota	0	0	0	0	0	0	0	0	0	0	0	0	0	0	0	0	0	0	0	0	0	0	0	0	0	0	0	0	0	0	0	0	0	0	0	0	0	0	0	0	0
zzzz816	zzzz816|zzzz846|zzzz849|zzzz884|zzzz890	5	Aspergillus flavus	Aspergillus	Aspergillaceae	Eurotiales	Eurotiomycetes	Ascomycota	0	0	0	0	0	0	0	0	0	0	0	0	0	0	0	0	0	0	0	0	0	0	0	0	0	0	0	0	0	0	0	0	0	0	0	0	0	0	0	0	0
zzz1082	zzz1082	1	Colletotrichum chlorophyti	Colletotrichum	Glomerellaceae	Glomerellales	Sordariomycetes	Ascomycota	0	0	0
zzzz895	zzzz895	1	Aspergillus persii	Aspergillus	Aspergillaceae	Eurotiales	Eurotiomycetes	Ascomycota	0	0	0	0	0	0	0	0	0	0	0	0	0	0	0	0	0	0	0	0	0	0	0	0	0	0	0	0	0	0	0	0	0	0	0	0	0	0	0	0	0
